# Supplementary material for: Incretin receptor agonism rapidly inhibits AgRP neurons to suppress food intake in mice
Source: J Clin Invest. 2025 Aug 26;135(21):e186652. doi: 10.1172/JCI186652 (PMC12578400; doi:10.1172/JCI186652)
Supplement: Supporting data values [file jci-135-186652-s123.xlsx]

## Sheet: 1A
Time (min)	Control											muGIPR Ab											Control Isos											muGIPR Ab Isos
	C112	C110	B814	C154	C155	C175	C226	C450	C418	C244	C156	C112	C110	B814	C154	C155	C175	C226	C450	C418	C244	C156	C112	C110	B814	C154	C155	C175	C226	C450	C418	C244	C156	C112	C110	B814	C154	C155	C175	C226	C450	C418	C244	C156
-6	2.59039	2.91265	-12.3576	-7.1074	9.86399	-1.0036	1.60299	12.8815	0.422419	0.493065	-5.34121	2.49721	15.6587	-4.13699	-5.30726	-7.98233	-11.4601	5.36555	-7.0156	-3.95904	2.04739	16.9929	0.382469	0.829496	5.55639	2.90181	-1.43158	0.801911	1.32864	0.544651	1.09025	-0.34431	-0.60299	0.643307	0.736842	1.10097	1.13532	1.57431	1.39922	0.439094	2.45472	-0.08865	-0.46389	2.21084
-5.98333	3.21461	1.4353	-11.2625	-8.07898	16.3929	1.8048	2.38477	13.5298	-0.19366	0.116249	-6.60416	3.25754	13.3627	-4.41617	-5.98289	-8.1389	-10.9137	5.17532	-6.34015	-3.0565	-0.1553	16.2964	0.17544	0.670594	5.41253	2.90716	-1.82359	0.767431	1.08151	0.834123	0.920071	0.023482	-0.44637	0.525483	-0.8018	1.44006	1.31041	1.06744	1.79371	0.247883	2.29796	-0.1429	-0.37912	0.752919
-5.96667	4.0251	0.614561	-11.2866	-8.13438	17.8751	2.27357	2.43886	13.3093	-1.22002	-0.54993	-7.2915	2.66841	12.6048	-4.97233	-7.55502	-7.4857	-9.89021	3.22935	-5.94863	-4.94539	-0.83612	15.2983	0.178705	0.446325	4.84964	2.42579	-1.88077	0.45247	0.655806	0.792673	0.846149	-0.03834	-0.48022	0.410736	-1.29782	1.30758	1.30873	1.12646	1.10165	-0.15195	2.11798	-0.15624	-0.2094	0.773779
-5.95	3.04989	-0.42755	-11.491	-9.00354	17.1855	2.47377	2.5024	13.1245	-1.14712	-0.52273	-6.98135	3.37961	11.7049	-5.39158	-8.92788	-5.65865	-9.7535	2.44163	-5.58282	-4.97955	-0.88762	15.1198	0.234177	-0.0196226	4.1831	1.72636	-1.80443	0.166166	0.517238	0.7959	0.822393	0.256353	-0.71547	0.344971	-1.37338	1.26476	1.32486	1.13572	0.932613	-0.3673	2.06461	0.068307	0.234781	0.499027
-5.93333	3.26504	-0.433043	-10.2519	-9.14536	16.5978	2.31542	3.25277	11.9681	-1.42968	-0.80655	-7.54009	3.61693	11.2591	-5.87458	-9.5553	-4.6607	-10.4579	2.38887	-5.01623	-5.09686	-1.54549	15.6981	0.179536	-0.152653	3.8146	1.52121	-1.80033	-0.00889	0.421604	0.815394	0.847498	-0.04506	-0.80693	0.297458	-1.30615	1.1936	1.4527	1.03832	1.14715	-0.52575	2.12388	0.120187	0.538559	1.45744
-5.91667	4.17261	0.052724	-9.05142	-8.65364	15.5529	1.75228	3.20053	10.1635	-1.94012	-1.55742	-8.84385	3.84996	11.1662	-6.10165	-9.58661	-4.63927	-10.4239	2.2871	-4.63957	-4.78288	-3.01484	15.1359	0.135008	-0.230301	3.44881	1.54122	-1.72788	0.009999	0.356936	0.797126	0.749177	-0.19222	-0.89737	0.254683	-1.23179	1.08665	1.4483	1.11204	1.19777	-0.57002	2.05867	0.157873	0.429004	1.9336
-5.9	4.91492	0.607075	-7.72793	-8.52902	14.4586	1.23465	2.75811	8.88754	-2.18166	-2.0574	-10.0554	4.11388	11.2435	-5.9331	-9.0368	-3.98494	-9.91203	2.023	-3.51119	-4.89978	-4.29633	13.5118	0.105388	-0.157426	3.64432	1.66677	-1.59618	0.243388	0.330249	0.748395	0.636971	-0.21797	-0.98952	0.261461	-1.12764	0.952835	1.48752	0.84251	1.12416	-0.62504	2.05414	0.152326	0.284732	1.96866
-5.88333	5.3371	0.91339	-7.5164	-8.77147	13.9619	1.28627	3.12051	8.00399	-2.05947	-2.22393	-11.2144	4.48621	11.4322	-5.72226	-9.19616	-3.15902	-8.81609	2.22537	-2.90946	-4.94608	-4.72785	11.3061	0.110122	-0.134679	3.7364	1.66889	-1.51742	0.267397	0.171971	0.707379	0.620946	-0.2026	-1.0528	0.177357	-1.15266	0.85077	1.42944	0.787647	1.01467	-0.6918	2.04029	0.160284	0.266069	1.67895
-5.86667	5.62946	1.20047	-7.32987	-8.98409	13.0714	2.25185	3.8394	7.24583	-2.29907	-2.50842	-11.3672	4.78452	11.7027	-5.73758	-8.97803	-2.65876	-8.44272	2.11208	-2.61408	-4.87426	-4.70586	10.3876	0.142159	-0.198613	3.54577	1.51624	-1.40234	0.135278	-0.00704	0.685806	0.579507	-0.13912	-0.69281	0.114599	-1.20488	0.804446	1.40201	0.679671	0.970424	-0.78815	1.98793	0.159099	0.384538	2.03211
-5.85	6.17384	1.86825	-6.54306	-9.49739	12.3176	2.90418	4.3949	6.35617	-2.3761	-2.48854	-11.6002	4.45321	11.8841	-5.66672	-8.69646	-3.01322	-8.30919	2.76954	-3.03476	-4.81113	-4.98496	9.15746	0.158831	-0.15738	3.41516	1.4502	-1.28687	0.007771	-0.102	0.674154	0.525925	0.026638	-0.42438	0.131144	-1.21258	0.766766	1.40042	0.63975	0.893632	-0.75696	1.86936	0.09983	0.462719	2.19125
-5.83333	6.64436	2.46637	-5.55187	-9.79418	11.7398	3.01665	4.62175	5.5191	-2.50825	-2.26026	-11.6723	4.28607	12.132	-5.62436	-8.80162	-3.38752	-7.45635	2.96521	-3.28346	-4.56875	-4.93802	8.20162	0.176804	-0.0790093	3.29265	1.33872	-1.21378	-0.10098	-0.20696	0.67611	0.469245	0.289043	-0.0204	0.120219	-1.07169	0.702281	1.38602	0.704968	0.750855	-0.84165	1.7776	0.125382	0.633135	2.54464
-5.81667	6.76048	2.94123	-4.47289	-9.91963	11.0203	2.86377	4.53097	4.7614	-2.63849	-2.17886	-11.9185	3.9319	12.183	-5.55974	-8.99582	-3.05154	-6.82526	3.09618	-3.29642	-4.3629	-4.64287	6.8826	0.185202	0.103081	3.18867	1.44885	-1.21084	0.040526	-0.23255	0.666544	0.42636	0.410647	0.167341	0.134428	-0.85173	0.699271	1.26813	0.793604	0.7179	-0.91176	1.82094	0.134693	0.745193	2.44576
-5.8	6.90822	3.13031	-3.46114	-9.91436	10.3305	2.40163	4.25065	4.27397	-2.86272	-2.17608	-12.4414	3.24572	12.1259	-5.22719	-8.70858	-2.86308	-6.72595	3.45757	-2.92727	-4.43874	-4.33446	5.2041	0.162772	0.224874	3.13226	1.50776	-1.12292	0.196692	-0.24128	0.661542	0.378292	0.533593	0.12553	0.124874	-0.66179	0.746393	1.19722	0.811204	0.771953	-0.89198	1.95728	0.198599	0.833206	2.0868
-5.78333	7.18012	3.09186	-3.10884	-9.76427	9.38968	1.90199	3.94247	4.02599	-3.07512	-2.28333	-12.9156	2.87803	12.1578	-5.07451	-8.33094	-2.40334	-6.44382	3.23549	-3.10576	-4.54975	-3.87703	3.55498	0.165351	0.28709	2.95152	1.47658	-1.05659	0.282559	-0.25115	0.734636	0.355223	0.513391	0.117315	0.150315	-0.53233	0.721736	1.10698	0.789211	0.72277	-0.95043	1.94358	0.25311	0.900024	1.81627
-5.76667	7.34153	2.94167	-2.51319	-9.67057	8.59995	1.38885	3.58789	3.69214	-3.32138	-2.12349	-13.0944	2.34393	12.1998	-4.99783	-7.51638	-2.61578	-5.82447	2.9422	-3.03603	-4.57443	-3.31068	2.3219	0.156216	0.423187	2.87746	1.6138	-1.01527	0.371587	-0.23999	0.794648	0.340179	0.522007	0.234122	0.178693	-0.38809	0.673295	0.920584	0.711856	0.687256	-1.03013	1.98065	0.304222	0.936964	1.65331
-5.75	7.2932	2.78886	-2.0955	-9.37042	7.69769	0.783821	3.18658	3.44363	-3.49739	-1.90048	-13.2943	1.82534	12.1498	-4.7991	-6.84321	-2.54337	-5.07086	2.5886	-2.92731	-4.86053	-2.66107	1.52268	0.157811	0.616453	2.91689	1.59667	-0.90394	0.458656	-0.22909	0.887898	0.301918	0.512749	0.399061	0.214402	-0.21534	0.699152	0.80183	0.679534	0.593422	-1.10198	1.985	0.337344	0.896831	1.67794
-5.73333	7.20244	2.35467	-1.75277	-9.34577	6.60069	0.318796	2.65505	3.15183	-3.69111	-1.60941	-13.5384	1.41348	12.0424	-4.41969	-6.50042	-2.58628	-4.37384	2.23298	-2.65979	-5.41426	-1.88486	0.583687	0.172073	0.78738	2.95082	1.49444	-0.8678	0.544093	-0.24515	0.934041	0.261164	0.489432	0.632196	0.213063	-0.12095	0.772811	0.764353	0.590423	0.50007	-1.19738	1.98668	0.350087	0.854456	1.5096
-5.71667	6.807	1.78364	-1.39708	-9.10059	5.94741	0.203585	2.22376	2.80983	-3.76342	-1.47521	-13.4824	0.81201	11.7821	-4.12915	-5.22236	-2.75306	-3.6668	2.0331	-2.83418	-5.77034	-1.02517	-0.21695	0.183493	0.978736	2.96151	1.48168	-0.89402	0.557688	-0.24144	0.918812	0.242779	0.420531	0.85623	0.244412	-0.03193	0.785689	0.648154	0.634241	0.419362	-1.26096	1.95405	0.356584	0.764551	1.33495
-5.7	6.47042	1.33992	-0.92773	-8.91536	5.51251	-0.02367	1.8033	2.62352	-3.73528	-1.1266	-13.39	0.189306	11.5017	-3.67928	-4.26395	-2.88933	-2.99694	1.87491	-2.94632	-5.92647	-0.25204	-0.60419	0.171662	1.1469	3.07737	1.49979	-0.82638	0.660053	-0.25002	0.906908	0.238347	0.354199	0.830561	0.250018	0.018172	0.822489	0.4746	0.608541	0.438225	-1.30491	1.83864	0.37174	0.68737	1.21894
-5.68333	6.35189	0.932398	-0.29834	-8.84831	5.41204	0.047136	1.54226	2.39981	-3.56603	-0.81613	-13.2005	-0.25712	11.2063	-3.27965	-3.81743	-2.73563	-2.39743	1.63389	-2.67537	-6.12063	0.054192	-1.0092	0.181495	1.18668	3.1098	1.54484	-0.87523	0.625389	-0.26247	0.881525	0.26044	0.294448	0.972241	0.259672	0.034566	0.818897	0.323173	0.707808	0.388842	-1.35586	1.75339	0.369204	0.596617	1.02969
-5.66667	6.03886	0.591569	-0.11099	-8.84465	5.19204	0.041646	1.40135	2.33722	-3.19514	-0.57103	-12.7717	-0.57493	11.0401	-2.78249	-3.75424	-2.71242	-1.96862	1.16071	-2.24524	-6.54046	0.369197	-0.75015	0.216414	1.20448	3.1509	1.653	-0.91912	0.604084	-0.28791	0.91678	0.261061	0.281323	1.09132	0.278264	0.07063	0.788677	0.266255	0.761021	0.37217	-1.41507	1.66117	0.379519	0.504914	1.37068
-5.65	5.65718	0.194714	-0.51531	-8.83294	5.45582	-0.05241	1.3283	2.21482	-2.8493	-0.26175	-12.3442	-0.85457	10.8735	-2.37684	-4.04705	-2.55516	-1.93619	0.858809	-1.73169	-6.77493	0.547067	-0.62551	0.220794	1.1899	3.03345	1.73722	-0.96545	0.60953	-0.33862	0.952952	0.267741	0.303161	1.36453	0.31117	0.009573	0.782726	0.285643	0.762982	0.415303	-1.4536	1.60597	0.336673	0.461866	1.55781
-5.63333	5.3312	-0.269238	-0.91624	-8.99681	5.92816	-0.20872	1.13897	2.045	-2.71222	-0.13339	-12.0535	-1.14636	10.8832	-2.01247	-4.46609	-2.3729	-2.11308	0.723692	-1.47602	-6.96019	1.02744	-0.48364	0.19486	1.11863	2.86342	1.70234	-1.01062	0.644607	-0.37989	0.967346	0.273722	0.301451	1.53294	0.314372	-0.0147	0.795103	0.355773	0.763356	0.454018	-1.45527	1.55582	0.337006	0.548296	1.49293
-5.61667	5.33833	-0.632214	-1.18157	-9.26966	5.98544	-0.38533	0.681065	1.87029	-2.60313	-0.10187	-11.8228	-1.54763	11.0336	-1.75348	-4.89938	-2.40049	-2.32524	0.631091	-0.98043	-7.02604	0.923858	-0.35912	0.159819	1.0541	2.73438	1.68777	-1.06447	0.624614	-0.39268	0.981397	0.28418	0.323849	1.64081	0.321946	-0.05545	0.773745	0.335935	0.797167	0.501553	-1.44377	1.45557	0.32685	0.54296	1.39475
-5.6	5.41024	-0.956014	-0.98249	-9.30844	6.45267	-0.45383	0.13615	1.68213	-2.59789	-0.13073	-11.2973	-1.98393	11.1716	-1.56322	-5.08466	-2.47114	-2.45055	0.356403	-0.36862	-7.22228	0.75158	-0.40611	0.144185	0.920535	2.81285	1.68819	-1.18038	0.632255	-0.35182	0.970443	0.286871	0.320449	1.70871	0.348137	-0.1425	0.737143	0.303436	0.791365	0.479703	-1.50212	1.33601	0.32454	0.472516	1.32421
-5.58333	5.56649	-1.14955	-0.89714	-9.63508	6.91879	-0.15974	-0.5713	1.49199	-2.69196	-0.1923	-10.7342	-2.32697	11.2851	-1.18522	-5.47128	-2.39154	-2.50175	0.40153	0.401323	-7.10649	0.841315	-0.29048	0.125895	0.821784	2.82134	1.63546	-1.2442	0.633776	-0.39166	0.937015	0.300314	0.321843	1.82506	0.353981	-0.19357	0.713914	0.277977	0.827958	0.477073	-1.44385	1.2113	0.319636	0.384221	1.43273
-5.56667	5.52794	-1.19588	-0.92851	-9.987	7.6181	-0.11743	-1.31735	1.31267	-2.79449	-0.24488	-10.03	-2.61963	11.4983	-0.69229	-5.87677	-2.25993	-2.70062	0.498842	1.28182	-6.95295	1.07295	-0.51413	0.101738	0.725886	2.76964	1.46866	-1.30457	0.61492	-0.42498	0.916137	0.307358	0.299197	2.03203	0.346646	-0.25062	0.6492	0.270086	0.795719	0.508218	-1.40297	1.072	0.33513	0.280642	1.45093
-5.55	5.41509	-1.14078	-0.96376	-10.0671	8.47205	-0.35656	-2.17646	1.16165	-2.77389	-0.29295	-9.49542	-2.8601	11.7815	0.373412	-6.2143	-2.27664	-2.52011	0.673153	2.22631	-6.97393	1.25596	-0.48839	0.072914	0.621208	2.80247	1.32778	-1.34252	0.64932	-0.47536	0.91446	0.317091	0.282243	2.15174	0.345359	-0.25949	0.539706	0.326642	0.868094	0.478153	-1.36598	0.948155	0.307583	0.225704	1.49819
-5.53333	5.26684	-1.25467	-0.84925	-10.0067	8.83492	-0.17263	-2.9406	1.02196	-2.62269	-0.33271	-9.00375	-2.92975	12.03	1.37046	-6.43112	-2.37289	-2.60475	0.81685	3.2755	-7.09594	1.4323	-0.94339	0.088017	0.554599	2.81045	1.32539	-1.36165	0.622998	-0.47642	0.908214	0.333529	0.277741	2.27757	0.34782	-0.2998	0.433573	0.392941	0.884281	0.479422	-1.33658	0.80078	0.270424	0.156185	1.37358
-5.51667	4.99646	-1.39867	-0.68543	-9.91852	9.30308	-0.17384	-3.35769	1.04521	-2.36097	-0.38957	-8.53373	-3.13742	12.3303	2.16086	-6.05958	-2.48786	-2.84215	0.928533	4.59053	-7.06569	1.67938	-1.62695	0.091318	0.491417	2.70997	1.33431	-1.38367	0.662525	-0.32982	0.883221	0.335902	0.304679	2.43811	0.346522	-0.39208	0.354754	0.364939	0.838235	0.481967	-1.35753	0.662811	0.263575	0.075119	1.13448
-5.5	4.82625	-1.44769	-0.47456	-9.80819	9.97391	-0.23798	-3.77678	0.981669	-2.12443	-0.49586	-8.18078	-3.32001	12.8479	2.68035	-5.46876	-2.15375	-2.88682	1.01387	5.52435	-6.91218	1.92981	-2.26474	0.064526	0.428419	2.6186	1.37771	-1.46278	0.679272	-0.19294	0.85031	0.345576	0.289637	2.58509	0.338085	-0.43288	0.28612	0.265641	0.748233	0.456588	-1.38234	0.570938	0.263598	0.010829	0.914266
-5.48333	4.57484	-1.43059	-0.59023	-9.59087	10.3451	-0.15926	-4.20039	0.991593	-1.93746	-0.54008	-7.67435	-3.51589	13.2768	3.27005	-4.68472	-1.77856	-2.92425	1.22799	6.37465	-6.95214	2.05423	-2.67985	0.058607	0.395265	2.46134	1.42498	-1.46555	0.617597	-0.02732	0.844354	0.3513	0.296888	2.67194	0.315962	-0.53561	0.23449	0.164856	0.713167	0.476078	-1.37363	0.481059	0.226594	-0.01743	0.745021
-5.46667	4.17518	-1.41041	-0.54088	-9.30852	10.4032	0.059369	-4.59527	1.0143	-1.70586	-0.70497	-7.28789	-3.7161	13.5835	3.7902	-4.20061	-1.24758	-2.58639	1.54423	7.23816	-7.01237	2.18259	-3.01833	0.039569	0.365925	2.41102	1.44844	-1.5194	0.543625	0.123987	0.828477	0.352057	0.303585	2.79695	0.311026	-0.57559	0.191918	0.139564	0.699209	0.467382	-1.36783	0.366569	0.195494	-0.09094	0.707468
-5.45	3.97829	-1.40965	-0.67735	-9.11363	10.3208	0.742505	-4.97846	1.06829	-1.50984	-0.94921	-7.11384	-3.96046	13.6889	4.62858	-3.58719	-0.54359	-2.27149	1.70941	8.14537	-7.02739	2.32522	-3.29775	0.028865	0.342107	2.27168	1.43196	-1.48803	0.475908	0.254933	0.831985	0.323146	0.324704	2.79133	0.319237	-0.61979	0.111313	0.095971	0.741717	0.45391	-1.38691	0.267205	0.175614	-0.17326	0.706458
-5.43333	4.03891	-1.36053	-0.7926	-9.05799	10.5815	1.43989	-5.37882	1.18023	-1.31286	-1.14276	-6.92372	-4.10918	13.8294	5.39664	-2.8978	-0.34995	-2.1863	1.76708	8.78451	-7.09595	2.40097	-3.26057	-0.01341	0.350297	2.00718	1.43635	-1.42296	0.440428	0.340265	0.869816	0.289347	0.321897	2.78661	0.323386	-0.65912	0.040938	-0.00536	0.7089	0.441545	-1.40878	0.184297	0.162182	-0.23397	0.708474
-5.41667	4.09389	-1.23213	-0.96882	-8.73094	10.5165	2.07747	-5.67041	1.18866	-1.19884	-1.23157	-6.68921	-4.08826	13.7394	6.26472	-2.57482	-0.30028	-2.16352	1.76457	9.60798	-7.14807	2.45872	-3.27307	-0.02875	0.371568	1.68602	1.40637	-1.29796	0.418671	0.392578	0.894406	0.247251	0.321526	2.75374	0.32219	-0.70558	-0.0574	-0.01136	0.687461	0.455866	-1.44372	0.085919	0.15264	-0.27922	0.733524
-5.4	3.88533	-1.15495	-0.96459	-8.07642	10.1705	2.64773	-5.82755	1.22661	-1.07654	-1.26379	-6.21567	-3.86181	13.5712	6.92084	-2.28677	0.009633	-1.82181	1.65439	10.3177	-7.22388	2.64834	-2.88973	-0.03551	0.39948	1.50738	1.33844	-1.19344	0.346997	0.428986	0.897999	0.196422	0.337741	2.71916	0.310809	-0.76514	-0.11121	-0.01869	0.656024	0.455134	-1.53318	-0.01241	0.172877	-0.32406	0.707327
-5.38333	3.70418	-1.13277	-0.97747	-6.97247	9.52401	2.84124	-5.82425	1.31842	-0.95743	-1.35808	-5.43711	-3.71686	13.4045	7.3014	-1.44482	0.929829	-1.34434	1.66392	10.6834	-7.35826	2.80508	-2.41019	-0.03372	0.381883	1.33045	1.21936	-1.10816	0.30205	0.44513	0.868529	0.16046	0.364191	2.70398	0.312075	-0.80776	-0.16241	-0.15637	0.612881	0.406536	-1.54818	-0.07492	0.204717	-0.3753	0.79673
-5.36667	3.55676	-1.22046	-1.01969	-6.31989	8.98029	2.92195	-5.60861	1.3016	-0.87962	-1.4448	-4.61532	-3.6386	13.3249	7.49249	-0.88781	1.41058	-0.7727	2.13966	10.8377	-7.40843	2.86308	-1.99106	-0.01951	0.386224	1.12919	1.1071	-0.97266	0.238435	0.433241	0.852447	0.132606	0.350352	2.77677	0.304814	-0.78406	-0.18448	-0.22978	0.586123	0.364364	-1.3993	-0.11368	0.23422	-0.4523	0.855889
-5.35	3.37425	-1.3837	-1.23907	-5.86812	8.26995	2.94753	-5.3395	1.19806	-0.62822	-1.33424	-3.68115	-3.37274	13.1865	7.60702	-0.56273	1.76677	-0.28914	2.29906	10.9824	-7.24124	3.02212	-1.54318	-0.03289	0.381291	0.868039	1.12471	-0.86912	0.187728	0.413984	0.859028	0.102794	0.389884	2.7938	0.298785	-0.79499	-0.20096	-0.243	0.602797	0.331971	-1.35857	-0.13276	0.272852	-0.50238	0.815808
-5.33333	3.31484	-1.53658	-1.35368	-5.59917	7.50101	2.90215	-5.06701	1.05923	-0.38152	-1.12972	-2.84424	-3.18358	13.1333	7.62321	-0.41052	2.13558	-0.18558	2.49032	10.838	-6.94223	3.34999	-1.26051	-0.03928	0.371121	0.682159	1.10905	-0.75286	0.180535	0.399467	0.891281	0.07312	0.43262	2.83088	0.298842	-0.83564	-0.2372	-0.30726	0.573705	0.35479	-1.34539	-0.12475	0.315585	-0.53964	0.811446
-5.31667	3.34339	-1.71937	-1.4586	-5.50657	6.72211	2.86357	-4.74871	0.992739	-0.13789	-1.08376	-2.16373	-3.13718	13.0907	7.62096	-0.45029	2.4545	-0.38055	3.09759	10.789	-6.62189	3.66757	-1.13156	-0.05902	0.314137	0.539344	1.01601	-0.65213	0.152482	0.365604	0.911327	0.041716	0.42821	3.02792	0.306038	-0.86492	-0.2637	-0.32064	0.548182	0.404658	-1.22159	-0.1126	0.336991	-0.53788	0.73196
-5.3	3.42773	-1.77028	-2.04752	-5.40324	5.87299	2.97333	-4.20652	0.991002	0.156655	-0.97545	-1.96555	-3.10581	12.8948	7.51654	-0.53176	3.0564	-0.5699	3.22253	10.5799	-6.12928	3.76356	-0.97019	-0.07314	0.288888	0.158544	1.04251	-0.56272	0.138276	0.330558	0.896162	0.00351	0.385747	3.08725	0.310453	-0.89542	-0.27662	-0.35376	0.487653	0.419741	-1.20244	-0.11327	0.344095	-0.51258	0.799141
-5.28333	3.42268	-1.80993	-2.17932	-5.32411	4.96433	3.07397	-3.9572	0.992584	0.372795	-0.81803	-2.10674	-2.95504	12.7606	7.33716	-0.34281	3.9348	-0.77749	3.46976	10.2881	-5.69452	3.73167	-1.23574	-0.07663	0.338921	-7.4e-05	0.981628	-0.48389	0.135977	0.250951	0.873771	-0.02729	0.385687	3.00928	0.290652	-0.90128	-0.26342	-0.39208	0.392802	0.438058	-1.16475	-0.13038	0.348893	-0.51798	0.645736
-5.26667	3.35897	-1.78855	-2.23057	-5.35208	4.01273	3.31561	-3.76875	1.01716	0.570875	-0.67643	-2.21043	-2.83508	12.8506	7.13184	-0.352	5.26859	-0.95808	3.818	9.93179	-5.1573	3.76907	-1.44531	-0.08187	0.360013	-0.14215	1.02134	-0.38647	0.096218	0.200806	0.852623	-0.01793	0.356075	2.87375	0.286045	-0.81125	-0.26022	-0.39274	0.302036	0.48004	-1.09398	-0.12416	0.343262	-0.53466	0.557184
-5.25	3.32367	-1.79772	-2.36213	-5.41087	2.97833	3.29816	-3.58902	0.98446	0.798733	-0.62075	-2.42867	-2.76237	12.7586	6.86428	-0.23423	6.63649	-1.06975	3.91547	9.59576	-4.19322	4.13872	-1.58663	-0.0863	0.34511	-0.24674	1.02304	-0.24638	0.080074	0.127051	0.853591	0.003427	0.313908	2.71225	0.294307	-0.79076	-0.27978	-0.39553	0.196335	0.505962	-1.07829	-0.09973	0.307501	-0.60159	0.581884
-5.23333	3.34324	-1.82895	-2.49573	-5.55645	1.90933	3.11264	-3.30409	0.909992	0.908363	-0.61468	-2.51729	-2.67908	12.7027	6.76724	-0.23608	7.62326	-1.40906	3.88822	9.21439	-3.00516	4.53231	-1.77276	-0.10565	0.341274	-0.34133	1.02922	-0.12013	0.1366	0.048524	0.870131	0.016616	0.312203	2.60432	0.305703	-0.68183	-0.29297	-0.43634	0.089714	0.496023	-1.09804	-0.07521	0.254431	-0.65694	0.61908
-5.21667	3.30314	-1.86904	-2.61945	-5.76385	1.10417	2.86121	-3.07804	0.849607	0.870844	-0.60034	-2.76635	-2.62828	12.5335	6.75186	-0.35624	8.67184	-1.68063	3.7603	8.75835	-2.27284	4.75626	-2.05935	-0.12267	0.333834	-0.46644	1.03326	-0.03636	0.168902	-0.00443	0.884026	0.027091	0.319987	2.48512	0.302815	-0.61519	-0.33282	-0.42721	0.034852	0.484488	-1.12205	-0.01473	0.248341	-0.6951	0.600483
-5.2	3.21764	-1.86952	-2.60784	-6.0523	0.402732	2.83399	-2.82403	0.814057	0.744721	-0.70866	-3.00272	-2.58926	12.2901	6.66007	-0.53099	9.67051	-1.8762	3.57996	8.17159	-1.68893	4.9876	-2.383	-0.11268	0.402555	-0.54698	1.01307	0.041908	0.157927	-0.02655	0.903545	0.022537	0.302722	2.41964	0.312281	-0.56233	-0.36641	-0.40287	-0.01396	0.504219	-1.16456	0.055027	0.24592	-0.7259	0.652342
-5.18333	3.12013	-1.78204	-2.50193	-6.3237	-0.082	2.75059	-2.70395	0.780006	0.565856	-0.75797	-3.28024	-2.56852	12.0152	6.54902	-0.84633	10.464	-2.13671	3.31157	7.67611	-0.94506	5.21844	-2.80824	-0.11507	0.524247	-0.59227	1.042	0.065487	0.179332	-0.07845	0.906678	0.023084	0.296175	2.32833	0.309906	-0.4919	-0.36557	-0.39171	-0.08761	0.57093	-1.24283	0.147507	0.212574	-0.75027	0.639781
-5.16667	3.21849	-1.86724	-2.36523	-6.56587	-0.42824	2.72076	-2.61085	0.699642	0.450595	-0.87795	-3.46624	-2.3259	11.7037	6.36237	-1.0694	11.1718	-2.49123	3.02346	7.30372	0.048992	5.35909	-3.2777	-0.12631	0.573705	-0.63884	1.06438	0.064696	0.187752	-0.15904	0.894768	0.0316	0.258911	2.25798	0.293681	-0.5174	-0.37388	-0.39223	-0.17131	0.585085	-1.29526	0.248184	0.167936	-0.73994	0.573234
-5.15	3.1376	-1.8849	-2.4209	-6.7149	-0.85174	3.00599	-2.56819	0.609093	0.427269	-1.01928	-3.3457	-1.84696	11.4597	6.08937	-1.2378	11.5189	-2.79937	2.90983	6.90097	0.830396	5.43662	-3.78336	-0.14033	0.625225	-0.71943	1.04425	0.08426	0.153819	-0.26301	0.880437	0.027998	0.226088	2.19694	0.272549	-0.47349	-0.3804	-0.37751	-0.19657	0.617261	-1.31657	0.338316	0.145506	-0.74021	0.455898
-5.13333	3.09661	-1.95353	-2.63605	-6.83045	-1.4419	3.30432	-2.5954	0.451156	0.395566	-1.02196	-2.94987	-1.62932	11.3226	5.73967	-1.52863	11.9128	-3.08441	2.80855	6.50041	1.40217	5.56456	-4.20683	-0.15113	0.602758	-0.85518	1.06025	0.145945	0.093903	-0.37126	0.86968	0.027633	0.230444	2.10108	0.263404	-0.38405	-0.37974	-0.35758	-0.23224	0.656154	-1.32841	0.406538	0.12153	-0.73201	0.436816
-5.11667	2.87816	-2.13358	-3.03037	-7.03495	-1.91829	3.40154	-2.64339	0.284101	0.388265	-1.12057	-2.69716	-1.37781	11.1959	5.29463	-1.62848	12.6219	-3.46198	2.59433	6.15447	1.81733	5.63335	-4.53602	-0.14221	0.582714	-1.13056	1.02626	0.180513	0.110192	-0.4519	0.846186	0.03614	0.192562	2.00723	0.266426	-0.32599	-0.35907	-0.35913	-0.28483	0.659366	-1.35747	0.472631	0.128538	-0.70256	0.345166
-5.1	2.69227	-2.29548	-3.15132	-7.048	-2.41424	3.34163	-2.45454	0.093367	0.405921	-1.22657	-2.5871	-1.09107	10.8509	4.8369	-1.6604	13.1556	-3.86952	2.31831	5.49066	2.00028	5.59569	-4.80014	-0.12825	0.581006	-1.29168	1.06137	0.206776	0.180034	-0.38256	0.812985	0.049966	0.165749	1.94091	0.260927	-0.33799	-0.32969	-0.34911	-0.31039	0.699967	-1.42311	0.49563	0.134977	-0.68062	0.274085
-5.08333	2.69131	-2.60091	-3.18033	-6.85824	-2.73058	3.16467	-2.30183	-0.08512	0.415665	-1.15166	-2.38377	-0.93581	10.5211	4.49708	-1.61182	13.618	-4.16842	2.04656	4.98554	2.28539	5.5474	-4.90329	-0.13324	0.447128	-1.36301	1.01008	0.21402	0.230689	-0.32541	0.77903	0.055078	0.170948	1.87005	0.266329	-0.33249	-0.31391	-0.37303	-0.3313	0.712303	-1.50534	0.489304	0.124827	-0.65957	0.219635
-5.06667	2.53915	-2.90625	-3.03619	-6.76223	-2.85734	3.02334	-2.235	-0.33754	0.423624	-0.96992	-1.85792	-0.85123	10.1249	4.32416	-1.50309	13.8326	-4.27981	1.76613	4.57468	2.53026	5.50111	-5.02295	-0.10438	0.40364	-1.38971	0.977	0.195779	0.280066	-0.29533	0.769396	0.069766	0.17759	1.77643	0.265259	-0.35954	-0.3139	-0.34101	-0.33423	0.752868	-1.57705	0.475931	0.119836	-0.70158	0.160162
-5.05	2.35359	-3.1918	-2.98504	-6.64814	-2.23022	2.85933	-2.18463	-0.60727	0.360085	-0.6814	-1.42681	-0.80329	9.6913	4.5694	-1.57252	13.6948	-4.06024	1.44559	4.18317	3.26606	5.70828	-4.59445	-0.08933	0.316729	-1.42209	0.977575	0.133524	0.302136	-0.27244	0.768745	0.095923	0.137293	1.70741	0.26998	-0.45249	-0.34252	-0.31634	-0.29595	0.737918	-1.64273	0.457056	0.080986	-0.74952	0.01779
-5.03333	2.09972	-3.38212	-2.85006	-6.52349	-1.74798	2.90427	-2.02898	-0.86766	0.319026	-0.31514	-1.06607	-0.69117	9.34086	4.82711	-1.59571	13.5811	-3.72585	1.32421	4.10629	3.81558	5.78151	-4.22101	-0.06342	0.267463	-1.38247	1.00643	0.076359	0.287911	-0.26007	0.751572	0.116471	0.137476	1.5737	0.268887	-0.45693	-0.39035	-0.28699	-0.24924	0.695364	-1.64611	0.401702	0.052075	-0.7672	-0.05826
-5.01667	1.9236	-3.54147	-2.63046	-6.49873	-1.47604	3.04084	-1.86452	-1.07637	0.308397	-0.00967	-0.59912	-0.45262	8.9751	4.87694	-1.7177	13.4382	-3.25249	1.46601	3.9595	4.8905	5.72913	-3.76319	-0.03462	0.277704	-1.23939	1.04287	0.021841	0.26363	-0.24792	0.747438	0.12512	0.125571	1.45864	0.257975	-0.49065	-0.42105	-0.2609	-0.22905	0.667461	-1.58689	0.370532	-0.01602	-0.79654	0.03368
-5	1.73959	-3.67798	-2.22419	-6.5303	-1.19044	3.0557	-1.77626	-1.2484	0.397958	0.262738	0.078751	-0.40263	8.55129	4.83219	-1.94325	14.0023	-2.54646	1.64718	3.72858	6.14607	5.64377	-3.54665	-0.01412	0.332356	-1.03634	0.993354	-0.01514	0.243182	-0.23654	0.760849	0.142712	0.134687	1.43625	0.251033	-0.52628	-0.4132	-0.24604	-0.28444	0.586452	-1.53762	0.38078	-0.09755	-0.81816	0.132179
-4.98333	1.51632	-3.73679	-1.644	-6.45291	-1.10523	2.9455	-1.66318	-1.31456	0.403388	0.293526	0.857857	-0.36901	8.23713	4.69317	-2.23474	14.852	-1.87947	1.74703	3.46737	6.97923	5.44309	-3.57801	0.027666	0.369497	-0.86127	0.86736	-0.02427	0.253905	-0.1963	0.763446	0.169522	0.088402	1.36255	0.264256	-0.53647	-0.41029	-0.21897	-0.36673	0.506127	-1.49652	0.431151	-0.14423	-0.81854	0.114587
-4.96667	1.39365	-3.77068	-1.31364	-6.41858	-0.78464	3.02959	-1.562	-1.31977	0.358951	0.312826	1.2677	-0.20715	7.94576	4.42328	-2.6962	15.3378	-1.10893	1.91961	3.18473	7.94215	5.25495	-3.75047	0.049801	0.434279	-0.76283	0.796102	-0.07914	0.235298	-0.1702	0.753599	0.203354	0.057114	1.26076	0.262769	-0.48163	-0.40115	-0.19952	-0.41574	0.403639	-1.45862	0.467394	-0.2009	-0.8174	0.084767
-4.95	1.38137	-3.8372	-0.91718	-6.42163	-0.39518	3.16933	-1.39866	-1.14012	0.372487	0.332745	1.57312	0.021505	7.61528	4.05709	-3.02654	15.4708	-0.41424	2.04945	2.78372	8.48337	5.04321	-4.05409	0.059533	0.465203	-0.60483	0.782214	-0.07333	0.186905	-0.13118	0.74519	0.228165	0.037875	1.1782	0.246223	-0.42504	-0.38396	-0.17605	-0.4351	0.342563	-1.39432	0.481862	-0.22889	-0.82936	-0.01494
-4.93333	1.46274	-3.91301	-0.74986	-6.42099	-0.31106	3.2528	-1.26339	-1.01047	0.437175	0.330882	1.76297	0.115508	7.31161	3.70284	-3.09176	15.4987	0.091278	2.19784	2.31435	8.67088	4.93428	-4.19755	0.061442	0.499832	-0.48285	0.800918	-0.02282	0.143428	-0.07913	0.745806	0.235967	0.016622	1.07989	0.239703	-0.36006	-0.37397	-0.16926	-0.46978	0.271126	-1.34439	0.479539	-0.24123	-0.83028	0.04677
-4.91667	1.42783	-3.98435	-0.70638	-6.45802	-0.25136	3.08021	-1.19605	-1.00503	0.380353	0.334584	1.73856	0.20277	7.01169	3.5463	-3.22755	15.2612	0.697021	2.40233	1.75993	8.91629	4.86457	-4.29662	0.063635	0.556184	-0.34247	0.789959	-0.01015	0.150611	-0.03356	0.740459	0.24432	-0.00107	1.03011	0.242101	-0.29055	-0.35607	-0.13871	-0.4986	0.214665	-1.31425	0.44682	-0.25399	-0.84727	0.112899
-4.9	1.37946	-4.04073	-0.66702	-6.48303	-0.26881	3.02215	-1.14384	-1.01453	0.339124	0.389701	1.79203	0.184528	6.69763	3.48802	-3.05719	15.3657	1.38634	2.42578	1.29845	8.93809	4.73861	-4.52827	0.071958	0.632964	-0.23169	0.817983	0.063462	0.127958	0.016407	0.719974	0.244389	0.016863	0.948921	0.241882	-0.25119	-0.37294	-0.17735	-0.51543	0.153933	-1.27808	0.465664	-0.25452	-0.84805	0.102826
-4.88333	1.47056	-4.07456	-0.54202	-6.49617	-0.09668	3.04353	-1.03345	-1.07054	0.324494	0.425556	1.98557	0.146626	6.38523	3.34692	-2.97058	15.4477	1.81693	2.45219	1.01101	8.83569	4.73999	-4.90465	0.067577	0.72433	-0.17508	0.820943	0.132693	0.107557	0.019076	0.692154	0.236654	0.024498	0.834931	0.239818	-0.24653	-0.35757	-0.19174	-0.53382	0.073616	-1.24657	0.531735	-0.24954	-0.85928	0.014255
-4.86667	1.64896	-4.17578	-0.38611	-6.56927	0.420213	3.26544	-0.8715	-1.12317	0.285521	0.465964	2.10053	0.211716	6.01433	3.22464	-2.91603	15.2536	2.20765	2.53475	0.825777	8.63547	4.60203	-5.1081	0.04801	0.791364	-0.16939	0.784281	0.236399	0.056572	0.024357	0.666974	0.232182	0.040215	0.735899	0.240681	-0.29363	-0.37249	-0.19036	-0.54621	0.014832	-1.21049	0.546329	-0.23821	-0.8632	-0.00599
-4.85	1.70514	-4.41913	-0.06019	-6.57147	0.871815	3.39986	-0.60094	-1.16192	0.261622	0.527175	2.36124	0.284977	5.68615	3.03162	-2.97428	15.0018	2.87236	2.59221	0.63609	8.28406	4.58512	-5.31395	0.044003	0.780092	-0.17063	0.740507	0.276023	0.024262	0.009294	0.632553	0.21064	0.079177	0.660964	0.230291	-0.29652	-0.36778	-0.20852	-0.51185	-0.05009	-1.20065	0.547093	-0.21901	-0.79811	0.050067
-4.83333	1.80489	-4.65623	0.201633	-6.56005	1.26158	3.73934	-0.44721	-1.17189	0.248054	0.575315	2.70743	0.255717	5.29095	2.86744	-3.16183	14.5817	3.56668	2.67666	0.909622	8.10558	4.46969	-5.48745	0.031576	0.720826	-0.18963	0.729983	0.31548	-0.00737	-0.01258	0.592836	0.182463	0.097398	0.586549	0.235939	-0.32127	-0.36993	-0.19707	-0.48015	-0.10112	-1.17577	0.493705	-0.20305	-0.74842	0.108647
-4.81667	1.79794	-4.91045	0.441836	-6.29252	1.44629	3.98796	-0.4545	-1.21574	0.370586	0.574464	3.06275	0.167082	4.89936	2.69773	-3.42392	14.061	4.05654	2.89845	1.25771	8.22113	4.12478	-5.45266	0.031401	0.683985	-0.20319	0.710189	0.3284	-0.0737	-0.04642	0.559366	0.150053	0.108192	0.536655	0.25479	-0.32624	-0.37427	-0.15654	-0.47429	-0.16112	-1.17683	0.435291	-0.21306	-0.71767	0.149333
-4.8	1.8302	-5.11625	0.666298	-5.94165	1.51597	4.17748	-0.57282	-1.27466	0.497986	0.534611	3.57695	0.017306	4.47144	2.44613	-3.61848	13.5386	4.2936	3.17004	1.54979	8.63757	3.70417	-5.3601	0.01509	0.710384	-0.23862	0.697908	0.312221	-0.1031	-0.10942	0.545244	0.144454	0.105946	0.484765	0.266587	-0.32728	-0.3649	-0.12567	-0.43814	-0.20599	-1.15526	0.39352	-0.24111	-0.68474	0.214106
-4.78333	1.94463	-5.26632	0.928812	-5.61385	1.51446	4.05376	-0.71425	-1.17654	0.634191	0.580648	3.91851	-0.03275	4.14752	2.19311	-3.87847	13.1799	4.27731	3.38381	1.76304	8.82476	3.2638	-5.38047	0.002235	0.762005	-0.27872	0.700196	0.300079	-0.11035	-0.16857	0.515341	0.130161	0.108028	0.408729	0.29237	-0.32745	-0.3606	-0.08761	-0.39523	-0.20658	-1.07831	0.359698	-0.26789	-0.63606	0.283924
-4.76667	1.95233	-5.25579	1.20374	-5.10605	1.53842	3.87514	-0.7813	-1.08523	0.795132	0.510946	3.99037	-0.11221	3.87259	2.03084	-4.18694	12.6095	4.1284	3.43977	1.94098	8.86836	2.74309	-5.34849	-0.0044	0.80907	-0.31884	0.669806	0.32686	-0.10368	-0.18685	0.498206	0.124952	0.11366	0.351682	0.297833	-0.31632	-0.35116	-0.03569	-0.37798	-0.22073	-1.0271	0.307423	-0.27904	-0.59551	0.383151
-4.75	1.90583	-5.25908	1.47458	-4.48796	1.73775	3.76619	-0.70377	-0.98574	0.940151	0.419335	3.92558	-0.21996	3.61032	1.86187	-4.52052	12.3488	3.76541	3.54329	1.93797	8.64602	2.26633	-5.28791	-0.00329	0.864067	-0.36208	0.667199	0.307	-0.07272	-0.13258	0.491703	0.125193	0.105661	0.262762	0.323834	-0.32176	-0.35566	0.004793	-0.38174	-0.22046	-0.98703	0.287307	-0.27467	-0.55547	0.534903
-4.73333	1.9046	-5.33627	1.75894	-3.92259	1.7942	3.76126	-0.60295	-0.9598	1.1567	0.34184	3.92233	-0.18621	3.25133	1.68246	-4.91464	12.3051	3.37283	3.57796	1.87294	8.59943	1.88839	-5.31997	-0.01898	0.89591	-0.43208	0.645655	0.343805	-0.09822	-0.0236	0.490591	0.139748	0.092986	0.266788	0.321886	-0.38942	-0.33341	0.10364	-0.40881	-0.17552	-0.93486	0.276577	-0.28198	-0.50344	0.620933
-4.71667	1.873	-5.48526	2.20887	-3.4241	1.7441	3.81152	-0.64659	-0.83844	1.35295	0.229367	3.74826	-0.19925	2.96391	1.5252	-5.29601	11.9751	3.01045	3.59173	1.84602	8.39814	1.51649	-5.02634	-0.01938	0.880182	-0.52978	0.610309	0.388668	-0.09081	0.046484	0.479595	0.138708	0.074906	0.283031	0.332971	-0.39773	-0.34287	0.139667	-0.39609	-0.14336	-0.85566	0.263873	-0.27322	-0.46721	0.638015
-4.7	1.80469	-5.62017	2.54927	-3.12054	1.60453	3.91189	-0.78403	-0.70542	1.51348	0.137844	3.59018	-0.14677	2.74835	1.36135	-5.52782	11.627	2.56714	3.63317	1.837	8.21168	1.14496	-4.91122	-0.02258	0.829927	-0.59582	0.551507	0.422692	-0.10117	0.097495	0.46857	0.12641	0.076036	0.243934	0.337245	-0.39344	-0.3401	0.193652	-0.37405	-0.1367	-0.78236	0.245321	-0.26794	-0.46058	0.615895
-4.68333	1.56845	-5.75139	2.71181	-2.93808	1.37343	3.95139	-0.95548	-0.59945	1.56641	-0.01774	3.4272	-0.03787	2.5014	1.25357	-5.71992	11.5269	2.09264	3.71004	1.92585	7.85836	0.892693	-4.62905	-0.00603	0.771378	-0.65425	0.525011	0.450458	-0.10269	0.143262	0.464964	0.115822	0.091564	0.214678	0.343807	-0.37521	-0.35328	0.250607	-0.40483	-0.12676	-0.72724	0.214162	-0.25823	-0.42742	0.673314
-4.66667	1.44306	-5.82185	2.89239	-2.84384	1.11182	3.83115	-1.1309	-0.58322	1.53935	-0.10555	3.33348	0.134411	2.22674	1.11841	-5.7419	11.6357	1.50015	3.78601	1.87425	7.42795	0.570563	-4.46823	-0.00224	0.744346	-0.70144	0.544635	0.444828	-0.09184	0.166486	0.466801	0.106905	0.109386	0.195462	0.347275	-0.34267	-0.36117	0.263606	-0.47003	-0.11771	-0.67393	0.186891	-0.23284	-0.3963	0.689829
-4.65	1.31695	-5.91041	3.09845	-2.7129	0.904691	3.73286	-1.36064	-0.61857	1.58433	-0.00304	3.39623	0.208056	1.96236	0.923705	-5.79902	11.5835	1.02883	3.82014	1.6724	7.23311	0.173868	-4.39954	-0.00198	0.709173	-0.75287	0.568884	0.429084	-0.08737	0.201314	0.459243	0.085979	0.066879	0.153761	0.356723	-0.34042	-0.3526	0.301118	-0.46839	-0.088	-0.62839	0.177344	-0.23732	-0.41643	0.698813
-4.63333	1.42249	-6.04956	3.15019	-2.69764	0.756244	3.65845	-1.53902	-0.5019	1.68825	0.057228	3.41349	0.204565	1.6727	0.671442	-5.73675	11.3989	0.597898	3.80301	1.20738	7.06271	-0.04204	-4.00195	-0.00406	0.679475	-0.83212	0.530613	0.454984	-0.08142	0.266627	0.434926	0.076169	0.043666	0.041494	0.370214	-0.34258	-0.34972	0.321568	-0.47679	-0.04869	-0.57847	0.141711	-0.24309	-0.35787	0.672247
-4.61667	1.44914	-6.22926	3.26619	-2.57575	0.505245	3.55873	-1.63551	-0.36234	1.74365	0.03874	3.37534	0.206747	1.29979	0.430205	-5.5857	11.2759	0.210555	3.89997	0.70173	6.73451	-0.15892	-3.27197	-0.0045	0.626867	-0.86346	0.550902	0.48844	-0.08332	0.32111	0.400892	0.073462	0.020589	-0.04785	0.367814	-0.37573	-0.31846	0.31249	-0.44017	-0.01977	-0.54738	0.119404	-0.2354	-0.24438	0.597879
-4.6	1.51579	-6.37139	3.41398	-2.34316	0.205256	3.34403	-1.74377	-0.2465	1.73983	0.015069	3.36585	0.26043	1.00907	0.138591	-5.49596	11.0145	-0.15017	4.05697	0.388603	6.36032	-0.44693	-2.8015	-0.018	0.625719	-0.89342	0.563137	0.525249	-0.06698	0.374243	0.371133	0.065713	0.030571	-0.09421	0.367627	-0.34596	-0.25909	0.344828	-0.43918	0.008935	-0.50011	0.079924	-0.2245	-0.18054	0.557036
-4.58333	1.66361	-6.47067	3.49641	-2.22286	-0.04126	3.03242	-1.76474	-0.16488	1.79629	-0.10557	3.37619	0.229849	0.828525	-0.18761	-5.42301	10.8961	-0.62298	4.14026	0.023777	6.00612	-0.73217	-2.60361	-0.03599	0.625635	-0.91999	0.566207	0.558241	-0.05394	0.3882	0.354427	0.051342	0.026692	-0.17542	0.376309	-0.35819	-0.1921	0.369195	-0.42893	0.093306	-0.46795	0.077341	-0.20188	-0.16858	0.490997
-4.56667	1.76311	-6.54977	3.4983	-2.19971	-0.35053	2.90231	-1.66144	-0.05691	1.78719	-0.21483	3.58028	0.253822	0.576733	-0.50454	-5.23799	10.6779	-1.00392	4.24117	-0.36145	5.55836	-0.96197	-2.57307	-0.06738	0.609219	-0.93682	0.57781	0.597314	-0.0612	0.409047	0.331565	0.041759	0.036478	-0.25791	0.376263	-0.36459	-0.12568	0.387825	-0.39385	0.149909	-0.43411	0.125863	-0.18405	-0.12498	0.381713
-4.55	1.81185	-6.65023	3.57292	-2.27143	-0.56381	2.85182	-1.56472	-0.04706	1.77563	-0.3677	3.65062	0.359019	0.291916	-0.80749	-4.83485	10.5711	-1.32375	4.2863	-0.67618	5.28764	-1.10277	-2.61496	-0.08737	0.5829	-0.95413	0.574652	0.636455	-0.05622	0.43784	0.315125	0.035751	0.040707	-0.30937	0.362637	-0.38644	-0.053	0.357357	-0.34556	0.145693	-0.42945	0.160649	-0.18439	-0.08138	0.284411
-4.53333	1.75008	-6.77003	3.65575	-2.33839	-0.88158	2.86907	-1.43033	-0.05703	1.85935	-0.46698	3.68952	0.451696	-0.03823	-1.13613	-4.63897	10.3128	-1.56662	4.32963	-0.89311	5.10999	-1.29813	-2.77944	-0.07472	0.551217	-0.96657	0.569899	0.665248	-0.06741	0.449302	0.305016	0.016053	0.049639	-0.36818	0.350943	-0.3999	0.007051	0.351746	-0.35366	0.146276	-0.39524	0.191987	-0.19018	-0.06996	0.177351
-4.51667	1.6367	-6.95267	3.70582	-2.4392	-1.15006	2.93219	-1.2998	-0.16308	1.9144	-0.49457	3.74517	0.446448	-0.35789	-1.43573	-4.39838	9.97534	-1.72973	4.46624	-1.08322	5.03255	-1.54161	-3.05941	-0.07598	0.538844	-0.98727	0.586213	0.706571	-0.10373	0.447917	0.301762	-0.00905	0.053577	-0.36509	0.353678	-0.38712	0.063393	0.369722	-0.36113	0.193414	-0.38529	0.200469	-0.19327	-0.07517	0.013869
-4.5	1.44424	-7.14264	3.76427	-2.50862	-1.33151	3.01831	-1.21297	-0.26377	1.94014	-0.52408	3.55388	0.466882	-0.69705	-1.72451	-4.09393	9.46645	-1.99952	4.59612	-1.21078	4.84067	-1.84192	-3.3432	-0.07507	0.4732	-1.01746	0.595902	0.731322	-0.10681	0.456365	0.312602	-0.03987	0.052427	-0.38856	0.348535	-0.3994	0.118421	0.334215	-0.33114	0.222984	-0.36178	0.223333	-0.185	-0.10615	-0.10521
-4.48333	1.28225	-7.30825	3.69854	-2.69822	-1.4835	2.93159	-1.12249	-0.33134	1.97821	-0.49782	3.2515	0.478525	-0.97576	-1.91245	-4.00478	8.93314	-2.35875	4.76375	-1.49795	4.78723	-2.05298	-3.61652	-0.06397	0.461167	-1.04801	0.550789	0.783732	-0.05965	0.461169	0.310124	-0.07952	0.048452	-0.40448	0.350885	-0.39294	0.172551	0.286345	-0.28765	0.242828	-0.34322	0.240258	-0.18298	-0.13301	-0.15211
-4.46667	0.987523	-7.49154	3.21034	-2.80016	-1.80137	2.91881	-1.07911	-0.34808	2.07563	-0.42109	2.85198	0.485133	-1.16535	-2.10515	-3.93273	8.57824	-2.68188	4.91026	-1.61018	4.89132	-2.17073	-3.78233	-0.04891	0.44932	-1.21788	0.561354	0.820488	-0.04533	0.462977	0.300087	-0.10761	0.058518	-0.40748	0.342653	-0.36305	0.223091	0.29231	-0.27474	0.227121	-0.32736	0.244071	-0.19526	-0.12186	-0.06129
-4.45	0.772624	-7.68536	2.90987	-2.84398	-2.09445	2.8646	-1.00604	-0.32218	2.22331	-0.37138	2.45514	0.478935	-1.37007	-2.28417	-3.94343	8.18326	-3.1124	5.04992	-1.53834	4.89534	-2.23886	-4.03362	-0.0315	0.43398	-1.24436	0.561551	0.81058	-0.05943	0.465054	0.292124	-0.14073	0.063681	-0.41549	0.340827	-0.35247	0.281024	0.345343	-0.2771	0.268864	-0.31509	0.205331	-0.1903	-0.13745	0.003609
-4.43333	0.54875	-7.85523	2.6709	-2.92735	-2.25529	2.82296	-0.95124	-0.33044	2.35118	-0.28535	2.10301	0.55474	-1.47593	-2.53023	-3.98359	7.69066	-3.60563	5.11062	-1.5036	4.7062	-2.1921	-4.39099	-0.03089	0.394362	-1.20535	0.574686	0.839298	-0.03979	0.47597	0.288012	-0.16004	0.061475	-0.44408	0.34301	-0.30821	0.319129	0.363646	-0.27872	0.33879	-0.28488	0.188243	-0.18677	-0.15401	0.011786
-4.41667	0.386492	-7.92363	2.50486	-2.96712	-2.34694	2.89042	-0.87227	-0.34634	2.377	-0.11943	1.9518	0.635618	-1.57597	-2.66285	-4.09246	7.2799	-3.88978	5.07697	-1.48493	4.5845	-2.09985	-4.79541	-0.04225	0.369233	-1.17951	0.613789	0.865836	-0.0184	0.488965	0.286363	-0.16048	0.083557	-0.49175	0.338253	-0.28234	0.334168	0.364297	-0.25417	0.35935	-0.25986	0.159013	-0.18404	-0.16133	-0.02966
-4.4	0.192863	-7.84628	2.37984	-2.91842	-2.08157	2.97011	-0.78848	-0.34038	2.43104	0.050576	1.98767	0.769511	-1.64264	-2.84963	-4.19181	6.68495	-4.06746	5.11514	-1.47654	4.47494	-1.9588	-5.31272	-0.03554	0.387947	-1.11909	0.64676	0.807346	-0.01348	0.496082	0.276351	-0.14499	0.089096	-0.48279	0.342762	-0.26085	0.344926	0.423752	-0.22585	0.366283	-0.18455	0.143432	-0.18698	-0.18797	-0.20127
-4.38333	0.081765	-7.76192	2.36081	-2.92541	-1.86603	3.06584	-0.75716	-0.35058	2.45385	0.17925	2.05838	0.837345	-1.79568	-3.10964	-4.25187	6.18955	-4.22389	4.88859	-1.40027	4.14611	-1.89087	-5.78082	-0.02909	0.358709	-0.95448	0.681948	0.812761	-0.01511	0.502647	0.256846	-0.14046	0.091346	-0.48941	0.332883	-0.21937	0.374247	0.431071	-0.11882	0.363851	-0.14441	0.104406	-0.17304	-0.19895	-0.33563
-4.36667	-0.01891	-7.55817	2.37064	-2.98583	-1.84793	3.13183	-0.73308	-0.34245	2.51561	0.264311	2.0977	0.985773	-1.97935	-3.39184	-4.23884	5.66272	-4.46008	4.62417	-1.42846	3.84739	-1.97058	-5.94458	-0.02065	0.334779	-0.77361	0.723557	0.838572	-0.00768	0.520882	0.219789	-0.13933	0.08549	-0.49096	0.324359	-0.17478	0.381284	0.445905	-0.08811	0.371851	-0.09666	0.093717	-0.14331	-0.24582	-0.24353
-4.35	-0.09621	-7.37688	2.34368	-3.09374	-2.04339	3.3962	-0.48752	-0.33469	2.53342	0.294026	2.09687	1.08176	-2.2165	-3.65533	-4.27742	5.21787	-4.76501	4.40978	-1.61653	3.44315	-2.0895	-6.27925	-0.02158	0.290138	-0.55943	0.763113	0.799785	-0.04097	0.492076	0.175356	-0.14143	0.056741	-0.50791	0.310592	-0.15693	0.383314	0.413384	-0.08528	0.422529	-0.06973	0.095853	-0.12243	-0.26603	-0.23011
-4.33333	0.018592	-7.09812	2.34443	-3.20188	-2.23967	3.84427	-0.25028	-0.36581	2.45864	0.216583	2.07826	1.0343	-2.43285	-3.86865	-4.30874	4.75476	-5.06424	4.40611	-1.71554	3.15484	-2.28757	-6.46909	-0.03073	0.262889	-0.36006	0.820886	0.790303	-0.04903	0.460367	0.14889	-0.12982	0.001494	-0.51645	0.309496	-0.15411	0.375646	0.382572	-0.09231	0.474677	-0.06114	0.095186	-0.11553	-0.27309	-0.26668
-4.31667	0.339265	-6.93293	2.35143	-3.33049	-2.40607	4.24248	-0.14636	-0.3911	2.41574	0.189679	2.17772	1.06363	-2.4625	-4.09222	-4.13227	4.29354	-5.33568	4.32773	-1.82951	2.81553	-2.46989	-6.55897	-0.05263	0.245706	-0.15748	0.818443	0.809664	-0.06715	0.44128	0.129549	-0.12181	-0.03499	-0.56588	0.305774	-0.07633	0.407409	0.350651	-0.01398	0.498134	-0.04014	0.088265	-0.1053	-0.28851	-0.31004
-4.3	0.644185	-6.6977	2.27538	-3.44638	-2.5855	4.7147	-0.07546	-0.3864	2.41131	0.14691	2.27423	1.16366	-2.46572	-4.28184	-3.80585	3.76631	-5.54558	4.21004	-2.11449	2.50411	-2.69437	-6.6692	-0.07168	0.240525	-0.04248	0.804112	0.819297	-0.13121	0.448034	0.089877	-0.11108	-0.07777	-0.61022	0.310775	-0.02557	0.41175	0.306748	0.043263	0.520788	-0.01344	0.098949	-0.08615	-0.27687	-0.35737
-4.28333	0.747826	-6.49307	1.86391	-3.68933	-2.70737	4.91982	-0.00875	-0.19849	2.40796	0.113271	2.4677	1.21914	-2.54885	-4.4344	-3.60509	3.211	-5.79552	4.04774	-2.47916	2.10221	-2.74716	-6.82668	-0.08378	0.239339	-0.07123	0.715414	0.832597	-0.1451	0.427878	0.059057	-0.10865	-0.11108	-0.65564	0.313627	-0.01847	0.420543	0.252404	0.069495	0.519124	0.013115	0.074632	-0.06755	-0.23803	-0.44187
-4.26667	0.822069	-6.32708	1.40532	-3.83099	-2.8108	5.27348	-0.00083	-0.08411	2.4939	0.070858	2.62292	1.15865	-2.64082	-4.57191	-3.22602	2.85315	-6.07556	3.78635	-2.69499	1.69554	-2.73035	-7.09448	-0.0823	0.240499	-0.14628	0.703444	0.839676	-0.1633	0.429621	0.067015	-0.12048	-0.1161	-0.68584	0.309494	-0.00599	0.437574	0.210745	0.118709	0.560776	0.054577	0.050629	-0.0255	-0.19688	-0.5603
-4.25	0.833876	-6.2101	1.38855	-3.95919	-2.73912	5.34905	-0.06177	-0.0291	2.67313	0.066891	2.69332	1.04792	-2.71924	-4.67103	-2.63714	2.68149	-6.29695	3.44695	-2.92418	1.37747	-2.74458	-7.30924	-0.08241	0.242528	-0.06285	0.732886	0.830708	-0.17089	0.434653	0.055612	-0.12213	-0.12326	-0.70951	0.309766	0.061615	0.45924	0.142767	0.107778	0.601744	0.085883	0.061766	0.006757	-0.17813	-0.62722
-4.23333	0.854306	-6.10624	1.03148	-4.09494	-2.59192	5.27358	-0.17467	-0.06412	2.84322	0.057588	2.81819	1.10405	-2.81728	-4.789	-2.08852	2.57325	-6.47456	3.03667	-3.00632	1.1957	-2.71235	-7.49127	-0.08389	0.218749	-0.09965	0.743754	0.808519	-0.19094	0.456592	0.062217	-0.11074	-0.13319	-0.72903	0.307527	0.100294	0.45352	0.125072	0.121	0.640885	0.105825	0.082944	0.016438	-0.15977	-0.66928
-4.21667	0.874153	-5.97161	0.716264	-4.21756	-2.36764	5.21976	-0.28583	-0.1503	2.95649	0.074363	2.81335	1.09311	-2.98016	-4.88584	-1.45427	2.47751	-6.75342	2.59145	-2.65862	0.904775	-2.70718	-7.53716	-0.09867	0.202912	-0.11983	0.771623	0.800024	-0.19962	0.480388	0.066076	-0.10745	-0.15369	-0.74188	0.298015	0.081406	0.476751	0.060249	0.122588	0.68784	0.120753	0.054262	0.028784	-0.14037	-0.693
-4.2	0.874387	-5.7809	0.644638	-4.37147	-2.20565	5.07966	-0.50688	-0.19923	3.15455	0.105443	2.75907	1.11679	-3.06999	-4.94402	-0.7016	2.31818	-6.98308	2.15384	-2.54986	0.947848	-2.70399	-7.48696	-0.10452	0.129253	-0.06594	0.775883	0.789941	-0.17709	0.494104	0.065575	-0.11044	-0.19446	-0.77836	0.296825	0.089459	0.506281	0.014184	0.124434	0.699891	0.151991	0.044254	0.023881	-0.08626	-0.56028
-4.18333	0.81658	-5.60825	0.523031	-4.53624	-2.3019	4.81675	-0.81465	-0.20882	3.35546	0.096713	2.65947	1.17925	-3.14656	-4.94041	-0.12353	2.1541	-7.17913	1.75354	-2.60073	0.911224	-2.76733	-7.5397	-0.10588	0.082	-0.03579	0.799625	0.779063	-0.15978	0.441644	0.074783	-0.11869	-0.21283	-0.77546	0.281056	0.141117	0.512834	-0.05753	0.122206	0.722106	0.173474	0.040462	0.022988	-0.0661	-0.44319
-4.16667	0.865482	-5.40885	0.618796	-4.6953	-2.46784	4.56827	-0.96945	-0.26072	3.6081	0.039413	2.47736	1.27245	-3.16054	-4.92303	0.342285	1.83867	-7.28499	1.34516	-2.75141	0.793634	-2.88227	-7.62881	-0.1028	0.0849356	0.032543	0.744076	0.758224	-0.17385	0.40944	0.073594	-0.12697	-0.23828	-0.80022	0.263426	0.204783	0.515967	-0.11111	0.097861	0.731722	0.201223	0.045096	0.021372	-0.05713	-0.35288
-4.15	0.969397	-5.21391	0.435909	-4.8182	-2.64235	4.36806	-1.07326	-0.01249	3.76564	-0.0344	2.26605	1.37907	-3.17472	-4.8728	0.687025	1.48945	-7.48045	0.949304	-2.88225	0.568848	-3.08216	-7.88895	-0.10775	0.117702	-0.02212	0.760371	0.757202	-0.18793	0.41273	0.052944	-0.13059	-0.25914	-0.85224	0.244478	0.264592	0.498258	-0.14002	0.089312	0.739518	0.242647	0.050922	0.034418	-0.04123	-0.37763
-4.13333	1.01628	-5.01532	0.315208	-4.89699	-2.77822	4.16393	-1.27468	0.171007	3.9713	-0.09518	2.04484	1.34397	-3.17925	-4.83259	0.907063	1.21272	-7.71105	0.50239	-2.97685	0.296572	-3.25597	-8.07257	-0.10806	0.1072	-0.03259	0.77748	0.816701	-0.16628	0.421026	0.024684	-0.13868	-0.26372	-0.88455	0.237215	0.330162	0.502858	-0.14639	0.101119	0.754248	0.266627	0.049525	0.045206	-0.01849	-0.41467
-4.11667	1.06973	-4.83841	0.524682	-5.04455	-2.98972	4.07253	-1.46289	0.167532	4.17161	-0.21459	1.77116	1.23735	-3.16618	-4.77108	1.07892	1.00544	-7.84315	0.092761	-2.90964	-0.09569	-3.48762	-8.35964	-0.10835	0.0999801	0.080729	0.824444	0.848241	-0.16412	0.43261	0.00773	-0.13568	-0.30204	-0.89717	0.234057	0.417405	0.517284	-0.17378	0.091514	0.759619	0.300446	0.029948	0.062302	0.004979	-0.56967
-4.1	1.11668	-4.72129	0.747315	-5.25931	-3.11007	3.88885	-1.60463	0.223156	4.23547	-0.30559	1.43092	1.13564	-3.04817	-4.63688	1.25695	0.822688	-7.89812	-0.23303	-3.00281	-0.34423	-3.7358	-8.55445	-0.10654	0.116275	0.175192	0.836831	0.829374	-0.16018	0.468336	-0.00637	-0.12924	-0.3407	-0.92333	0.243869	0.463183	0.509957	-0.18851	0.079021	0.760827	0.318137	0.024184	0.07072	0.013503	-0.69022
-4.08333	1.24181	-4.62525	1.07901	-5.30629	-3.08593	3.89394	-1.57966	0.177902	4.23645	-0.38948	1.05789	1.17498	-2.94709	-4.25201	1.42307	0.649434	-8.04836	-0.4546	-3.19062	-0.40487	-3.97343	-8.69669	-0.09493	0.129931	0.276114	0.867695	0.826954	-0.17539	0.592087	-0.02102	-0.12427	-0.35438	-0.94297	0.240051	0.508496	0.473179	-0.1979	0.060644	0.752588	0.32624	0.026799	0.067374	0.012336	-0.82934
-4.06667	1.39629	-4.62509	1.36079	-5.29351	-3.16424	3.95051	-1.52085	0.135765	4.29009	-0.42395	0.571556	1.08927	-2.88928	-3.92595	1.51121	0.42104	-8.15644	-0.60185	-3.21884	-0.28723	-4.20113	-8.88564	-0.10835	0.118655	0.422775	0.87631	0.821895	-0.18876	0.65054	-0.02952	-0.12286	-0.35253	-0.93653	0.240349	0.542962	0.45699	-0.2176	0.079599	0.748391	0.335329	0.011065	0.044337	0.007062	-0.98533
-4.05	1.55102	-4.63156	1.68537	-5.17817	-3.11762	4.08891	-1.49491	0.142554	4.35521	-0.36635	0.086937	0.906811	-2.91877	-3.68757	1.50873	0.252311	-8.17857	-0.8037	-3.18111	-0.21777	-4.33155	-8.98742	-0.11756	0.109381	0.566122	0.827121	0.877191	-0.22276	0.696818	-0.00925	-0.11666	-0.35207	-0.96574	0.238217	0.532138	0.45637	-0.20748	0.103768	0.748338	0.341665	0.000241	0.035211	-0.00123	-1.0225
-4.03333	1.73906	-4.63938	1.89227	-5.17015	-3.08003	4.21784	-1.41184	0.054122	4.30279	-0.35088	-0.3651	0.653365	-3.02271	-3.51815	1.48556	0.084288	-7.8679	-0.941	-3.25032	-0.20016	-4.46365	-8.98364	-0.12472	0.0811132	0.711383	0.84792	0.921285	-0.2668	0.739628	-0.00785	-0.10572	-0.34539	-0.98581	0.252065	0.495507	0.451779	-0.1662	0.077441	0.689259	0.34949	-0.01344	0.030388	0.007596	-0.94239
-4.01667	1.86431	-4.62492	1.70158	-5.16756	-3.15926	4.40151	-1.37444	-0.01491	4.20549	-0.41705	-0.75849	0.454915	-3.04502	-3.37026	1.60059	0.170408	-7.73283	-1.11926	-3.38846	-0.00237	-4.58174	-9.12101	-0.13466	0.0378748	0.75048	0.887219	0.957141	-0.31912	0.781239	0.023057	-0.09313	-0.35457	-1.01764	0.26088	0.468686	0.454412	-0.21128	0.077218	0.661687	0.357858	-0.00919	0.001382	0.059274	-0.94286
-4	1.75682	-4.56714	1.29515	-5.19317	-3.13466	4.34649	-1.33739	-0.09634	4.13553	-0.47484	-1.16892	0.263138	-3.1001	-3.12596	1.69358	0.110644	-7.65849	-1.31901	-3.48391	1.05024	-4.64025	-9.14371	-0.13096	-0.00757434	0.657251	0.969638	0.949998	-0.33337	0.816174	0.049004	-0.08917	-0.3314	-1.04588	0.26486	0.414108	0.465439	-0.20448	0.086783	0.635758	0.357762	-0.0074	-0.075	0.123336	-0.94522
-3.98333	1.78429	-4.60948	0.694381	-5.21611	-3.15474	4.25421	-1.35851	-0.17397	4.10205	-0.65102	-1.63499	-0.01769	-3.09364	-2.88491	1.59852	0.164067	-7.51875	-1.53606	-3.6305	1.75232	-4.78481	-9.17613	-0.13028	-0.0626802	0.482549	1.01246	0.963173	-0.35894	0.86241	0.079678	-0.08501	-0.32814	-1.14094	0.279886	0.40421	0.484788	-0.18349	0.081334	0.611047	0.364171	-0.00038	-0.12769	0.168523	-0.96374
-3.96667	1.78041	-4.62983	0.299596	-5.1416	-3.06227	4.1021	-1.36733	-0.37072	4.02588	-0.90298	-1.96236	-0.27484	-3.01009	-2.67587	1.35397	0.124416	-7.45637	-1.78557	-3.79513	2.15908	-4.94038	-9.12265	-0.13539	-0.114528	0.406747	1.01416	0.95648	-0.35083	0.891123	0.101458	-0.08408	-0.34045	-1.1738	0.290575	0.482485	0.52629	-0.1514	0.08203	0.62057	0.377691	0.022038	-0.14951	0.23786	-1.0424
-3.95	1.83892	-4.65334	-0.09631	-4.69446	-2.71113	3.87249	-1.41989	-0.5406	3.96627	-1.16827	-2.1346	-0.53583	-3.00514	-2.58743	1.06578	0.014968	-7.41849	-1.95386	-4.04754	2.48978	-5.11367	-9.00704	-0.14341	-0.161462	0.335441	0.962344	0.935158	-0.3303	0.898684	0.119289	-0.08927	-0.34141	-1.22174	0.292129	0.496858	0.537332	-0.10231	0.061282	0.612837	0.383088	0.043603	-0.17492	0.272737	-1.03395
-3.93333	1.8994	-4.67313	-0.39248	-4.10775	-2.42132	3.94892	-1.38216	-0.69921	3.95236	-1.46214	-2.37755	-0.54268	-3.04108	-2.55295	0.650909	-0.13886	-7.32047	-2.04446	-4.30147	2.71594	-5.30641	-8.84339	-0.15325	-0.202201	0.275504	0.908516	0.933327	-0.31602	0.901636	0.133637	-0.09121	-0.34394	-1.27138	0.281741	0.475677	0.522339	-0.06955	0.051053	0.62246	0.390694	0.057057	-0.18696	0.278784	-1.04931
-3.91667	1.94627	-4.7483	-0.64861	-3.64987	-2.08871	4.17506	-1.27948	-0.80132	4.04724	-1.76816	-2.69818	-0.53782	-3.05801	-2.58911	0.222298	-0.25475	-7.32388	-2.16861	-4.26551	2.86767	-5.44156	-8.73051	-0.15107	-0.254454	0.217688	0.821416	0.907743	-0.31747	0.884031	0.143633	-0.08659	-0.36945	-1.34027	0.272345	0.467554	0.518148	-0.03021	0.03842	0.603478	0.409106	0.029584	-0.19999	0.304944	-1.09415
-3.9	2.14153	-4.78951	-0.88735	-3.28331	-1.91973	4.30655	-1.18428	-0.8929	4.07847	-1.95369	-2.99808	-0.55367	-3.11999	-2.66628	-0.24549	-0.50882	-7.32131	-2.34489	-4.35072	2.82239	-5.55745	-8.47561	-0.17132	-0.305186	0.143659	0.764087	0.898011	-0.36131	0.862171	0.156021	-0.08322	-0.37637	-1.32737	0.277399	0.390069	0.51669	0.010871	0.039416	0.623941	0.415085	0.035385	-0.19871	0.324434	-1.0926
-3.88333	2.24702	-4.73393	-1.10691	-2.91777	-1.89613	4.27784	-1.13901	-0.98729	4.04839	-2.11011	-3.22488	-0.68569	-3.02354	-2.67924	-0.63396	-0.87725	-7.39444	-2.53354	-4.55227	2.82945	-5.60635	-8.26734	-0.18179	-0.306383	0.041792	0.689817	0.879304	-0.37072	0.842709	0.195422	-0.08384	-0.3778	-1.22893	0.279367	0.354136	0.511428	0.025687	0.039117	0.639522	0.427615	0.060034	-0.20283	0.355041	-1.04191
-3.86667	2.31044	-4.75573	-1.21549	-2.57039	-1.82345	4.17634	-1.01585	-1.16399	3.95499	-2.33545	-3.30922	-0.75979	-3.06254	-2.70778	-1.03308	-1.21846	-7.34093	-2.68379	-4.84549	3.41452	-5.59139	-8.09792	-0.19378	-0.323147	-0.01231	0.65703	0.915969	-0.353	0.821692	0.231075	-0.07693	-0.39354	-1.04402	0.279336	0.270008	0.517984	0.064705	0.059593	0.596181	0.43693	0.071725	-0.24838	0.41392	-0.96058
-3.85	2.33295	-4.85938	-1.22352	-2.35894	-1.92304	3.99104	-0.93997	-1.27645	3.87765	-2.56206	-3.29522	-0.77945	-3.11388	-2.77135	-1.39154	-1.51078	-7.10068	-2.77685	-5.23999	3.68337	-5.62615	-8.01794	-0.19819	-0.335883	-0.04121	0.631833	0.925489	-0.32231	0.802491	0.255871	-0.07064	-0.4239	-0.93251	0.274309	0.211019	0.539851	0.110041	0.052301	0.567477	0.440082	0.055673	-0.25263	0.47787	-0.88045
-3.83333	2.40926	-4.97003	-1.22372	-2.01653	-2.00692	3.8435	-0.91373	-1.30019	4.00139	-2.80001	-3.37715	-0.80992	-3.05532	-2.70542	-1.53856	-1.7991	-6.97085	-2.71618	-5.59125	3.76144	-5.64971	-7.8489	-0.20405	-0.400245	-0.08982	0.644046	0.896849	-0.3113	0.786668	0.284436	-0.08044	-0.4613	-0.84055	0.268084	0.184156	0.530495	0.129032	0.065056	0.527801	0.424527	0.053642	-0.22992	0.541369	-0.81115
-3.81667	2.40812	-5.07558	-1.00301	-1.75452	-2.07464	3.77638	-0.96884	-1.36369	4.08778	-3.0109	-3.51721	-0.80479	-3.04114	-2.48804	-1.52948	-2.12839	-6.81234	-2.61818	-5.91494	3.59804	-5.6512	-7.71273	-0.20454	-0.477191	-0.03591	0.69295	0.854856	-0.29753	0.782749	0.333268	-0.08642	-0.48024	-0.75513	0.257157	0.168899	0.481011	0.135039	0.069604	0.513429	0.407437	0.091526	-0.20541	0.564308	-0.69815
-3.8	2.33546	-5.13091	-0.79044	-1.59083	-2.21573	3.58844	-1.0176	-1.45475	4.15982	-3.19731	-3.70332	-0.7699	-3.10222	-2.32638	-1.56823	-2.33435	-6.75563	-2.58706	-6.09099	3.33573	-5.50241	-7.63598	-0.20152	-0.533956	0.026262	0.692685	0.837923	-0.26594	0.760184	0.358688	-0.08592	-0.50633	-0.67638	0.2384	0.156658	0.461918	0.150524	0.097942	0.508241	0.397796	0.1187	-0.17557	0.576072	-0.65414
-3.78333	2.2011	-5.18494	-0.47817	-1.37167	-2.38889	3.32622	-1.1012	-1.50872	4.18261	-3.32603	-3.96172	-0.69959	-3.21708	-2.19671	-1.54167	-2.50233	-6.72918	-2.59757	-6.10001	3.2225	-5.13033	-7.45926	-0.17764	-0.587954	0.088231	0.685435	0.805006	-0.24491	0.752139	0.379185	-0.08849	-0.50347	-0.6137	0.219121	0.145089	0.4438	0.13439	0.136896	0.506491	0.379295	0.160372	-0.1722	0.55845	-0.53292
-3.76667	1.93921	-5.25647	-0.13288	-1.1783	-2.54495	3.04467	-1.13792	-1.52717	4.20736	-3.47689	-4.19997	-0.70831	-3.36568	-2.13141	-1.48482	-2.40824	-6.80302	-2.65252	-6.16369	3.14634	-4.72037	-7.54019	-0.16663	-0.628066	0.189072	0.648791	0.759167	-0.22404	0.732082	0.414018	-0.0911	-0.51549	-0.56416	0.201694	0.200471	0.434111	0.108634	0.157972	0.499978	0.361956	0.24901	-0.13501	0.561067	-0.48539
-3.75	1.72737	-5.27945	0.049007	-1.0581	-2.70537	2.72832	-1.13311	-1.52651	4.32184	-3.67884	-4.40947	-0.74056	-3.49438	-2.07527	-1.45498	-2.21005	-6.65515	-2.8318	-6.34918	3.01094	-4.24278	-7.58308	-0.15756	-0.632491	0.310108	0.618363	0.745268	-0.18488	0.70054	0.445462	-0.10142	-0.54112	-0.47413	0.195037	0.251597	0.437846	0.095643	0.175792	0.474836	0.308021	0.324504	-0.10809	0.526019	-0.37896
-3.73333	1.58893	-5.35473	0.328555	-0.97109	-2.89023	2.40677	-1.11775	-1.54029	4.36322	-3.86528	-4.58719	-0.77417	-3.68755	-1.91676	-1.4458	-2.04924	-6.52318	-2.92219	-6.56264	2.79708	-3.72753	-7.62758	-0.15101	-0.667669	0.495104	0.589601	0.751251	-0.1842	0.660597	0.460007	-0.10435	-0.56199	-0.36195	0.194086	0.270816	0.405858	0.070366	0.161706	0.475855	0.309609	0.366668	-0.07876	0.489146	-0.30596
-3.71667	1.39479	-5.41528	0.567586	-0.89367	-3.03964	2.44452	-1.04974	-1.50397	4.27521	-4.04218	-4.80645	-0.87068	-3.85852	-1.75547	-1.58736	-1.62373	-6.28624	-3.04832	-6.744	2.5446	-3.31808	-7.71125	-0.14269	-0.669919	0.659133	0.596169	0.752822	-0.19093	0.68094	0.472793	-0.10182	-0.56985	-0.30717	0.188042	0.290628	0.395003	0.072467	0.122623	0.428768	0.327	0.411598	-0.05266	0.450131	-0.27686
-3.7	1.29511	-5.38966	0.99295	-0.65487	-3.14613	2.56751	-1.03887	-1.55406	4.28638	-4.1822	-5.02664	-0.91251	-4.03169	-1.4857	-1.77891	-1.16917	-6.06119	-3.14632	-6.89502	2.45773	-2.92372	-7.78506	-0.13667	-0.660531	0.82755	0.583322	0.741623	-0.22288	0.71318	0.474326	-0.11006	-0.57522	-0.22574	0.191788	0.343401	0.372062	0.088975	0.072983	0.447591	0.359919	0.456045	-0.04203	0.415427	-0.19755
-3.68333	1.25877	-5.01558	1.3596	-0.48075	-3.08522	2.77615	-1.11298	-1.53102	4.27327	-4.19511	-5.23817	-0.93733	-4.19497	-1.08476	-2.0529	-0.71995	-5.66817	-3.15983	-7.09762	2.40336	-2.16938	-7.87821	-0.13926	-0.710012	0.962575	0.566003	0.730197	-0.26215	0.721437	0.487947	-0.11908	-0.5588	-0.11143	0.178917	0.394007	0.322356	0.126528	0.024319	0.402736	0.421531	0.505565	-0.03017	0.355492	-0.16555
-3.66667	1.32911	-4.5658	1.78509	-0.34108	-2.80127	2.63179	-1.32021	-1.50075	4.21392	-4.31579	-5.4847	-1.01505	-4.37237	-0.66451	-2.31965	-0.3047	-5.28203	-3.33555	-7.43717	2.20546	-1.33083	-7.81252	-0.14806	-0.769636	1.12461	0.544403	0.758138	-0.25107	0.681373	0.516755	-0.11996	-0.5572	-0.03456	0.169749	0.410462	0.267956	0.146408	-0.01444	0.359707	0.433718	0.495386	-0.00673	0.272699	-0.04025
-3.65	1.37114	-4.08243	2.01889	-0.28877	-2.63083	2.35877	-1.52428	-1.42878	4.13439	-4.3858	-5.70173	-0.97372	-4.49512	-0.35458	-2.61156	0.068343	-4.94681	-3.51324	-7.7182	2.05696	-0.79512	-7.91646	-0.11723	-0.778451	1.28069	0.505836	0.76974	-0.20982	0.66481	0.527485	-0.12052	-0.54085	0.06699	0.165898	0.422839	0.224027	0.178453	-0.0329	0.339489	0.429025	0.510417	0.010055	0.227823	-0.06679
-3.63333	1.27771	-3.67003	2.22461	-0.16323	-2.32746	1.98006	-1.71118	-1.33685	4.02379	-4.33535	-5.90501	-0.85251	-4.54526	-0.09688	-2.89708	0.436666	-4.57669	-3.74159	-7.90781	1.76979	-0.31767	-8.029	-0.11844	-0.756816	1.36722	0.485601	0.786022	-0.19264	0.6593	0.533524	-0.12335	-0.53802	0.13834	0.148538	0.460509	0.194697	0.183489	-0.05496	0.313652	0.387247	0.52089	0.01669	0.183678	-0.10689
-3.61667	1.09585	-3.36949	2.19677	0.005313	-2.13241	1.70959	-1.85465	-1.26256	3.91737	-4.26031	-6.05194	-0.63857	-4.64861	0.047033	-2.97752	0.963486	-4.22851	-3.7342	-8.05394	1.78316	0.291223	-7.94961	-0.10992	-0.747662	1.37497	0.524152	0.807661	-0.15759	0.678766	0.546689	-0.12762	-0.54561	0.242238	0.130207	0.487577	0.164498	0.168622	-0.06722	0.297565	0.38228	0.532285	0.013113	0.097719	0.008857
-3.6	1.00228	-3.06063	2.1717	0.031765	-2.0826	1.43772	-2.01732	-1.09965	3.75768	-4.19444	-6.07757	-0.49586	-4.71837	0.187143	-2.96856	1.27834	-3.84417	-3.68991	-8.12182	1.74758	0.668798	-7.97893	-0.11192	-0.701557	1.37377	0.539018	0.840343	-0.12714	0.67721	0.535916	-0.11922	-0.54461	0.32863	0.11407	0.460219	0.14971	0.160114	-0.07496	0.26552	0.421726	0.584369	0.002318	0.032324	0.089998
-3.58333	0.914148	-2.74239	2.18681	0.131325	-2.18556	1.16187	-2.08781	-0.94662	3.55742	-4.16559	-6.10331	-0.37646	-4.77103	0.307202	-2.8557	1.55516	-3.61214	-3.74978	-8.24434	1.57161	0.97439	-8.09304	-0.11109	-0.613624	1.35465	0.529198	0.858996	-0.09624	0.656149	0.527833	-0.11524	-0.54697	0.381015	0.101243	0.477096	0.134925	0.156476	-0.06537	0.230069	0.408148	0.620469	0.010516	-0.03634	0.090985
-3.56667	1.06518	-2.41953	2.27588	0.371205	-2.24607	0.878945	-1.95947	-0.7204	3.39838	-4.12358	-6.10031	-0.27939	-4.84953	0.481616	-2.74709	1.92688	-3.38947	-3.78559	-8.31908	1.35403	1.35072	-8.08818	-0.12087	-0.509185	1.32292	0.541048	0.875228	-0.06351	0.612618	0.517792	-0.09985	-0.53814	0.437761	0.083923	0.492043	0.098237	0.153759	-0.05494	0.180817	0.406284	0.672684	0.015995	-0.09815	0.191395
-3.55	1.36295	-2.12759	2.35068	0.605411	-2.06641	0.707007	-1.82963	-0.43832	3.22529	-3.98333	-6.02525	-0.21913	-4.89713	0.730229	-2.45426	2.18716	-3.18364	-3.80948	-8.34111	1.13375	1.73827	-7.88407	-0.13407	-0.435954	1.29283	0.521431	0.919318	-0.06619	0.575895	0.491924	-0.08459	-0.53894	0.532333	0.074638	0.496658	0.038692	0.122462	-0.07959	0.165077	0.386025	0.734148	0.023225	-0.13154	0.247944
-3.53333	1.53075	-2.0235	2.34702	0.794349	-1.95671	0.553788	-1.65016	-0.27359	2.98159	-3.90982	-6.1999	-0.22918	-4.97728	0.958452	-2.15753	2.54201	-3.1094	-3.81561	-8.34639	1.07296	2.09292	-7.68192	-0.13779	-0.398056	1.27439	0.49233	0.945109	-0.05745	0.516288	0.477552	-0.07628	-0.54008	0.513382	0.079971	0.490387	-0.00082	0.080211	-0.1104	0.141639	0.377766	0.811252	0.01349	-0.17758	0.30647
-3.51667	1.70466	-1.99845	2.44499	0.955518	-1.80943	0.514941	-1.53854	-0.26599	2.76351	-3.68971	-6.46686	-0.25594	-5.21615	1.20936	-1.93947	2.87513	-2.95673	-3.82663	-8.39877	1.00662	2.50656	-7.33956	-0.15565	-0.419952	1.29694	0.518439	0.949768	-0.06	0.493231	0.455626	-0.06622	-0.57756	0.44046	0.075907	0.428116	-0.03218	0.038645	-0.09977	0.130009	0.394502	0.860913	0.012807	-0.20703	0.301655
-3.5	1.92817	-2.01137	2.50806	1.09103	-1.4854	0.35734	-1.46554	-0.23274	2.53394	-3.50187	-6.82364	-0.27234	-5.43704	1.37285	-1.53549	3.30281	-2.82706	-3.71283	-8.53942	0.835277	2.99815	-6.51486	-0.16173	-0.442798	1.32106	0.536464	0.930151	-0.04819	0.466614	0.43691	-0.07709	-0.6112	0.338133	0.059973	0.377573	-0.06644	-0.00408	-0.0761	0.133214	0.410682	0.883852	0.009548	-0.27426	0.343515
-3.48333	2.09796	-1.93936	2.60794	1.10703	-1.1427	0.138581	-1.21465	-0.29374	2.32166	-3.30858	-7.11663	-0.35687	-5.61335	1.47881	-1.22901	3.68655	-2.69491	-3.60738	-8.61887	0.812216	3.34883	-5.79733	-0.173	-0.406145	1.34221	0.447742	0.8946	-0.02601	0.494144	0.421784	-0.08975	-0.63138	0.253364	0.058641	0.370816	-0.08738	-0.08138	-0.08096	0.090537	0.407764	0.892633	0.009107	-0.31295	0.480003
-3.46667	2.36607	-1.89675	2.68349	1.14545	-0.87994	0.034988	-1.10033	-0.33488	2.09427	-3.17268	-7.32655	-0.59521	-5.78158	1.58722	-1.04733	4.21756	-2.5883	-3.47353	-8.67216	0.617432	3.67218	-5.17486	-0.18415	-0.398605	1.38023	0.412446	0.919783	-0.03227	0.471862	0.408912	-0.10408	-0.65951	0.211593	0.055366	0.380217	-0.09375	-0.0618	-0.06603	0.09034	0.415358	0.909139	0.01766	-0.33794	0.54602
-3.45	2.58221	-1.74677	2.88948	1.17746	-0.61374	0.034422	-0.8536	-0.24924	1.82201	-3.09849	-7.55842	-0.8207	-5.92467	1.66319	-0.95067	4.77569	-2.47482	-3.33914	-8.80567	0.373271	3.87359	-4.78228	-0.19884	-0.370216	1.38102	0.421171	0.931698	-0.0356	0.467547	0.381985	-0.09759	-0.69006	0.115873	0.058701	0.396841	-0.09198	-0.0605	-0.12516	0.086074	0.43657	0.914476	0.026914	-0.38006	0.567411
-3.43333	2.84434	-1.57929	3.16763	1.16222	-0.44503	-0.06423	-0.57955	0.086874	1.51495	-3.04561	-7.73996	-0.86666	-5.98606	1.66458	-0.9937	5.01638	-2.51217	-3.2034	-9.00248	0.394561	4.08826	-4.45928	-0.21536	-0.35423	1.36844	0.459824	0.9516	-0.03557	0.450933	0.324873	-0.08965	-0.70187	0.065597	0.043986	0.477119	-0.08813	-0.01704	-0.14816	0.061155	0.46016	0.923607	0.016446	-0.39543	0.620037
-3.41667	2.99091	-1.37205	3.42869	1.11031	-0.48575	-0.04953	-0.37179	0.330737	1.25823	-3.07309	-7.99692	-0.84334	-6.02969	1.68875	-1.1074	5.19724	-2.52951	-3.09726	-9.12226	0.598926	4.25404	-4.05944	-0.23138	-0.338339	1.36308	0.495067	0.975729	-0.0594	0.379059	0.285805	-0.07992	-0.71105	0.004567	0.038381	0.544073	-0.09735	0.012256	-0.15598	0.073376	0.470581	0.903866	-0.00169	-0.41927	0.649992
-3.4	3.19077	-1.10096	3.55335	1.00198	-0.5944	-0.05878	-0.0515	0.492036	1.02156	-3.13934	-8.3287	-0.73511	-6.03919	1.68897	-1.28598	5.27344	-2.37105	-3.01052	-9.08519	0.781164	4.36889	-3.49417	-0.2464	-0.297104	1.37845	0.583753	1.01946	-0.05739	0.363912	0.249088	-0.05138	-0.70833	-0.08404	0.008121	0.619608	-0.11899	0.054072	-0.16498	0.070208	0.492219	0.867855	-0.02301	-0.46212	0.660122
-3.38333	3.30476	-0.873816	3.70302	0.950708	-0.66897	-0.15043	0.527257	0.549018	0.773762	-3.25308	-8.68795	-0.67563	-5.974	1.80906	-1.2538	5.49978	-2.35238	-2.98261	-8.94	0.897832	4.69596	-2.87758	-0.25981	-0.272287	1.39241	0.579916	1.0301	-0.06105	0.50916	0.232373	-0.03983	-0.71564	-0.16144	-0.00465	0.709272	-0.13316	0.066891	-0.19235	0.052235	0.494389	0.820678	-0.0399	-0.50469	0.658083
-3.36667	3.44031	-0.683384	3.86074	0.910995	-0.42622	-0.29249	0.561444	0.592723	0.557658	-3.28965	-9.05321	-0.65774	-5.92555	2.00256	-1.09453	5.80685	-2.31709	-3.01541	-8.65989	0.880514	5.22947	-2.13825	-0.27234	-0.228547	1.40494	0.594958	0.999683	-0.05702	0.516762	0.226962	-0.03865	-0.70065	-0.23968	-0.00613	0.786866	-0.18247	0.06205	-0.24679	0.083405	0.494265	0.771804	-0.0431	-0.5654	0.651539
-3.35	3.61971	-0.444535	3.97432	0.843848	-0.20939	-0.38132	0.578068	0.609982	0.385816	-3.32382	-9.33228	-0.56222	-5.92527	2.13343	-0.99984	5.93127	-2.41612	-3.01927	-8.24446	0.787163	5.47132	-1.27293	-0.28116	-0.145972	1.41084	0.583523	0.977832	-0.04156	0.520846	0.259442	-0.03036	-0.66041	-0.2904	-0.01971	0.786436	-0.21902	0.061944	-0.27303	0.117876	0.496439	0.715326	-0.04238	-0.6184	0.74318
-3.33333	3.71578	-0.289397	4.10652	0.762633	0.133016	-0.45171	0.563432	0.588843	0.213001	-3.35235	-9.53261	-0.54845	-5.91683	2.25051	-1.02411	5.84528	-2.45918	-2.95842	-7.53709	0.6549	5.62209	-0.73668	-0.28478	-0.0674213	1.44767	0.563542	0.924837	-0.05663	0.538766	0.304759	-0.02143	-0.61817	-0.34741	-0.02991	0.788928	-0.24668	0.054215	-0.29563	0.139604	0.512466	0.631077	-0.04557	-0.67222	0.759468
-3.31667	3.8118	-0.179406	4.0816	0.662907	0.645385	-0.54303	0.559401	0.530688	-0.04617	-3.40561	-9.60052	-0.49029	-5.8794	2.33998	-0.97316	5.65217	-2.44864	-2.8037	-6.7184	0.627969	5.70201	-0.49452	-0.28637	-0.0115391	1.51828	0.535044	0.874564	-0.04335	0.560809	0.36029	-0.01236	-0.59873	-0.43448	-0.03624	0.728947	-0.26779	0.076498	-0.31505	0.153222	0.52724	0.543814	-0.0609	-0.71642	0.704835
-3.3	3.69037	-0.0357643	3.99694	0.660972	1.02373	-0.75454	0.481289	0.459443	-0.23551	-3.48563	-9.63937	-0.51202	-5.74012	2.4649	-0.99504	5.37961	-2.52224	-2.66667	-6.00093	0.535276	5.88151	-0.38241	-0.2843	0.0344272	1.57062	0.522304	0.838849	-0.01279	0.591945	0.419364	0.017423	-0.60911	-0.53525	-0.04343	0.67244	-0.28624	0.108124	-0.28979	0.150032	0.544956	0.474818	-0.05601	-0.73954	0.640887
-3.28333	3.54827	0.11699	3.84562	0.79764	1.37766	-0.84571	0.391501	0.291516	-0.30835	-3.53523	-9.60226	-0.52783	-5.55488	2.43926	-1.1373	4.99053	-2.61632	-2.5729	-5.34615	0.330031	6.05186	-0.19195	-0.27155	0.110945	1.62553	0.468347	0.788099	0.00929	0.627852	0.453102	0.036656	-0.58434	-0.58793	-0.05762	0.65827	-0.29513	0.123055	-0.28339	0.170753	0.554022	0.401525	-0.04133	-0.78043	0.673321
-3.26667	3.3948	0.228693	3.78232	0.757406	1.68932	-0.68472	0.385686	0.051182	-0.47758	-3.54034	-9.54189	-0.32491	-5.41998	2.34963	-1.37552	4.58957	-2.78901	-2.55262	-4.7704	0.066127	6.11918	-0.02974	-0.27093	0.17055	1.66984	0.447595	0.76445	-0.01985	0.655296	0.470363	0.061353	-0.56975	-0.64523	-0.07972	0.6469	-0.28812	0.17502	-0.28594	0.200464	0.557775	0.335043	0.002354	-0.81002	0.784978
-3.25	3.13645	0.386036	3.77411	0.731702	1.7868	-0.61975	0.36327	-0.10742	-0.62328	-3.48994	-9.44857	-0.17906	-5.31379	2.32512	-1.67891	4.41596	-2.97806	-2.60121	-4.36992	-0.22227	6.17687	0.098705	-0.26292	0.236352	1.7111	0.429746	0.73176	-0.01521	0.686209	0.473274	0.090806	-0.57449	-0.68624	-0.08564	0.659251	-0.31564	0.226718	-0.29933	0.191136	0.548298	0.275755	0.046919	-0.83056	0.88804
-3.23333	2.9778	0.473494	3.69175	0.770479	1.92442	-0.55665	0.39282	-0.21925	-0.75184	-3.37496	-9.26319	-0.24276	-5.20361	2.40177	-1.98868	4.21742	-3.13969	-2.60421	-4.02095	-0.45602	6.17583	0.055735	-0.26369	0.32949	1.74596	0.456779	0.668365	-0.01562	0.695165	0.474445	0.117295	-0.58107	-0.63713	-0.08073	0.63312	-0.35145	0.26531	-0.30848	0.188764	0.55689	0.235525	0.07667	-0.84947	0.942399
-3.21667	2.83744	0.565913	3.60961	0.839137	1.95993	-0.65625	0.399884	-0.36409	-0.83181	-3.28921	-9.09712	-0.32898	-5.21095	2.32276	-2.31548	3.91219	-3.17533	-2.47696	-3.5675	-0.59112	6.23881	-0.03492	-0.2641	0.396933	1.79424	0.472637	0.626461	0.017177	0.710314	0.493589	0.129329	-0.58266	-0.59786	-0.08074	0.56082	-0.34315	0.272963	-0.30645	0.214163	0.555847	0.180751	0.088472	-0.86879	0.980406
-3.2	2.72474	0.723249	3.58286	0.947958	1.89131	-0.69425	0.288155	-0.4791	-0.79343	-3.21896	-8.81188	-0.39064	-5.18628	2.16573	-2.54698	3.49946	-3.0522	-2.37225	-3.09125	-0.6925	6.29016	-0.23148	-0.25909	0.451915	1.83033	0.466232	0.592588	0.007349	0.705416	0.528796	0.133663	-0.57946	-0.52621	-0.08196	0.538165	-0.36524	0.295566	-0.32638	0.214034	0.560516	0.126551	0.098508	-0.88793	1.01089
-3.18333	2.73231	0.862968	3.62045	1.08506	1.67061	-0.74249	0.166284	-0.63645	-0.69246	-3.19903	-8.57544	-0.45335	-5.07895	1.96592	-2.73296	3.07659	-3.01069	-2.33826	-2.56795	-0.65662	6.35677	-0.49307	-0.25938	0.463376	1.8619	0.476477	0.607126	-0.02519	0.703233	0.558978	0.132229	-0.55754	-0.45159	-0.07222	0.575159	-0.36885	0.323548	-0.28107	0.225986	0.513273	0.077343	0.096141	-0.88375	0.963582
-3.16667	2.68031	0.887007	3.74294	1.39403	1.35666	-0.70917	-0.02551	-0.77185	-0.59197	-3.12451	-8.34423	-0.49544	-4.94334	1.70954	-2.84234	2.68579	-3.00379	-2.06751	-2.06088	-0.33328	6.32176	-0.80822	-0.26297	0.419634	1.86647	0.476339	0.630484	-0.02064	0.641143	0.561613	0.131131	-0.50992	-0.42042	-0.08164	0.57031	-0.36899	0.318462	-0.26081	0.25349	0.5468	0.027933	0.074192	-0.85019	0.848857
-3.15	2.52313	0.809809	3.92536	1.82792	0.916037	-0.81688	-0.10344	-0.8767	-0.44493	-3.05413	-8.13875	-0.52957	-4.7061	1.37758	-2.87148	2.41749	-2.89969	-1.95071	-1.23134	0.041043	6.12662	-0.91886	-0.25899	0.356415	1.8697	0.477294	0.612436	0.013113	0.599797	0.588938	0.125279	-0.44006	-0.36163	-0.07689	0.583719	-0.35077	0.334332	-0.25103	0.2764	0.531431	-0.06479	0.039028	-0.82496	0.783306
-3.13333	2.34066	0.735807	4.12671	2.26003	0.432326	-1.02458	-0.14244	-0.94836	-0.27829	-3.05346	-8.00012	-0.6081	-4.51982	0.971558	-2.75299	2.15803	-2.90524	-1.73146	-0.64246	0.54944	5.89522	-1.09858	-0.25949	0.302551	1.8633	0.480102	0.618386	0.024754	0.590858	0.611716	0.125202	-0.36833	-0.31733	-0.07085	0.591182	-0.32936	0.325892	-0.24568	0.267729	0.532422	-0.12084	0.00376	-0.77519	0.718521
-3.11667	2.14706	0.670783	4.22895	2.66966	0.032987	-1.23213	-0.17918	-1.0162	-0.12305	-2.99564	-7.91136	-0.59527	-4.39687	0.59503	-2.78414	2.07971	-2.8916	-1.46257	-0.28951	0.921439	5.63267	-1.27332	-0.26182	0.283073	1.88875	0.461799	0.649322	0.087784	0.558491	0.616246	0.13639	-0.28178	-0.23417	-0.0713	0.571068	-0.30448	0.348472	-0.26284	0.25915	0.562902	-0.16446	-0.02185	-0.72087	0.653091
-3.1	1.8781	0.606813	4.31436	2.95486	-0.19912	-1.4214	-0.05171	-1.09865	-0.03431	-2.82758	-7.94709	-0.5274	-4.26385	0.238678	-2.91137	2.18744	-2.80155	-1.15235	-0.11284	1.40131	5.43257	-1.38152	-0.24844	0.27051	1.94732	0.436309	0.663879	0.151114	0.517016	0.600838	0.149841	-0.19061	-0.19131	-0.07421	0.593977	-0.3027	0.365607	-0.2911	0.234925	0.543413	-0.19592	-0.05725	-0.63738	0.6032
-3.08333	1.67761	0.502769	4.1958	3.38981	-0.44616	-1.69194	0.119181	-1.10672	0.082275	-2.63739	-7.97331	-0.50236	-4.10664	-0.12201	-3.0849	2.35626	-2.73263	-0.8439	0.073839	1.82433	5.25511	-1.45358	-0.24304	0.23299	1.93477	0.391266	0.672467	0.194396	0.488055	0.562433	0.172054	-0.12232	-0.12304	-0.07895	0.594657	-0.30396	0.371849	-0.31057	0.218611	0.57486	-0.224	-0.09388	-0.54078	0.593103
-3.06667	1.50692	0.375161	3.90471	3.74871	-0.7792	-1.88323	0.279585	-1.08647	0.156896	-2.53401	-7.95459	-0.40118	-3.969	-0.51814	-3.05125	2.43201	-2.50619	-0.60326	0.236259	2.34246	4.94245	-1.50645	-0.24391	0.153052	1.90963	0.346507	0.6372	0.230299	0.462944	0.524915	0.196028	-0.05778	-0.07831	-0.0828	0.605928	-0.28265	0.395158	-0.30695	0.193397	0.595179	-0.26513	-0.13937	-0.47414	0.554949
-3.05	1.48692	0.19369	3.55645	3.99754	-0.972	-2.19064	0.480859	-1.00088	0.172273	-2.41776	-7.9296	-0.13904	-3.78324	-0.99883	-3.03551	2.70222	-2.49798	-0.36794	0.394042	3.0106	4.45448	-1.57163	-0.24419	0.077233	1.86199	0.352639	0.587655	0.244009	0.476999	0.500256	0.208653	-0.00427	0.031951	-0.10003	0.600038	-0.26911	0.361822	-0.33796	0.20194	0.619124	-0.30465	-0.18896	-0.44642	0.488653
-3.03333	1.45264	0.01534	3.30486	4.30384	-1.0297	-2.55203	0.658444	-0.81618	0.225674	-2.13622	-8.03081	0.090709	-3.63853	-1.49454	-3.04798	2.79243	-2.54445	-0.28881	0.612827	3.76817	3.96915	-1.70995	-0.24047	-0.00331923	1.79389	0.336399	0.580902	0.258393	0.450365	0.47757	0.220444	0.02754	0.070016	-0.10708	0.623144	-0.21988	0.39432	-0.38454	0.208348	0.601227	-0.34211	-0.2445	-0.44	0.400627
-3.01667	1.40786	-0.112576	2.95526	4.79452	-1.01244	-2.76926	0.821383	-0.56756	0.329036	-1.98795	-8.21728	0.24275	-3.50759	-1.9573	-3.12444	2.77462	-2.32788	-0.12973	0.968559	4.18116	3.5007	-1.79015	-0.24346	-0.00527561	1.68115	0.268955	0.53493	0.252128	0.396125	0.446374	0.233595	0.059594	0.051154	-0.1144	0.640162	-0.16592	0.40874	-0.38047	0.156462	0.610763	-0.39341	-0.27975	-0.40832	0.338841
-3	1.33894	-0.211717	2.55523	5.31236	-1.02823	-3.08002	1.12626	-0.41574	0.42765	-1.90516	-8.34871	0.509869	-3.35376	-2.27633	-3.21774	2.701	-2.03045	0.031297	1.11584	4.46447	3.07988	-1.71925	-0.25013	-0.0319378	1.59894	0.203382	0.510206	0.257879	0.387382	0.431303	0.244952	0.076577	0.104307	-0.13135	0.656141	-0.15637	0.39548	-0.40542	0.125644	0.610066	-0.432	-0.30025	-0.38264	0.305469
-2.98333	1.15574	-0.276937	2.07684	5.73781	-1.00441	-3.4141	1.52567	-0.33101	0.542849	-1.84544	-8.38202	0.663549	-3.30044	-2.49344	-3.3357	2.63594	-1.91408	0.164698	1.28566	4.53854	2.67609	-1.60326	-0.24928	-0.056412	1.53853	0.147127	0.474004	0.272634	0.339515	0.436353	0.249146	0.074846	0.182478	-0.13844	0.624894	-0.14283	0.35511	-0.40653	0.112389	0.619131	-0.47332	-0.3072	-0.3582	0.409558
-2.96667	0.890606	-0.206575	1.71211	6.05508	-1.01555	-3.8497	1.8815	-0.31453	0.67667	-1.71626	-8.36795	0.802566	-3.2814	-2.73835	-3.43183	2.5686	-1.97888	0.294171	1.53957	4.47795	2.26215	-1.58916	-0.23152	0.0187344	1.4615	0.130671	0.422172	0.333033	0.292584	0.433974	0.245901	0.06243	0.253517	-0.14538	0.579861	-0.13319	0.34588	-0.41735	0.110165	0.637998	-0.5246	-0.31002	-0.34029	0.455844
-2.95	0.572813	-0.190304	1.47631	6.27194	-1.07824	-4.12348	2.24792	-0.29366	0.912685	-1.54303	-8.23434	0.90808	-3.21935	-2.9539	-3.3905	2.29786	-1.97822	0.422806	1.53429	4.35051	1.87824	-1.49737	-0.21128	0.06935	1.37287	0.082061	0.363879	0.368266	0.268571	0.426899	0.2323	0.087093	0.372304	-0.15783	0.558032	-0.12992	0.338263	-0.4249	0.134802	0.652089	-0.57756	-0.28128	-0.30302	0.574359
-2.93333	0.237616	-0.20297	1.34281	6.60326	-1.23694	-4.25425	2.51804	-0.25375	1.1119	-1.43768	-8.08156	0.89973	-3.16402	-3.16249	-3.1916	2.04555	-2.06753	0.527831	1.4544	4.12581	1.68192	-1.34358	-0.18786	0.0703651	1.27614	0.059519	0.329965	0.360354	0.23185	0.396905	0.219757	0.101477	0.496241	-0.16023	0.569177	-0.13029	0.304521	-0.41694	0.161625	0.699539	-0.6022	-0.23293	-0.26012	0.655759
-2.91667	-0.14111	-0.113167	1.12063	7.18464	-1.35266	-4.52835	2.7064	-0.20698	1.34131	-1.37792	-7.88397	0.908958	-3.09465	-3.42343	-2.96071	1.64713	-2.1206	0.575723	1.61888	3.81828	1.50912	-1.31447	-0.16887	0.0851275	1.19639	-0.02146	0.32477	0.373771	0.205787	0.354001	0.21089	0.094298	0.61908	-0.16413	0.555642	-0.12377	0.293221	-0.39258	0.170866	0.724451	-0.64141	-0.22384	-0.24156	0.645115
-2.9	-0.41286	0.00697704	0.902358	7.84156	-1.39943	-4.70309	2.76968	-0.15026	1.53863	-1.20706	-7.74987	0.971071	-3.04005	-3.6454	-2.51728	1.19597	-2.08122	0.724998	1.77693	3.37586	1.25455	-1.05872	-0.13668	0.0900528	1.13158	-0.07314	0.377381	0.407216	0.164966	0.313622	0.209548	0.129327	0.673287	-0.17923	0.479232	-0.12639	0.236987	-0.32828	0.169077	0.764088	-0.66957	-0.21081	-0.21797	0.840725
-2.88333	-0.73047	0.0831934	0.768916	8.43408	-1.57963	-4.73517	2.82097	-0.10855	1.61428	-1.07113	-7.59447	0.986766	-3.06127	-3.84963	-1.95386	0.673507	-2.14127	0.859516	1.89303	2.91866	0.98206	-1.20668	-0.12009	0.0469422	1.10655	-0.18047	0.36893	0.422323	0.168729	0.287118	0.216956	0.164426	0.698351	-0.18807	0.362964	-0.13254	0.196018	-0.30903	0.151191	0.80312	-0.70215	-0.18454	-0.19337	0.788622
-2.86667	-1.01439	0.17288	0.539969	8.82817	-1.8487	-4.82651	2.92139	-0.08551	1.68898	-0.96692	-7.32856	1.15063	-3.10193	-4.05521	-1.06197	0.150406	-2.30784	0.704295	1.95751	2.54837	0.707285	-1.23131	-0.09801	-0.00563476	1.09299	-0.20931	0.343993	0.456995	0.139104	0.262859	0.227964	0.189336	0.760083	-0.20822	0.20844	-0.13252	0.114636	-0.26246	0.162626	0.753876	-0.73828	-0.16619	-0.16336	0.845599
-2.85	-1.23702	0.300628	0.258322	9.23553	-2.1652	-4.96182	3.08516	0.003505	1.75191	-0.88833	-6.98993	1.16683	-3.11613	-4.25157	-0.4212	-0.33356	-2.32006	0.392377	2.09929	2.2565	0.419702	-1.12486	-0.07426	-0.0366504	1.08874	-0.27333	0.362958	0.496358	0.113069	0.222528	0.25205	0.224348	0.878584	-0.21385	0.069204	-0.13533	0.049633	-0.23603	0.161565	0.657207	-0.78067	-0.15113	-0.13868	0.932426
-2.83333	-1.50577	0.399176	-0.02657	9.58612	-2.45152	-5.06277	3.36108	0.150317	1.73293	-0.84615	-6.88788	1.07638	-3.03394	-4.44923	0.105292	-0.73042	-2.14139	0.174119	2.47907	1.99852	0.310223	-1.14438	-0.04465	-0.0537026	1.06537	-0.31186	0.367892	0.506994	0.102427	0.182895	0.277151	0.270066	0.915113	-0.21115	-0.02227	-0.12811	0.030682	-0.20848	0.145039	0.593026	-0.84279	-0.13457	-0.11423	0.989971
-2.81667	-1.71347	0.508395	-0.16206	9.83686	-2.80079	-5.05568	3.61041	0.422501	1.72553	-0.73199	-6.6658	0.948844	-2.86106	-4.69636	0.357226	-1.1723	-1.89271	0.09783	2.64983	1.74495	0.13565	-1.388	-0.02362	-0.0618977	1.0327	-0.32608	0.380987	0.514925	0.103927	0.132396	0.304925	0.32297	1.00564	-0.2149	-0.06449	-0.1178	-0.01886	-0.15163	0.11597	0.574537	-0.87355	-0.12498	-0.10295	0.903962
-2.8	-1.86085	0.74212	-0.5931	10.3139	-3.08678	-5.01142	3.79803	0.618156	1.69344	-0.6772	-6.3478	0.867447	-2.64067	-4.97961	0.630804	-1.55113	-1.7038	-0.03789	2.9395	1.68362	-0.02775	-1.65685	0.002003	-0.085234	0.852892	-0.39154	0.422164	0.503198	0.073712	0.086029	0.329623	0.340971	1.08734	-0.22119	-0.0642	-0.08863	-0.03529	-0.12127	0.100693	0.516838	-0.92652	-0.14283	-0.05896	0.84639
-2.78333	-1.99616	1.05064	-0.90836	10.7507	-3.22666	-4.93705	3.95833	0.727572	1.63815	-0.67166	-5.89044	0.872288	-2.52041	-5.26439	1.03541	-1.76211	-1.30941	-0.1663	3.24339	1.70636	-0.18598	-1.88204	0.011034	-0.107182	0.766135	-0.45683	0.434073	0.466514	0.049868	0.036845	0.351489	0.355286	1.23858	-0.23256	-0.10213	-0.05832	-0.0431	-0.08965	0.04712	0.455588	-0.96692	-0.14857	-0.01613	0.83684
-2.76667	-2.14082	1.34607	-1.23111	11.1253	-3.28748	-5.0143	4.1438	0.797059	1.56939	-0.6317	-5.55299	0.813428	-2.48487	-5.58284	1.3999	-1.98641	-1.13616	-0.11999	3.44868	1.66495	-0.42292	-1.9587	0.019522	-0.112035	0.709761	-0.49417	0.457779	0.453048	0.065102	-0.00085	0.370895	0.347798	1.31224	-0.2308	-0.11736	-0.01575	-0.07335	-0.07107	0.052988	0.427367	-1.01024	-0.14849	0.022361	0.846246
-2.75	-2.14633	1.50642	-1.46419	11.5638	-3.28826	-5.13397	4.52683	0.857944	1.55209	-0.59078	-5.64037	0.729666	-2.45679	-5.89253	1.58445	-2.30561	-0.99669	-0.04389	3.61701	1.55852	-0.7368	-1.96951	0.030776	-0.137751	0.694057	-0.57631	0.48	0.449732	0.175073	-0.03797	0.380575	0.344353	1.21606	-0.23309	-0.13278	-0.00141	-0.10332	-0.02376	0.036613	0.417322	-1.03039	-0.14988	0.045887	0.928089
-2.73333	-2.18789	1.64129	-1.6176	11.9672	-3.16485	-5.1318	4.56732	0.893901	1.58985	-0.52848	-5.8472	0.676043	-2.4315	-6.21485	1.66843	-2.62171	-0.79547	0.039016	3.63292	1.72562	-1.04252	-2.00094	0.027169	-0.184451	0.675228	-0.64523	0.468499	0.463959	0.178347	-0.0661	0.38248	0.319852	1.0858	-0.22707	-0.1386	0.054673	-0.14889	0.016137	0.030793	0.407232	-1.01703	-0.16552	0.083877	1.01011
-2.71667	-2.25941	1.80447	-1.74304	12.4482	-3.02329	-5.06835	4.6025	0.873315	1.62456	-0.30063	-6.09014	0.652208	-2.51819	-6.55238	2.08499	-2.87514	-0.659	0.132118	3.57782	1.87753	-1.37284	-2.05483	0.04977	-0.216294	0.641816	-0.71495	0.460573	0.464799	0.190044	-0.09299	0.384977	0.285935	0.962459	-0.22839	-0.17312	0.131082	-0.16523	0.055719	0.020619	0.388684	-1.01081	-0.17248	0.110746	1.08438
-2.7	-2.2345	1.98438	-1.83817	13.1274	-2.82896	-5.09025	4.67956	0.841154	1.7298	-0.0729	-6.31184	0.715176	-2.54242	-6.84451	2.53851	-3.02337	-0.74106	0.193174	3.46916	1.88493	-1.61912	-1.82596	0.065448	-0.237826	0.611163	-0.80324	0.435055	0.492394	0.20347	-0.11846	0.37339	0.259037	0.81193	-0.2326	-0.16646	0.18793	-0.20728	0.047948	0.031661	0.378061	-1.00836	-0.17411	0.164112	1.10297
-2.68333	-2.18704	2.15161	-1.94278	13.5653	-2.53516	-5.12697	4.73779	0.853091	1.89587	0.036409	-6.41395	0.779571	-2.50858	-7.12287	2.6614	-2.88945	-0.74736	0.31612	3.38466	1.71408	-1.80032	-1.63402	0.06133	-0.228313	0.577259	-0.87331	0.394232	0.464217	0.205101	-0.15376	0.359268	0.245716	0.648425	-0.2349	-0.13789	0.239519	-0.24243	0.01964	0.030529	0.374994	-1.0102	-0.16859	0.249139	1.09748
-2.66667	-2.21611	2.37356	-1.94401	13.835	-1.9397	-5.16984	4.68624	0.863051	1.97119	0.15352	-6.38305	0.706593	-2.41356	-7.39132	2.65682	-2.96116	-0.5806	0.41749	3.28952	1.49528	-1.90934	-1.41959	0.072091	-0.191277	0.53928	-0.93396	0.308263	0.487199	0.197001	-0.18506	0.355739	0.235059	0.539958	-0.23126	-0.09623	0.304683	-0.22112	0.041193	-0.01023	0.36605	-1.02354	-0.15724	0.379075	1.15712
-2.65	-2.21112	2.5867	-1.74041	14.0341	-1.48241	-5.33183	4.58442	0.84518	1.95371	0.168976	-6.28171	0.685311	-2.30354	-7.6022	2.56679	-3.11161	-0.61454	0.497746	3.16465	1.23391	-1.99078	-1.28462	0.065689	-0.173478	0.498743	-0.98585	0.241882	0.505692	0.180763	-0.19674	0.360878	0.216062	0.39174	-0.2288	-0.04464	0.386426	-0.19787	0.045273	0.012923	0.344323	-1.03343	-0.13681	0.429077	1.22706
-2.63333	-2.13302	2.74311	-1.61664	14.1312	-0.82205	-5.42657	4.44952	0.914895	1.94281	0.215554	-6.07346	0.642717	-2.17721	-7.71626	2.48026	-3.15665	-0.70421	0.643297	3.29108	0.994097	-1.88101	-1.34404	0.064498	-0.139872	0.469668	-0.97562	0.174103	0.529653	0.183811	-0.19868	0.36371	0.189454	0.250524	-0.22457	0.029296	0.45175	-0.15364	0.009752	0.024609	0.349794	-1.05801	-0.1247	0.534985	1.26978
-2.61667	-2.07461	2.87618	-1.56764	13.9951	-0.23267	-5.47896	4.34905	0.944163	1.97236	0.216484	-5.86207	0.590768	-2.11416	-7.76995	2.31388	-3.30615	-0.82228	0.719823	3.43347	0.783424	-1.81473	-1.66044	0.066824	-0.131416	0.452769	-0.97652	0.102172	0.533165	0.211831	-0.20485	0.359	0.153991	0.101689	-0.22447	0.009716	0.529755	-0.09489	0.033012	0.035218	0.316538	-1.08192	-0.11656	0.633551	1.18324
-2.6	-1.92505	2.9582	-1.58676	13.9033	0.203089	-5.51744	4.17451	0.958212	2.04104	0.120467	-5.52643	0.592773	-2.06763	-7.86852	2.18808	-3.3358	-1.04605	0.738774	3.54765	0.538095	-1.72835	-1.97869	0.061007	-0.13271	0.391285	-0.98661	0.043926	0.539926	0.209974	-0.23353	0.352113	0.131466	-0.0418	-0.23468	-0.0549	0.605356	-0.07291	0.02273	0.060709	0.294847	-1.09426	-0.11013	0.731068	1.11316
-2.58333	-1.94542	3.11767	-1.51983	13.8905	0.494184	-5.47622	3.98481	0.915459	2.02683	0.028726	-5.11383	0.572002	-1.96224	-7.95922	1.94687	-3.38366	-1.04791	0.731948	3.51554	0.352563	-1.77455	-2.25137	0.061832	-0.0992374	0.299667	-1.00219	-0.02652	0.534205	0.216466	-0.24994	0.352463	0.097604	-0.12197	-0.22607	-0.10593	0.669538	-0.06491	0.035937	0.074591	0.282302	-1.10466	-0.1044	0.79101	0.972945
-2.56667	-1.98799	3.15866	-1.3957	13.7548	0.975511	-5.40183	3.75856	0.789498	1.99323	-0.06764	-4.59013	0.528364	-1.89967	-8.09151	2.09017	-3.49973	-1.16393	0.710841	3.40013	0.575684	-1.84916	-2.20875	0.075513	-0.0122746	0.218827	-1.04377	-0.09561	0.502006	0.255822	-0.2798	0.349984	0.054715	-0.05827	-0.22169	-0.18794	0.731465	-0.0954	0.044252	0.112647	0.297606	-1.12142	-0.1227	0.849515	0.824461
-2.55	-2.01745	3.15452	-1.31023	13.3912	1.79218	-5.46912	3.54529	0.654828	1.97328	-0.15168	-4.11422	0.587021	-1.85314	-8.21961	2.16528	-3.4842	-1.25662	0.697436	3.2218	0.720454	-1.96345	-2.03511	0.09513	0.0737027	0.184263	-1.09955	-0.19854	0.502997	0.278267	-0.30338	0.349047	0.043107	0.015554	-0.22371	-0.22256	0.80967	-0.10419	0.07287	0.139258	0.324992	-1.12479	-0.14597	0.880856	0.689805
-2.53333	-2.06754	3.14064	-1.32216	12.9149	2.80104	-5.44722	3.17279	0.506752	1.92758	-0.15443	-3.51992	0.849023	-1.80029	-8.32566	2.33428	-3.52949	-1.24298	0.651101	2.96287	0.783335	-2.05089	-1.64786	0.115905	0.123342	0.177009	-1.12878	-0.29987	0.492664	0.228773	-0.32989	0.351215	0.0299	0.067926	-0.24071	-0.27169	0.878708	-0.11686	0.106293	0.104195	0.352832	-1.12159	-0.14117	0.914968	0.558911
-2.51667	-2.1424	3.09106	-1.24203	12.2823	3.58939	-5.40393	2.71289	0.398917	1.77224	-0.16325	-3.21774	1.01712	-1.68063	-8.34207	2.40725	-3.64792	-1.27649	0.614072	2.69371	0.732683	-2.22915	-1.00885	0.126258	0.168925	0.152174	-1.12332	-0.36851	0.509076	0.145745	-0.33211	0.34947	0.033174	-0.03565	-0.24368	-0.3061	0.925062	-0.08878	0.099079	0.10578	0.374989	-1.10391	-0.13497	0.940419	0.414295
-2.5	-2.31015	2.94347	-1.17799	11.7053	4.07103	-5.09856	2.28009	0.282582	1.56535	-0.27953	-2.98272	1.09435	-1.59744	-8.36065	2.55988	-3.76096	-1.41653	0.516909	2.41313	0.691918	-2.38321	-0.10442	0.141356	0.155416	0.143339	-1.116	-0.414	0.487764	0.065813	-0.35563	0.335508	0.026933	-0.1348	-0.25225	-0.33983	0.967766	-0.06304	0.127	0.123434	0.36978	-1.06871	-0.13067	0.968198	0.380832
-2.48333	-2.44048	2.69977	-1.13828	11.0982	4.4384	-5.08245	1.93155	0.196619	1.32818	-0.40487	-2.84295	1.107	-1.42305	-8.3749	2.62521	-3.92371	-1.46546	0.373478	2.11515	0.570996	-2.37684	0.615597	0.151964	0.134225	0.134655	-1.08245	-0.45793	0.471057	0.018335	-0.37834	0.324522	0.020042	-0.19042	-0.25601	-0.36478	0.983772	-0.08063	0.131059	0.106822	0.361565	-1.02974	-0.12543	0.980832	0.36831
-2.46667	-2.54303	2.46741	-1.05409	10.4643	4.7966	-5.20882	1.63871	0.170523	1.03506	-0.42174	-2.71911	1.32111	-1.19489	-8.3787	2.61611	-4.00691	-1.54615	0.259341	1.87753	0.593749	-2.31695	1.1447	0.172066	0.135591	0.139482	-1.01297	-0.5109	0.492292	-0.01217	-0.38492	0.323452	-0.00389	-0.25501	-0.26782	-0.3597	1.01084	-0.06225	0.118087	0.131013	0.374053	-1.00843	-0.12874	0.960194	0.331337
-2.45	-2.55312	2.29386	-1.10379	9.76836	5.16831	-5.2769	1.45439	0.065218	0.799709	-0.26473	-2.31389	1.5637	-1.03063	-8.43784	2.48354	-4.15822	-1.42086	0.061751	1.73997	0.638555	-2.11055	1.89016	0.185853	0.116925	0.155223	-1.0331	-0.54608	0.493582	-0.00441	-0.37669	0.326043	-0.03557	-0.31566	-0.29095	-0.39859	1.03138	-0.08805	0.07377	0.091189	0.361171	-0.98875	-0.13324	0.922515	0.264082
-2.43333	-2.64427	2.12624	-1.09648	9.01586	5.4747	-5.25779	1.26688	-0.09967	0.637291	-0.09624	-1.75291	1.7055	-0.74094	-8.44717	2.36207	-4.28476	-1.18392	-0.09734	1.7146	0.585801	-1.68442	3.31346	0.202553	0.0911234	0.15535	-1.04063	-0.56862	0.480758	0.022912	-0.38567	0.315304	-0.03493	-0.40343	-0.30413	-0.36237	1.04918	-0.08348	0.079283	0.079783	0.351292	-0.9799	-0.13511	0.878125	0.111111
-2.41667	-2.75699	1.95059	-0.97949	8.30396	5.83909	-5.14456	1.13604	-0.23841	0.545539	-0.05215	-1.01626	1.81163	-0.4876	-8.33763	2.51451	-4.46474	-0.9668	-0.32082	1.74273	0.426944	-1.30064	4.28161	0.215127	0.0790002	0.15095	-0.99708	-0.63101	0.495965	0.037747	-0.38856	0.283086	-0.02084	-0.48954	-0.31624	-0.35444	1.05844	-0.11308	0.037907	0.057289	0.33201	-0.96713	-0.14199	0.838448	-0.0634
-2.4	-2.75239	1.74264	-0.73002	7.77876	6.317	-5.10321	0.964946	-0.35519	0.514613	-0.05525	-0.42416	1.99965	-0.12826	-8.1613	2.59342	-4.57731	-0.42411	-0.53404	1.91301	0.269791	-0.99642	5.19534	0.216137	0.0428518	0.127489	-0.94248	-0.68698	0.514054	0.046949	-0.37281	0.250288	-0.02081	-0.56868	-0.33363	-0.3081	1.03475	-0.1114	0.026425	0.028072	0.329446	-0.96877	-0.12214	0.821059	-0.1994
-2.38333	-2.62064	1.5626	-0.4614	7.26481	6.58158	-4.87731	0.86447	-0.37782	0.522077	0.001618	0.04593	2.09971	0.119217	-7.91744	2.55682	-4.7071	0.208602	-0.70253	2.10258	0.211184	-0.80092	6.09912	0.224453	0.0768074	0.11407	-0.87396	-0.70442	0.504477	0.038364	-0.37029	0.212399	-0.02239	-0.61944	-0.3344	-0.28299	1.00502	-0.12162	0.055158	-0.00296	0.316266	-0.97163	-0.0923	0.80231	-0.37052
-2.36667	-2.52991	1.37693	-0.26212	6.97796	6.58269	-4.56287	0.823912	-0.42507	0.613814	0.007757	0.595722	2.18072	0.29794	-7.63399	2.43503	-4.86784	0.655052	-0.87877	2.42608	0.188835	-0.60451	6.7569	0.230939	0.097232	0.099997	-0.84938	-0.71844	0.466722	0.010244	-0.36633	0.201077	-0.01986	-0.70436	-0.32795	-0.1944	0.991719	-0.12587	0.05505	-0.03307	0.316256	-0.98146	-0.06527	0.763044	-0.47691
-2.35	-2.36402	1.25751	-0.16214	6.91365	6.38281	-4.43309	0.790774	-0.43755	0.584205	0.090427	1.09705	2.39799	0.352704	-7.21168	2.43741	-5.10711	1.11988	-1.09825	2.75166	0.199694	-0.28129	7.21535	0.23742	0.112103	0.106231	-0.85858	-0.7059	0.45068	-0.02004	-0.36532	0.181889	0.037598	-0.78219	-0.32717	-0.14915	0.956212	-0.1139	0.099189	-0.05985	0.31326	-0.9893	-0.0294	0.738136	-0.58153
-2.33333	-2.17804	1.15208	-0.02285	6.8252	6.11801	-4.26015	0.800277	-0.38097	0.562861	0.131425	1.50605	2.67458	0.23205	-6.78095	2.79782	-5.24682	1.44193	-1.35876	2.8685	0.196267	-0.10852	7.54264	0.242971	0.0808334	0.099731	-0.84872	-0.72358	0.469775	-0.01697	-0.36464	0.168886	0.100058	-0.8234	-0.3373	-0.15963	0.916633	-0.16004	0.134387	-0.08469	0.287719	-1.01348	0.015804	0.727101	-0.65116
-2.31667	-2.05496	1.06245	0.150226	6.73317	5.75963	-4.04084	0.832273	-0.30728	0.594357	0.064708	1.79129	2.77648	0.136134	-6.44151	3.28771	-5.33463	1.87223	-1.55511	2.87693	-0.05755	0.022992	7.73058	0.244238	0.107888	0.083473	-0.84216	-0.72054	0.416835	-0.01057	-0.38243	0.158176	0.132524	-0.85654	-0.3406	-0.16732	0.890529	-0.19224	0.169705	-0.11591	0.266499	-1.02815	0.041471	0.72167	-0.69627
-2.3	-2.00545	1.05672	0.319233	6.63199	5.57488	-3.96662	0.854051	-0.23521	0.608915	-0.05224	1.94851	2.86409	-0.02631	-6.0494	3.59705	-5.51344	2.14688	-1.73509	2.83554	-0.34906	0.303541	7.80275	0.248439	0.110564	0.072943	-0.85143	-0.75337	0.40098	-0.00857	-0.40755	0.13943	0.161798	-0.89465	-0.33956	-0.18917	0.859796	-0.24467	0.176739	-0.11509	0.245925	-1.02396	0.067709	0.709213	-0.74292
-2.28333	-1.90334	1.05158	0.464507	6.6525	5.63023	-3.95868	0.819902	-0.18153	0.60219	-0.20006	2.27645	2.79126	-0.25694	-5.7235	3.79814	-5.65183	2.35674	-1.97872	2.73267	-0.59117	0.649223	7.75842	0.234241	0.114547	0.067811	-0.83283	-0.77825	0.393106	0.007551	-0.41364	0.131507	0.171068	-0.81668	-0.33269	-0.2067	0.829566	-0.23838	0.207082	-0.09726	0.235539	-1.02534	0.087797	0.697679	-0.79865
-2.26667	-1.70733	1.01722	0.588098	6.76831	5.72606	-4.09411	0.796048	-0.12165	0.549816	-0.3599	2.6103	2.72969	-0.45795	-5.37242	3.98763	-5.73339	2.53825	-2.21649	2.73238	-0.77953	0.928216	7.88732	0.222852	0.090036	0.066985	-0.85182	-0.82265	0.415738	0.003195	-0.42184	0.127782	0.179345	-0.65225	-0.32145	-0.22736	0.81464	-0.25994	0.245292	-0.11878	0.211899	-1.032	0.1042	0.69051	-0.86303
-2.25	-1.61001	0.9921	0.707818	6.66548	6.01767	-3.77497	0.745511	-0.03355	0.483621	-0.5454	2.83469	2.58476	-0.51642	-5.07853	4.14684	-5.83803	2.66575	-2.41542	2.90231	-0.91952	1.11801	8.04953	0.217741	0.04953	0.068417	-0.85955	-0.88442	0.370409	-0.00163	-0.44038	0.120945	0.199155	-0.4887	-0.30808	-0.19695	0.786294	-0.22104	0.247781	-0.10357	0.202104	-1.05244	0.125172	0.685691	-0.93789
-2.23333	-1.536	0.959942	0.944444	6.50842	6.29384	-3.51096	0.609922	0.078348	0.421402	-0.71806	3.06938	2.40574	-0.53214	-4.82148	4.1193	-5.91858	2.6993	-2.6039	3.07734	-1.01044	1.405	8.22064	0.221362	0.0167002	0.046514	-0.88616	-0.9058	0.341542	-0.00627	-0.45238	0.118412	0.213085	-0.3439	-0.29085	-0.1207	0.766669	-0.22028	0.239034	-0.09939	0.219831	-1.07516	0.155422	0.684598	-1.04207
-2.21667	-1.34571	0.897697	1.06761	6.43283	6.24811	-3.48224	0.467546	0.171093	0.336281	-0.90507	3.03852	2.26403	-0.59901	-4.56525	4.09324	-5.9508	2.51656	-2.74813	3.2458	-1.21582	1.51928	8.48371	0.210485	-0.00259762	0.017502	-0.8833	-0.88978	0.368524	0.016677	-0.45452	0.106521	0.197263	-0.25857	-0.26348	-0.0852	0.751804	-0.20038	0.261672	-0.0677	0.233768	-1.08273	0.165996	0.677942	-1.06263
-2.2	-1.18022	0.841208	0.940419	6.40784	6.05852	-3.54411	0.299227	0.276409	0.188173	-1.04072	2.88428	2.05333	-0.76542	-4.32674	4.11396	-5.99199	2.26363	-2.88916	3.35123	-1.4906	1.53765	8.6209	0.193525	-0.0223053	-0.11414	-0.87316	-0.87718	0.373247	0.047132	-0.45576	0.107548	0.187657	-0.2918	-0.24707	-0.0519	0.738916	-0.17802	0.288921	-0.04465	0.225988	-1.07227	0.166973	0.660684	-1.03985
-2.18333	-1.10312	0.753686	0.686145	6.37837	5.74058	-3.52618	0.074503	0.478557	0.021217	-1.17498	2.99859	1.75673	-0.87486	-4.19167	4.06322	-6.05775	2.10131	-3.06348	3.51538	-1.81543	1.5154	8.95283	0.17789	-0.0496643	-0.31278	-0.9149	-0.89274	0.370666	0.090261	-0.4731	0.095875	0.182406	-0.14218	-0.22217	-0.03423	0.729248	-0.1894	0.327535	-0.03935	0.217357	-1.07092	0.172349	0.639473	-0.84833
-2.16667	-1.01435	0.720453	0.306483	6.25133	5.41656	-3.45606	-0.11066	0.738665	-0.12673	-1.28438	2.70955	1.49083	-1.01639	-4.10754	3.86357	-6.034	2.02092	-3.23588	3.64887	-2.18699	1.35864	9.09791	0.157246	-0.094921	-0.53302	-0.9164	-0.91095	0.337803	0.109329	-0.50475	0.079009	0.190413	-0.13398	-0.21093	-0.03911	0.714442	-0.1434	0.354924	-0.05915	0.212433	-1.08103	0.178798	0.617393	-0.63877
-2.15	-1.02889	0.677158	0.054626	6.16265	5.21539	-3.26663	-0.2567	0.919704	-0.29231	-1.32357	2.40626	1.26061	-1.08612	-4.00147	3.86392	-5.98996	2.12874	-3.38767	3.83886	-2.55826	1.16864	8.87055	0.147095	-0.129578	-0.67244	-0.90182	-0.92702	0.342272	0.121026	-0.5485	0.051309	0.215511	-0.17682	-0.19557	-0.05054	0.718557	-0.13228	0.372449	-0.0838	0.20882	-1.10002	0.187499	0.59383	-0.57706
-2.13333	-1.1392	0.705255	0.129282	6.18698	4.93826	-3.10813	-0.35992	1.06872	-0.43554	-1.32854	2.10203	1.04752	-1.26343	-3.82685	4.05215	-6.05554	2.25162	-3.52231	3.87048	-2.85691	1.00157	8.58276	0.148233	-0.161484	-0.69271	-0.90998	-0.92385	0.345206	0.151536	-0.5767	0.02664	0.244367	-0.19356	-0.18601	-0.08012	0.704406	-0.14816	0.382729	-0.10003	0.198447	-1.10303	0.231133	0.57861	-0.54233
-2.11667	-1.12606	0.808873	0.219607	6.31481	4.54058	-2.91835	-0.51783	1.17453	-0.63115	-1.30016	1.87276	0.799028	-1.41361	-3.61089	4.12563	-6.08451	2.16869	-3.68704	3.84733	-3.1257	0.823412	8.31986	0.146774	-0.13357	-0.75218	-0.95766	-0.88905	0.292531	0.175644	-0.6084	0.008827	0.2609	-0.22935	-0.16792	-0.12697	0.699671	-0.13324	0.372745	-0.07914	0.196174	-1.09255	0.275583	0.571178	-0.47363
-2.1	-1.09105	0.908961	0.589257	6.40085	4.17664	-2.81041	-0.67167	1.18811	-0.81233	-1.23311	1.89964	0.560105	-1.39601	-3.46704	4.0226	-6.01123	1.97596	-3.7904	3.74204	-3.28575	0.615882	7.96935	0.13859	-0.135422	-0.75076	-0.98982	-0.86805	0.287928	0.167487	-0.6483	-0.00799	0.254739	-0.25954	-0.15401	-0.03032	0.684378	-0.10641	0.373437	-0.05834	0.212833	-1.07086	0.315155	0.565795	-0.3899
-2.08333	-1.06955	1.0171	0.682951	6.28959	3.86005	-2.86281	-0.50015	1.22144	-1.02078	-1.18376	1.93595	0.410688	-1.41026	-3.34143	3.98328	-5.43779	1.77613	-3.84019	3.49353	-3.38354	0.386108	7.8592	0.124991	-0.134211	-0.86264	-1.0055	-0.86306	0.273343	0.281996	-0.66301	-0.03	0.254947	-0.28775	-0.14384	0.017692	0.668383	-0.12169	0.330294	-0.04656	0.220623	-1.04434	0.334011	0.549306	-0.33249
-2.06667	-1.08478	1.11373	0.533069	6.22503	3.40464	-2.99773	-0.45614	1.38076	-1.21661	-1.18766	1.8851	0.211523	-1.35282	-3.17247	3.90741	-4.98323	1.6145	-3.82514	3.23126	-3.49017	0.219679	7.72655	0.113391	-0.136173	-0.9715	-1.0241	-0.83967	0.265992	0.293525	-0.68571	-0.04572	0.261259	-0.36002	-0.13346	0.05934	0.667194	-0.09178	0.338378	-0.04722	0.215862	-1.01354	0.338933	0.530133	-0.35636
-2.05	-0.95938	1.26432	0.528354	6.13007	2.8858	-3.07046	-0.44713	1.51398	-1.4162	-1.22183	1.74375	-0.04506	-1.19905	-3.07854	3.7691	-4.47177	1.76871	-3.81874	2.90517	-3.37947	0.114389	7.66986	0.086416	-0.143426	-1.00239	-1.03664	-0.80672	0.266645	0.306498	-0.69416	-0.04903	0.241314	-0.40725	-0.11773	0.113655	0.664693	-0.04516	0.348214	-0.07045	0.19702	-0.95708	0.327071	0.51806	-0.36969
-2.03333	-0.87332	1.44025	0.567058	5.93427	2.35414	-3.11974	-0.446	1.65274	-1.61355	-1.2783	1.83961	-0.25561	-1.20177	-2.9342	3.68845	-4.21598	2.16021	-3.81162	2.57051	-3.22605	-0.04351	7.62395	0.065851	-0.166953	-0.99303	-1.04382	-0.78119	0.265155	0.341495	-0.69119	-0.06015	0.21449	-0.27589	-0.09446	0.098877	0.651419	-0.05804	0.348711	-0.11846	0.204209	-0.88276	0.30397	0.522292	-0.31256
-2.01667	-0.88521	1.63754	0.563097	5.60542	1.91944	-3.11243	-0.52928	1.66443	-1.78612	-1.31557	1.53684	-0.45777	-1.21491	-2.74264	3.76272	-4.06012	2.57143	-3.87668	2.32083	-3.06292	-0.32811	7.5736	0.054873	-0.17865	-0.98353	-1.06202	-0.7269	0.250132	0.33213	-0.67699	-0.07266	0.179888	-0.30871	-0.08266	0.08785	0.637219	-0.06184	0.361866	-0.16303	0.183448	-0.83579	0.286149	0.507338	-0.2447
-2	-0.89968	2.01552	0.566813	5.21504	1.54694	-3.15923	-0.73747	1.58338	-1.92547	-1.29527	1.3847	-0.67538	-1.2205	-2.4823	3.77049	-3.9934	2.83339	-3.9821	2.16212	-2.97961	-0.63218	7.52272	0.056014	-0.18717	-0.97101	-1.05961	-0.67499	0.249015	0.263326	-0.65172	-0.07745	0.159405	-0.31709	-0.08011	0.081891	0.599255	-0.06494	0.361659	-0.21647	0.168681	-0.76143	0.274051	0.499676	-0.24195
-1.98333	-1.01609	2.45297	0.670035	4.70949	1.1628	-3.00593	-0.98485	1.57871	-2.05228	-1.22486	1.51132	-0.74094	-1.1888	-2.23467	3.57196	-3.92268	3.05839	-4.05204	2.03505	-2.79303	-0.9224	7.62287	0.062153	-0.21953	-0.96018	-1.08009	-0.59688	0.219526	0.178093	-0.63255	-0.08788	0.127756	-0.15264	-0.07533	0.042414	0.545988	-0.04768	0.381913	-0.24774	0.179272	-0.6881	0.252196	0.498733	-0.23025
-1.96667	-1.13659	2.85481	0.744072	4.07521	0.795682	-2.72448	-1.11909	1.60989	-2.25118	-1.0976	1.65036	-0.75108	-1.15903	-1.94999	3.40821	-3.93759	3.24127	-4.10659	2.01505	-2.49536	-1.0552	7.71134	0.058761	-0.246447	-0.94483	-1.08741	-0.54923	0.190736	0.142405	-0.61756	-0.0892	0.122267	-0.00425	-0.07938	-0.02124	0.494515	-0.02179	0.362919	-0.29344	0.199604	-0.61016	0.233588	0.479253	-0.31187
-1.95	-1.08331	3.24143	0.85815	3.45478	0.401619	-2.54418	-1.12138	1.66451	-2.46707	-0.97242	1.98952	-0.71093	-1.15639	-1.61765	3.39712	-4.0138	3.37167	-4.13504	1.97797	-2.37359	-1.22715	7.77222	0.042187	-0.25271	-0.94863	-1.05025	-0.52151	0.16482	0.139374	-0.59943	-0.09409	0.111713	0.065969	-0.08284	-0.09275	0.44736	-0.02733	0.388211	-0.30425	0.213111	-0.52865	0.228828	0.48673	-0.27372
-1.93333	-1.08573	3.66445	1.00283	2.89122	0.053473	-2.48007	-1.10603	1.66372	-2.59942	-0.79225	2.31935	-0.66716	-1.21684	-1.14577	3.43936	-4.18346	3.53841	-4.13265	1.99498	-2.26179	-1.3678	7.89523	0.01962	-0.257752	-0.93032	-0.99155	-0.52417	0.132382	0.137315	-0.59239	-0.09569	0.10139	0.120698	-0.09274	-0.16363	0.380343	-0.02252	0.374394	-0.34197	0.24698	-0.44147	0.225865	0.529072	-0.1169
-1.91667	-1.21911	4.14171	1.1301	2.37372	-0.31802	-2.40039	-1.00801	1.62694	-2.75509	-0.51472	2.68388	-0.64574	-1.29455	-0.60617	3.42965	-4.29406	3.76491	-4.1566	2.16278	-2.1312	-1.58299	7.8621	0.006434	-0.306536	-0.91539	-0.89924	-0.49727	0.053419	0.104235	-0.58665	-0.09987	0.097927	0.157418	-0.09382	-0.14744	0.317401	-0.01454	0.356874	-0.3826	0.285338	-0.37277	0.221136	0.505997	0.020076
-1.9	-1.32626	4.54797	1.30531	1.85383	-0.62928	-2.36689	-0.90255	1.76053	-2.86986	-0.25876	2.96832	-0.66193	-1.36162	-0.18984	3.9187	-4.43774	3.85488	-4.13628	2.19702	-1.94887	-1.79456	7.82993	0.00041	-0.344749	-0.91612	-0.81035	-0.45796	0.02827	0.066934	-0.60124	-0.09267	0.067149	0.13443	-0.09152	-0.13172	0.27184	-0.1009	0.361963	-0.39372	0.329243	-0.29926	0.205963	0.508641	0.046124
-1.88333	-1.39018	4.94544	1.39379	1.28168	-0.83619	-2.36951	-0.58264	1.9964	-2.94387	0.014396	3.32437	-0.65831	-1.39637	0.259204	4.31216	-4.54538	4.29308	-4.06595	2.07084	-1.77378	-1.97627	7.90498	-0.0026	-0.328541	-0.97742	-0.73133	-0.4332	0.01956	0.012759	-0.63	-0.09401	0.067884	0.170767	-0.09384	-0.16175	0.223367	-0.13071	0.360737	-0.43078	0.364983	-0.23642	0.196702	0.502286	0.06474
-1.86667	-1.37053	5.27424	1.56771	0.726353	-1.04716	-2.38463	-0.23999	2.19444	-2.99521	0.274625	3.95436	-0.78998	-1.40275	0.838298	4.44713	-4.67924	4.71776	-4.07846	1.87054	-1.50923	-2.17935	7.85462	-0.00848	-0.304237	-1.00994	-0.70183	-0.38011	0.015805	-0.04826	-0.63958	-0.09131	0.050481	0.179187	-0.092	-0.20002	0.154732	-0.14322	0.353461	-0.49116	0.36513	-0.19276	0.181792	0.487992	0.056517
-1.85	-1.40011	5.49667	1.70649	0.321653	-1.11428	-2.36655	0.053827	2.28314	-2.99994	0.492591	4.45415	-1.01367	-1.42719	1.3088	4.5086	-4.65756	4.92139	-4.06422	1.69764	-1.15147	-2.16571	7.76401	-0.01519	-0.299758	-1.05629	-0.70504	-0.32547	-0.02388	-0.07635	-0.6519	-0.09515	0.054843	0.145798	-0.06901	-0.16873	0.08616	-0.16151	0.330725	-0.48869	0.373041	-0.13861	0.147542	0.465567	-0.02248
-1.83333	-1.48761	5.55841	1.94583	0.148767	-0.98807	-2.30585	0.248883	2.30198	-2.92735	0.711114	5.01903	-1.15244	-1.51041	1.71922	4.40421	-4.51094	5.16303	-4.02172	1.66321	-0.94995	-2.21373	7.59007	-0.03107	-0.294882	-1.07585	-0.7676	-0.30665	-0.06896	-0.07025	-0.66154	-0.0964	0.049791	0.091168	-0.07889	-0.20077	0.037032	-0.17806	0.277284	-0.50659	0.383019	-0.0783	0.121338	0.450782	-0.11309
-1.81667	-1.62564	5.54333	2.13064	0.088676	-0.76407	-2.20621	0.354291	2.28325	-2.92452	1.06273	5.46991	-1.21735	-1.65301	2.11333	4.23606	-4.36009	5.26902	-3.92647	1.62789	-0.85316	-2.246	7.62441	-0.02927	-0.309834	-1.12055	-0.79509	-0.24697	-0.09756	-0.08193	-0.65354	-0.10988	0.028933	0.044486	-0.07295	-0.25144	-0.02756	-0.13899	0.242509	-0.51957	0.362273	-0.04186	0.110045	0.417655	-0.18963
-1.8	-1.76281	5.54687	2.36214	0.17457	-0.61234	-2.13114	0.363174	2.22487	-2.8894	1.53794	5.81535	-1.30873	-1.58853	2.52281	4.31803	-4.11518	5.31393	-3.68171	1.52659	-0.81619	-2.34745	7.99201	-0.02844	-0.321873	-1.13973	-0.83441	-0.1982	-0.10972	-0.1132	-0.63188	-0.12506	0.013998	-0.02549	-0.07383	-0.22563	-0.09751	-0.16213	0.223818	-0.52817	0.331271	-0.01515	0.101879	0.39315	-0.27921
-1.78333	-1.95565	5.6348	2.62386	0.235894	-0.69954	-2.09867	0.35926	2.18669	-2.82642	1.99541	6.08939	-1.36898	-1.54081	3.146	4.26314	-3.90577	5.18914	-3.35812	1.48304	-0.67013	-2.50065	8.17795	-0.01991	-0.354921	-1.14675	-0.86629	-0.18671	-0.1269	-0.14589	-0.59002	-0.14577	0.000307	-0.06139	-0.0726	-0.18893	-0.17833	-0.14529	0.204572	-0.53069	0.334172	0.005945	0.076925	0.385472	-0.33906
-1.76667	-2.01413	5.85297	2.80064	0.151518	-0.78511	-2.15376	0.315605	2.05201	-2.71055	2.49627	6.38019	-1.23928	-1.49147	3.57394	4.20137	-3.72437	5.09056	-3.08261	1.49127	-0.56898	-2.57546	8.63583	-0.0206	-0.415643	-1.15647	-0.86145	-0.15589	-0.1162	-0.17746	-0.55698	-0.16968	-0.00912	-0.11832	-0.09012	-0.15195	-0.24415	-0.13564	0.170888	-0.51598	0.330342	0.014578	0.062065	0.360668	-0.48645
-1.75	-2.11914	6.18329	2.97128	-0.1392	-0.87547	-2.17608	0.21484	1.93589	-2.71564	2.98226	6.56828	-1.23231	-1.35955	3.83654	4.10869	-3.50949	5.00615	-2.70513	1.46222	-0.47935	-2.76511	9.39824	-0.0199	-0.468454	-1.17099	-0.89295	-0.12435	-0.12667	-0.19942	-0.52372	-0.19617	-0.00947	-0.12559	-0.09618	-0.12843	-0.28891	-0.13116	0.119633	-0.5214	0.348367	0.027189	0.037216	0.37085	-0.64207
-1.73333	-2.04289	6.42755	3.06228	-0.41846	-0.95026	-2.08797	0.071735	1.85512	-2.76972	3.52637	6.70401	-0.98432	-1.17701	4.05589	4.03005	-3.45506	4.99998	-2.44387	1.58649	-0.38149	-2.92558	9.84547	-0.01809	-0.510086	-1.17063	-0.90372	-0.09501	-0.1857	-0.18666	-0.49377	-0.21764	-0.0139	-0.10766	-0.11541	-0.06173	-0.32746	-0.11994	0.079981	-0.52214	0.363829	0.011503	0.033548	0.379528	-0.75435
-1.71667	-1.94938	6.61919	3.09392	-0.60095	-1.09053	-1.9995	0.070016	1.76036	-2.82407	3.86915	6.55332	-0.48208	-1.00359	4.32084	3.88408	-3.45928	4.98159	-2.11164	1.62532	-0.49607	-2.86086	10.3532	-0.0302	-0.567162	-1.17574	-0.87923	-0.09722	-0.22151	-0.1583	-0.46321	-0.23874	-0.03361	-0.17137	-0.15068	-0.00145	-0.36869	-0.1274	0.054268	-0.53345	0.3902	0.002555	0.028395	0.348841	-0.74672
-1.7	-1.88873	6.78545	3.06559	-0.64654	-1.21414	-1.82516	0.195049	1.66194	-2.89819	4.10198	6.69926	-0.22996	-0.79071	4.56295	3.73125	-3.522	5.06714	-1.82902	1.4849	-0.59758	-2.78932	10.7021	-0.02993	-0.596084	-1.17933	-0.83467	-0.11893	-0.23289	-0.14042	-0.45899	-0.25803	-0.05262	-0.05753	-0.17618	0.02604	-0.40876	-0.12592	0.002032	-0.55444	0.417524	-0.02341	0.029045	0.322489	-0.68434
-1.68333	-1.72769	6.93816	2.97439	-0.62575	-1.37292	-1.63121	0.276136	1.47996	-2.95463	4.30294	6.54554	-0.06061	-0.52858	4.73679	3.54435	-3.53248	5.16233	-1.49653	1.2465	-0.59272	-2.73234	10.7458	-0.0281	-0.641662	-1.20946	-0.8293	-0.15253	-0.26369	-0.10351	-0.46244	-0.27313	-0.05759	-0.08545	-0.19029	0.030588	-0.45034	-0.09653	-0.01628	-0.58764	0.434918	-0.07349	0.01357	0.299105	-0.67469
-1.66667	-1.78048	7.14018	2.83888	-0.43384	-1.63469	-1.10095	0.277706	1.22283	-2.87845	4.54774	6.55297	-0.01136	-0.24991	4.91166	3.57549	-3.55226	5.24787	-1.2309	1.05069	-0.59438	-2.82167	10.8656	-0.01962	-0.681329	-1.22433	-0.83557	-0.19154	-0.3244	-0.07103	-0.46646	-0.29459	-0.05507	-0.10469	-0.18532	0.032191	-0.48708	-0.09166	-0.04151	-0.5822	0.426552	-0.10146	-0.00598	0.273065	-0.73529
-1.65	-1.86568	7.43222	2.87064	-0.07354	-1.88978	-0.84787	0.334227	0.993946	-2.86796	4.74666	6.63752	-0.06468	0.040371	5.13898	3.87884	-3.52751	5.18998	-1.16752	0.927897	-0.64488	-2.97898	10.9787	-0.00632	-0.689092	-1.23156	-0.86656	-0.2296	-0.36182	-0.06847	-0.47426	-0.30941	-0.03833	-0.1324	-0.16855	0.09327	-0.53833	-0.11887	-0.07756	-0.58535	0.381109	-0.09176	-0.01791	0.235656	-0.77098
-1.63333	-1.99631	7.74077	2.88039	0.230031	-2.27097	-0.70383	0.266068	0.827767	-2.84725	4.92413	6.70818	-0.21015	0.230996	5.25365	3.91429	-3.45284	5.32613	-1.25923	0.828362	-0.72947	-3.17348	11.176	0.002461	-0.633258	-1.23312	-0.90537	-0.27075	-0.36909	-0.11699	-0.47699	-0.32552	-0.01061	-0.15993	-0.16297	0.113555	-0.57011	-0.14059	-0.06433	-0.61952	0.293624	-0.07057	-0.03327	0.22433	-0.82469
-1.61667	-2.17026	7.88035	2.90051	0.598098	-2.68068	-0.75454	0.162729	0.70154	-2.85789	5.14791	6.90309	-0.31813	0.339216	5.31633	3.8793	-3.38162	5.33165	-1.30511	0.768882	-0.8504	-3.48225	11.5622	0.005129	-0.638123	-1.23283	-0.92686	-0.311	-0.35284	-0.1588	-0.47498	-0.33519	0.041125	-0.20423	-0.15705	0.117822	-0.58257	-0.17167	-0.02439	-0.6216	0.235887	-0.02462	-0.0428	0.195595	-0.64548
-1.6	-2.32507	7.85457	2.95714	0.972329	-2.98647	-0.81675	0.127685	0.471442	-2.88111	5.32459	7.09567	-0.43921	0.381842	5.32849	3.74262	-3.28152	5.24736	-1.17234	0.658866	-0.79635	-3.74046	11.5773	0.002285	-0.647866	-1.20373	-0.98335	-0.32246	-0.36126	-0.19923	-0.46773	-0.35763	0.086981	-0.25731	-0.15541	0.092027	-0.60787	-0.16038	0.019409	-0.64061	0.253383	0.030967	-0.05792	0.178506	-0.59419
-1.58333	-2.50686	7.80039	2.93729	1.14489	-3.29137	-0.91788	0.209305	0.20005	-2.9597	5.53234	7.32238	-0.47996	0.331958	5.32659	3.47475	-3.22668	5.21615	-1.17666	0.457826	-0.78196	-3.96031	11.5836	0.011443	-0.625541	-1.19695	-1.00277	-0.36785	-0.34926	-0.18661	-0.45952	-0.3675	0.139837	-0.30392	-0.16216	0.086109	-0.61463	-0.13959	0.056031	-0.65906	0.222648	0.067084	-0.08637	0.194578	-0.6278
-1.56667	-2.70951	7.74486	2.90831	1.19065	-3.62084	-1.04361	0.43675	0.010525	-3.08903	5.75723	7.47817	-0.47372	0.308229	5.29561	3.14185	-3.37598	5.17211	-1.22428	0.251347	-0.63057	-4.05559	11.6798	0.028444	-0.586548	-1.18952	-1.00005	-0.39326	-0.31965	-0.12234	-0.46313	-0.37891	0.204499	-0.35832	-0.17144	0.072207	-0.6361	-0.10519	0.065358	-0.66203	0.195893	0.08982	-0.10957	0.194969	-0.55638
-1.55	-2.82441	7.78323	2.58978	1.0578	-3.80971	-1.07035	0.448963	-0.04371	-3.25249	5.92059	7.62995	-0.53289	0.226223	5.20061	2.93767	-3.51809	4.99382	-1.25186	-0.03336	-0.5124	-4.0431	11.7846	0.031587	-0.52265	-1.26597	-1.00428	-0.47266	-0.34734	-0.14172	-0.48309	-0.38101	0.260682	-0.39432	-0.1729	0.108316	-0.64028	-0.09325	0.003498	-0.65042	0.165757	0.068137	-0.13563	0.199555	-0.38904
-1.53333	-2.80157	7.69997	2.18727	0.943711	-3.8785	-0.93319	0.406	0.012433	-3.43701	5.99106	7.93619	-0.54032	0.11756	5.09894	3.14284	-3.6923	4.99157	-1.29771	-0.37121	-0.31094	-4.06263	11.5425	0.034074	-0.488589	-1.3082	-0.97274	-0.55813	-0.38548	-0.15521	-0.52103	-0.38988	0.290011	-0.41999	-0.17914	0.098839	-0.63063	-0.14952	-0.01246	-0.64278	0.140604	0.036145	-0.16792	0.178061	-0.32754
-1.51667	-2.75091	7.57013	1.86174	0.727732	-3.8553	-0.81559	0.415405	0.071136	-3.55993	6.02459	7.84521	-0.51786	0.048703	4.95832	3.39512	-3.93084	5.09258	-1.29473	-0.69238	-0.21588	-4.13821	11.283	0.036379	-0.491879	-1.34582	-0.90727	-0.6073	-0.40217	-0.17175	-0.53722	-0.39617	0.324125	-0.47812	-0.19624	0.085769	-0.62493	-0.19485	-0.01512	-0.66304	0.12976	-0.01078	-0.19939	0.143622	-0.23081
-1.5	-2.75616	7.35302	1.46043	0.412305	-3.8794	-0.81087	0.469117	0.075269	-3.60772	5.98965	7.9323	-0.51826	0.047631	4.77367	3.54962	-4.15239	5.31241	-1.3516	-1.00993	-0.20069	-4.15939	10.9663	0.045345	-0.520292	-1.38318	-0.86149	-0.64527	-0.41961	-0.19398	-0.55438	-0.4067	0.337736	-0.46121	-0.20208	0.078995	-0.61855	-0.22684	-0.01188	-0.663	0.075176	-0.05379	-0.22397	0.110584	-0.16337
-1.48333	-2.89856	7.20851	1.0894	0.084928	-3.99536	-0.77459	0.623948	0.105916	-3.57692	5.91115	7.74516	-0.57162	-0.02361	4.60369	3.65572	-4.23353	5.36458	-1.32073	-1.30401	-0.15637	-4.16836	10.4183	0.073667	-0.525005	-1.40396	-0.83064	-0.64631	-0.41112	-0.1745	-0.57875	-0.41913	0.317372	-0.51452	-0.21387	0.049166	-0.6103	-0.23044	-0.04303	-0.65315	-0.00173	-0.10042	-0.24974	0.089417	-0.27045
-1.46667	-2.98035	7.0954	0.774656	-0.33838	-3.94372	-0.50921	0.791962	0.200202	-3.57065	5.82591	7.54103	-0.62381	-0.11512	4.42499	3.78403	-4.3836	5.51038	-1.22713	-1.63925	-0.22612	-3.88592	9.72991	0.080341	-0.517694	-1.37129	-0.81688	-0.69349	-0.416	-0.12623	-0.6095	-0.432	0.311901	-0.56339	-0.19817	0.014762	-0.60009	-0.25747	-0.0507	-0.65567	-0.07029	-0.11249	-0.26015	0.107476	-0.43195
-1.45	-2.94746	6.92599	0.344068	-0.75249	-3.92376	-0.41503	1.01767	0.292171	-3.59095	5.73654	7.5042	-0.59355	-0.11391	4.27443	3.81303	-4.53538	5.48542	-1.19873	-1.80298	-0.35479	-3.77258	9.22571	0.074993	-0.515181	-1.37615	-0.79824	-0.73274	-0.41082	-0.07532	-0.6353	-0.44762	0.31077	-0.59237	-0.19894	0.036518	-0.61138	-0.27962	-0.02333	-0.65553	-0.14097	-0.09857	-0.27004	0.091074	-0.52258
-1.43333	-2.96313	6.73566	0.084006	-1.11464	-3.8802	-0.54034	1.04848	0.290949	-3.69732	5.66057	7.57878	-0.55356	-0.09276	4.01449	3.68829	-4.58876	5.60232	-1.08324	-1.86356	-0.56773	-3.78017	8.78943	0.087713	-0.487425	-1.36348	-0.7195	-0.74284	-0.39209	-0.06595	-0.646	-0.45257	0.301927	-0.65395	-0.20068	0.073093	-0.61631	-0.24653	-0.04791	-0.6689	-0.20477	-0.05419	-0.25833	0.072945	-0.60518
-1.41667	-2.97183	6.5402	-0.08736	-1.45299	-3.86171	-0.69534	1.05596	0.271028	-3.69877	5.59745	7.64024	-0.49561	-0.15617	3.72074	3.49325	-4.61539	6.03142	-1.05193	-1.85528	-0.60343	-3.7224	8.56868	0.095957	-0.469845	-1.31611	-0.63153	-0.76042	-0.35973	-0.04892	-0.65538	-0.46748	0.336926	-0.71588	-0.20381	0.061432	-0.60398	-0.21104	-0.07314	-0.70313	-0.28023	0.008384	-0.21609	0.067726	-0.50819
-1.4	-2.93342	6.29631	-0.48539	-1.80432	-3.83169	-0.79764	1.0826	0.270485	-3.7169	5.60749	7.56883	-0.41297	-0.19235	3.45543	3.39974	-4.62172	6.31705	-0.84599	-1.88124	-0.7783	-3.61806	8.21048	0.108764	-0.436801	-1.37581	-0.5493	-0.77503	-0.36289	-0.06412	-0.67288	-0.46976	0.328206	-0.74452	-0.21165	0.017717	-0.60845	-0.20367	-0.06482	-0.73784	-0.29579	0.082548	-0.18303	0.089562	-0.51939
-1.38333	-2.96953	6.06448	-0.79503	-2.15176	-3.69626	-0.74884	0.982869	0.29493	-3.74294	5.58307	7.56656	-0.33677	-0.19619	3.2181	3.43619	-4.59927	6.51684	-0.58766	-1.82686	-0.90843	-3.52695	7.99586	0.121361	-0.434595	-1.41557	-0.503	-0.74563	-0.35967	-0.13628	-0.68415	-0.45584	0.333362	-0.78645	-0.2141	0.007975	-0.60747	-0.21094	-0.08373	-0.74372	-0.26457	0.1434	-0.13603	0.114773	-0.39264
-1.36667	-3.05543	5.82746	-0.97405	-2.43759	-3.56396	-0.7205	0.873381	0.247134	-3.7812	5.61718	7.72027	-0.25008	-0.21255	2.97028	3.39886	-4.60273	6.55061	-0.54804	-1.78962	-1.08873	-3.56782	7.49849	0.125726	-0.41727	-1.40785	-0.47656	-0.75722	-0.37825	-0.21365	-0.69512	-0.43698	0.364186	-0.8472	-0.21065	0.001778	-0.56829	-0.21657	-0.09601	-0.74701	-0.26774	0.189533	-0.08084	0.137836	-0.47127
-1.35	-3.13834	5.53689	-1.1311	-2.79802	-3.37225	-0.70166	0.678934	0.172074	-3.75039	5.57838	7.90299	-0.09015	-0.36375	2.75563	3.5135	-4.63846	6.48533	-0.49144	-1.83154	-1.34969	-3.67516	6.89513	0.129486	-0.360811	-1.3748	-0.3941	-0.75657	-0.4022	-0.28675	-0.70557	-0.40386	0.356475	-0.93011	-0.21096	-0.05474	-0.56857	-0.24475	-0.12586	-0.7312	-0.26825	0.209361	-0.03405	0.152169	-0.60854
-1.33333	-3.2356	5.18769	-1.34274	-3.12233	-3.2634	-0.68636	0.391585	0.099994	-3.75262	5.47459	8.01014	0.003875	-0.5624	2.61971	3.56432	-4.74523	6.52249	-0.36259	-2.00515	-1.61778	-3.73704	6.40694	0.129517	-0.341883	-1.38581	-0.34392	-0.74907	-0.43351	-0.37304	-0.71009	-0.36154	0.357138	-1.01577	-0.19282	-0.11908	-0.56147	-0.25089	-0.12163	-0.74172	-0.25471	0.185173	0.017257	0.13666	-0.72887
-1.31667	-3.45814	4.84058	-1.71881	-3.34741	-3.1219	-0.74948	0.116316	-0.01082	-3.69456	5.36065	8.21492	0.003384	-0.74908	2.47139	3.51745	-4.86265	6.41152	-0.3395	-2.15461	-1.84176	-3.65886	6.01187	0.134472	-0.358479	-1.48119	-0.30143	-0.73761	-0.46062	-0.45384	-0.70257	-0.30271	0.34409	-1.08337	-0.188	-0.15012	-0.55134	-0.24801	-0.12253	-0.72409	-0.26958	0.158712	0.066113	0.111162	-0.83296
-1.3	-3.58474	4.46613	-2.09265	-3.41895	-3.05637	-0.85601	-0.10436	-0.1622	-3.70176	5.14228	8.67578	-0.13179	-0.84566	2.38772	3.33093	-4.93594	6.35453	-0.22173	-2.28604	-2.02259	-3.55214	5.54563	0.145521	-0.445275	-1.51503	-0.31079	-0.70887	-0.47466	-0.53645	-0.6953	-0.2594	0.330874	-1.18591	-0.18088	-0.18581	-0.53974	-0.23067	-0.09778	-0.71007	-0.24707	0.140802	0.118221	0.080856	-0.95566
-1.28333	-3.67905	4.20233	-2.36181	-3.54517	-2.58698	-0.95363	-0.21882	-0.31259	-3.73781	4.9394	9.23565	-0.26497	-0.92595	2.35278	3.02363	-5.11892	6.34297	0.103829	-2.26321	-2.24599	-3.30596	5.2108	0.15878	-0.452116	-1.46362	-0.30808	-0.68649	-0.44857	-0.58818	-0.69645	-0.23075	0.336378	-1.27286	-0.17306	-0.19287	-0.52892	-0.19276	-0.06864	-0.6992	-0.1353	0.128311	0.148995	0.054673	-1.01386
-1.26667	-3.81731	4.07298	-2.55534	-3.61113	-2.06347	-1.10127	-0.21182	-0.52582	-3.81616	4.77135	9.5178	-0.28304	-0.98152	2.3179	2.69969	-5.31659	6.27067	0.311278	-2.08443	-2.53721	-3.08348	4.8547	0.159192	-0.423819	-1.47559	-0.33486	-0.73408	-0.41911	-0.56713	-0.69499	-0.20016	0.334814	-1.35308	-0.17506	-0.20911	-0.51622	-0.16485	-0.08606	-0.71168	-0.05226	0.146064	0.178645	0.027938	-1.06265
-1.25	-3.92077	3.99358	-2.70205	-3.53096	-1.58105	-1.20111	-0.16021	-0.70946	-3.82629	4.64097	9.77865	-0.23066	-0.99389	2.34149	2.7733	-5.52341	6.29248	0.453511	-2.00852	-2.92962	-2.87752	4.59719	0.162176	-0.362667	-1.42936	-0.36827	-0.75777	-0.39933	-0.51103	-0.68008	-0.17878	0.338731	-1.3566	-0.18527	-0.20192	-0.52112	-0.14629	-0.0679	-0.69823	0.025961	0.174952	0.1823	-0.01046	-1.06137
-1.23333	-3.99593	3.9162	-2.98425	-3.3764	-1.32901	-1.04792	-0.37014	-0.84998	-3.78698	4.5286	10.1218	-0.26186	-1.01119	2.31513	2.94455	-5.72093	6.49851	0.53875	-1.88122	-3.32587	-2.60297	4.51499	0.1532	-0.306905	-1.47167	-0.39256	-0.79527	-0.41539	-0.58983	-0.67256	-0.17272	0.350632	-1.22692	-0.18421	-0.17221	-0.52592	-0.13908	-0.05774	-0.68728	0.071561	0.212285	0.177382	-0.02578	-0.97785
-1.21667	-3.97874	3.86731	-3.32083	-3.24763	-1.3045	-0.61083	-0.51868	-1.01276	-3.74759	4.34378	10.2331	-0.23473	-1.0499	2.25458	2.97353	-5.9268	6.66718	0.523425	-1.68155	-3.71001	-2.38301	4.42055	0.14694	-0.27495	-1.49373	-0.44894	-0.81507	-0.45727	-0.64787	-0.66482	-0.15763	0.338567	-1.14358	-0.17794	-0.16281	-0.51413	-0.17406	-0.03568	-0.68873	0.071568	0.232679	0.170803	-0.04393	-0.87953
-1.2	-4.00059	3.88861	-3.5773	-3.23131	-1.34127	-0.34363	-0.54484	-1.1517	-3.66935	4.18056	10.3401	-0.30638	-0.964	2.17778	3.10413	-6.21808	6.81916	0.691658	-1.46082	-3.97871	-2.2213	4.22935	0.154397	-0.264435	-1.44905	-0.48707	-0.82035	-0.47359	-0.69003	-0.64447	-0.13871	0.311664	-0.99184	-0.18764	-0.11556	-0.48088	-0.18889	-0.04492	-0.6809	0.123453	0.266841	0.168906	-0.07404	-0.8359
-1.18333	-3.86736	3.94747	-3.68841	-3.26104	-1.39309	-0.17722	-0.4333	-1.18539	-3.51736	4.00059	10.0764	-0.27815	-0.91553	2.12098	3.48282	-6.41954	6.9339	0.727603	-1.23263	-4.22443	-1.90729	4.18044	0.149876	-0.265156	-1.39002	-0.50105	-0.83338	-0.48518	-0.75272	-0.64804	-0.12813	0.294069	-0.94866	-0.19972	-0.04925	-0.44604	-0.22392	-0.04873	-0.69612	0.144367	0.295795	0.16652	-0.12107	-0.65638
-1.16667	-3.59762	3.9559	-3.63543	-3.07592	-1.39264	0.074849	-0.2893	-1.17265	-3.32513	3.79908	9.92511	-0.14738	-0.8374	2.13338	3.63005	-6.60635	7.09483	0.670092	-1.06973	-4.44175	-1.57541	4.22206	0.147809	-0.23081	-1.34679	-0.53986	-0.80556	-0.49659	-0.82529	-0.6644	-0.11213	0.273542	-0.87038	-0.20826	0.012648	-0.4598	-0.26472	-0.07704	-0.70556	0.143121	0.327819	0.159352	-0.13121	-0.38335
-1.15	-3.30799	3.93918	-3.72704	-2.80349	-1.35867	0.216075	-0.14926	-1.12641	-3.22384	3.56695	9.66673	-0.10386	-0.76296	2.26893	3.68028	-6.80438	7.21589	0.694849	-0.83926	-4.58345	-1.19156	3.97973	0.132146	-0.177958	-1.36932	-0.59733	-0.7574	-0.50053	-0.88306	-0.67659	-0.10748	0.257878	-0.84077	-0.21008	0.072753	-0.46584	-0.27027	-0.10272	-0.72734	0.125203	0.347238	0.145765	-0.12966	-0.28403
-1.13333	-3.18248	3.92236	-3.65824	-2.3809	-1.34823	0.607323	-0.01867	-1.08709	-3.09091	3.2646	9.3076	0.026319	-0.7652	2.32765	3.70973	-7.00745	7.26063	0.79046	-0.52905	-4.75544	-0.75337	3.83488	0.122857	-0.122736	-1.27997	-0.68234	-0.72509	-0.53094	-0.9304	-0.70614	-0.10453	0.222433	-0.8125	-0.2329	0.069859	-0.46196	-0.29136	-0.07971	-0.71883	0.129849	0.349912	0.149838	-0.12828	-0.1827
-1.11667	-3.18332	3.81173	-3.67548	-1.95354	-1.38112	0.842739	0.165231	-1.05416	-2.94972	2.93209	8.97242	0.170321	-0.69674	2.4364	3.56143	-7.18882	7.1926	0.866704	-0.04239	-4.87911	-0.27503	3.75684	0.135247	-0.106439	-1.23724	-0.76663	-0.67035	-0.53989	-0.98675	-0.72546	-0.10441	0.163478	-0.76961	-0.24362	0.133408	-0.4655	-0.26803	-0.07017	-0.73128	0.106922	0.336679	0.141663	-0.14485	-0.10758
-1.1	-3.26456	3.69988	-3.51009	-1.51491	-1.40909	0.862862	0.364127	-1.01947	-2.85051	2.57966	8.54217	0.291883	-0.695	2.66169	3.37095	-7.30523	6.99955	0.88038	0.328646	-5.07246	0.128364	3.46104	0.145877	-0.129549	-1.2059	-0.83781	-0.62322	-0.55434	-1.04461	-0.7368	-0.1127	0.097902	-0.71747	-0.25794	0.202144	-0.48165	-0.25341	-0.07394	-0.74803	0.101165	0.324606	0.115554	-0.15016	-0.11927
-1.08333	-3.30018	3.61116	-3.68944	-1.13073	-1.42922	0.640822	0.549907	-1.01388	-2.84538	2.32283	8.0789	0.309017	-0.84785	3.1637	3.00572	-7.41028	6.79464	0.956934	0.468801	-5.18558	0.348478	3.1132	0.159682	-0.147604	-1.26547	-0.87865	-0.59813	-0.47025	-1.12562	-0.72302	-0.12527	0.072226	-0.68193	-0.25543	0.111726	-0.53038	-0.22394	-0.07958	-0.73544	0.125449	0.292588	0.097316	-0.16655	-0.20353
-1.06667	-3.28516	3.54152	-3.71997	-0.79654	-1.33613	0.415342	0.701021	-1.08442	-2.76235	2.14924	7.65104	0.452412	-0.97777	3.51125	2.55693	-7.51922	6.50686	0.993916	0.475517	-5.27374	0.568083	2.71848	0.176462	-0.143351	-1.14084	-0.91377	-0.53412	-0.42206	-1.21669	-0.7056	-0.13353	0.068766	-0.67581	-0.27055	0.060749	-0.57029	-0.18782	-0.08318	-0.71079	0.156399	0.238334	0.100596	-0.16343	-0.32656
-1.05	-3.30913	3.40935	-3.78482	-0.63289	-1.44392	0.196003	0.8451	-1.16934	-2.68782	2.00645	7.42128	0.446257	-1.10782	3.75184	2.10355	-7.553	6.29006	1.26034	0.465059	-5.31786	0.695753	2.30334	0.182978	-0.159125	-0.96962	-0.92679	-0.50002	-0.38593	-1.30696	-0.7039	-0.144	0.080414	-0.55993	-0.26783	0.050721	-0.57963	-0.11453	-0.04455	-0.69187	0.273069	0.168324	0.114441	-0.12318	-0.44924
-1.03333	-3.32367	3.27026	-3.96862	-0.44158	-1.63021	-0.01232	1.13811	-1.27823	-2.6355	1.76671	7.11576	0.358419	-1.20459	3.98648	1.73834	-7.35612	6.08141	1.43611	0.537483	-5.21594	0.710152	1.96905	0.174536	-0.161635	-0.84624	-0.93306	-0.45377	-0.35348	-1.32311	-0.71153	-0.14918	0.067918	-0.46843	-0.26341	0.07439	-0.60719	-0.05067	-0.04985	-0.67778	0.357705	0.155305	0.121778	-0.07283	-0.50948
-1.01667	-3.23456	3.20653	-4.36571	-0.23647	-1.80488	-0.25302	1.20456	-1.32961	-2.43659	1.53723	6.65087	0.352567	-1.33116	4.27925	1.59802	-7.27115	5.712	1.40338	0.577405	-4.82907	0.724721	1.68158	0.176632	-0.137925	-0.80905	-0.93601	-0.40141	-0.32102	-1.38899	-0.72168	-0.1593	0.035426	-0.48242	-0.26455	0.055547	-0.63393	-0.02879	-0.00883	-0.66084	0.37253	0.156812	0.116872	-0.03883	-0.56002
-1	-3.01009	3.14545	-4.97574	-0.20818	-1.99886	-0.47774	1.31935	-1.33303	-2.15116	1.39311	6.23384	0.418423	-1.33879	4.43091	1.55896	-7.22875	5.38069	1.22759	0.638249	-4.48175	0.62424	1.19022	0.165498	-0.118089	-0.88795	-0.97806	-0.38523	-0.29931	-1.42094	-0.73156	-0.17838	-0.00447	-0.51264	-0.27246	0.057734	-0.64034	0.001248	0.060022	-0.64325	0.324977	0.180108	0.120385	-0.01256	-0.67945
-0.98333	-2.80933	3.12904	-5.44025	-0.18764	-2.21861	-0.75942	1.59138	-1.33685	-1.91722	1.14689	6.03543	0.367657	-1.36204	4.49808	1.47579	-7.003	4.97813	1.12867	0.731156	-4.17421	0.52005	0.844296	0.161688	-0.098588	-0.93759	-0.98035	-0.33186	-0.26079	-1.46193	-0.73451	-0.19216	-0.06574	-0.40617	-0.27534	0.065771	-0.63594	0.015265	0.103006	-0.5857	0.302422	0.174704	0.118204	0.006324	-0.78655
-0.96667	-2.58136	3.10565	-5.8645	-0.21446	-2.43283	-1.02548	1.89207	-1.39714	-1.78951	0.947338	5.78925	0.386683	-1.29594	4.57365	1.15806	-6.84687	4.46694	1.06227	0.782645	-3.6607	0.403324	0.936474	0.154152	-0.0752111	-0.92275	-0.99326	-0.31631	-0.23833	-1.5173	-0.73193	-0.20003	-0.07447	-0.29407	-0.28093	0.102881	-0.62962	0.02352	0.144344	-0.55534	0.313475	0.159181	0.098123	0.028635	-0.90344
-0.95	-2.36482	3.12767	-6.44771	-0.33406	-2.64006	-1.23386	2.15014	-1.51512	-1.70253	0.791188	5.35014	0.555576	-1.31328	4.68751	0.740055	-6.60936	4.30021	1.05266	0.844992	-3.36687	0.363549	1.06748	0.144973	-0.0814866	-0.97569	-1.00271	-0.32005	-0.22348	-1.57714	-0.73373	-0.19608	-0.08871	-0.33183	-0.2868	0.098457	-0.61775	0.04591	0.157325	-0.54421	0.350198	0.172476	0.094842	0.070779	-1.05545
-0.93333	-2.03743	3.21318	-7.01853	-0.46976	-2.81728	-1.366	2.42202	-1.66978	-1.54402	0.733469	4.798	0.589392	-1.31099	4.83297	0.412234	-6.54535	4.36344	0.978456	0.803275	-3.22706	0.202551	0.971167	0.134744	-0.063968	-1.0686	-1.02434	-0.29824	-0.19471	-1.63519	-0.71506	-0.21189	-0.06062	-0.4096	-0.29561	0.123482	-0.64134	0.031291	0.175167	-0.56877	0.333465	0.181559	0.070507	0.09179	-1.20393
-0.91667	-1.79213	3.25548	-7.26617	-0.57556	-2.9863	-1.56469	2.65475	-1.86321	-1.47639	0.665983	4.24345	0.596569	-1.25491	4.87777	0.22398	-6.57372	4.58463	0.762931	0.740545	-3.16509	0.084589	0.761513	0.125204	-0.0739432	-0.94695	-1.021	-0.2904	-0.23298	-1.68988	-0.69126	-0.21927	-0.04149	-0.53863	-0.29908	0.119599	-0.64565	0.030552	0.199852	-0.59924	0.261261	0.150597	0.061466	0.131482	-1.30725
-0.9	-1.58298	3.38728	-7.34028	-0.67331	-3.21622	-1.67679	2.86866	-2.02693	-1.41361	0.640095	3.76337	0.654591	-1.07938	4.91448	0.133048	-6.68481	4.78606	0.592616	0.924863	-3.22072	-0.0342	0.502278	0.115613	-0.0372879	-0.73908	-1.02242	-0.2467	-0.24583	-1.74073	-0.66875	-0.23355	0.001946	-0.6266	-0.30604	0.114802	-0.63419	0.031119	0.229382	-0.60449	0.197553	0.093014	0.065838	0.182272	-1.39487
-0.88333	-1.37184	3.43818	-7.3746	-0.58824	-3.479	-1.91077	2.98083	-2.12463	-1.34946	0.559646	3.31228	0.567702	-1.03878	5.01418	-0.04952	-6.70478	5.01042	0.569878	1.19795	-3.27427	-0.19548	0.365971	0.090031	-0.0582137	-0.52759	-1.07925	-0.19067	-0.24971	-1.78258	-0.65421	-0.24579	0.023836	-0.67332	-0.29815	0.098168	-0.63374	-0.00371	0.233526	-0.60631	0.152434	0.065914	0.062108	0.197611	-1.48636
-0.86667	-1.1764	3.43004	-7.42736	-0.55696	-3.81319	-2.23333	3.06176	-2.25038	-1.29622	0.478789	2.9359	0.451696	-1.00182	5.01695	-0.36855	-6.72558	5.4327	0.657594	1.34828	-3.11655	-0.23197	0.479027	0.085633	-0.107225	-0.27159	-1.10562	-0.14203	-0.24043	-1.85121	-0.65749	-0.25431	0.027166	-0.65113	-0.29755	0.125393	-0.63122	0.035283	0.236274	-0.65346	0.105241	0.015425	0.07831	0.254734	-1.37839
-0.85	-1.12634	3.31238	-7.54622	-0.64664	-4.1467	-2.4757	3.12187	-2.36024	-1.15492	0.314386	2.50161	0.422238	-1.02085	5.07233	-0.73603	-6.62974	5.80459	0.802345	1.58673	-3.09127	-0.28997	0.701864	0.096587	-0.119262	-0.0623	-1.12133	-0.01667	-0.23163	-1.89239	-0.65845	-0.26442	0.002783	-0.64602	-0.30933	0.12009	-0.63638	0.04312	0.204047	-0.67431	0.080424	-0.07093	0.070646	0.278052	-1.21666
-0.83333	-1.17524	3.28634	-7.68135	-0.77086	-4.52509	-2.68294	3.03318	-2.43317	-1.09953	0.099554	2.08153	0.36096	-1.20499	5.26538	-1.0488	-6.39244	5.81732	0.984015	1.7649	-3.12747	-0.26793	0.677789	0.103271	-0.108568	0.014042	-1.12993	0.083609	-0.21529	-1.96259	-0.63769	-0.27485	-0.03315	-0.64815	-0.31108	0.046609	-0.63621	0.061461	0.187006	-0.65248	0.085808	-0.12941	0.052303	0.31997	-1.23672
-0.81667	-1.13461	3.26107	-7.75402	-0.85374	-4.86564	-2.82258	2.93976	-2.68412	-1.11222	-0.11115	1.76099	0.457017	-1.36409	5.43198	-1.05546	-6.23723	5.79992	1.08405	1.8922	-3.18534	-0.21481	0.559799	0.101369	-0.0773447	0.099691	-1.15033	0.159986	-0.22595	-2.02119	-0.63202	-0.27856	-0.0963	-0.65797	-0.32806	0.005477	-0.66012	0.004251	0.169537	-0.65804	0.096011	-0.17985	0.028385	0.33074	-1.29356
-0.8	-0.89314	3.33167	-7.71182	-0.88081	-5.12114	-2.66075	2.82421	-2.9609	-1.10524	-0.32617	1.49031	0.495615	-1.51058	5.59042	-0.73521	-6.1305	5.90034	1.21611	2.16702	-3.25222	-0.16487	0.9164	0.095628	0.0114025	0.244215	-1.17435	0.272572	-0.24451	-2.08861	-0.63164	-0.27184	-0.13663	-0.67472	-0.34116	-0.04055	-0.66902	-0.02675	0.177766	-0.67826	0.118797	-0.2288	0.008568	0.34077	-1.11735
-0.78333	-0.73259	3.27954	-7.6301	-0.95712	-5.37819	-2.50846	2.62804	-3.29306	-1.17102	-0.50908	1.32619	0.510254	-1.59212	5.62789	-0.31547	-5.99463	6.02178	1.33696	2.44791	-3.19572	0.059714	1.20406	0.096743	0.122789	0.366016	-1.21493	0.336114	-0.26954	-2.14274	-0.62425	-0.26094	-0.16844	-0.59987	-0.34726	-0.04569	-0.68466	-0.10545	0.22397	-0.71841	0.137042	-0.24505	-0.02886	0.328806	-1.0956
-0.76667	-0.71534	3.21911	-7.59418	-0.8908	-5.58228	-2.34606	2.49241	-3.65079	-1.31528	-0.6869	1.14895	0.510622	-1.5981	5.59367	-0.17319	-5.91263	6.07383	1.31229	2.82536	-3.22105	0.130191	1.41928	0.094075	0.152043	0.475525	-1.26188	0.364242	-0.27304	-2.19713	-0.62085	-0.23629	-0.20833	-0.6404	-0.34242	0.005087	-0.68358	-0.14347	0.292481	-0.71551	0.12643	-0.31805	-0.04179	0.308656	-1.07051
-0.75	-0.59076	3.12586	-7.4844	-0.84766	-5.7933	-2.20249	2.46389	-4.05029	-1.506	-0.78139	1.37077	0.535954	-1.60113	5.52298	-0.1825	-5.79532	6.22585	1.27003	2.99814	-3.20518	0.035265	1.59031	0.08668	0.19255	0.609228	-1.25722	0.398294	-0.28715	-2.26622	-0.63163	-0.22324	-0.20265	-0.57201	-0.34318	0.074834	-0.68176	-0.1336	0.310162	-0.74474	0.114493	-0.38065	-0.03806	0.256571	-0.97542
-0.73333	-0.32979	3.05104	-7.34484	-0.83599	-5.82936	-1.67047	2.36727	-4.43953	-1.72362	-0.79913	1.71776	0.520788	-1.58877	5.53016	-0.30129	-5.72965	6.27398	1.25209	3.15678	-3.18588	-0.06159	1.67909	0.072644	0.23004	0.661165	-1.25081	0.415467	-0.32137	-2.32619	-0.63522	-0.20762	-0.19144	-0.40789	-0.35463	0.138762	-0.69167	-0.08752	0.290032	-0.74104	0.110172	-0.43858	-0.00719	0.198728	-0.8716
-0.71667	-0.11882	2.94792	-7.09062	-0.86137	-5.77868	-1.11877	2.22872	-4.75398	-1.89684	-0.93716	1.83007	0.444652	-1.60599	5.51828	-0.54818	-5.69087	6.25481	1.29706	3.26464	-3.0858	-0.22505	1.57484	0.060642	0.237905	0.64779	-1.23062	0.378861	-0.38351	-2.37229	-0.62141	-0.19162	-0.22572	-0.35191	-0.35681	0.151516	-0.711	-0.04184	0.301871	-0.73711	0.101496	-0.49419	0.002274	0.150233	-0.87611
-0.7	0.072817	2.83886	-6.77093	-0.98077	-5.79637	-0.82308	2.02081	-4.99725	-2.04409	-1.09308	1.90165	0.287645	-1.68763	5.59405	-0.82714	-5.66247	6.16687	1.29561	3.53707	-2.77574	-0.28826	1.49159	0.041988	0.26272	0.651036	-1.2561	0.358511	-0.40447	-2.41748	-0.61085	-0.18445	-0.25327	-0.29719	-0.34218	0.135329	-0.70848	-0.0187	0.371679	-0.75859	0.092604	-0.55096	-0.0154	0.117293	-0.82917
-0.68333	0.339764	2.74211	-6.52942	-1.12749	-5.7865	-0.51228	1.8188	-5.194	-2.09712	-1.2966	2.03183	0.260882	-1.88773	5.85518	-1.06516	-5.5727	6.16538	1.25413	3.77736	-2.45709	-0.3226	1.5233	0.018863	0.306817	0.598697	-1.24919	0.331289	-0.43167	-2.46872	-0.59652	-0.18434	-0.27796	-0.13073	-0.34455	0.062584	-0.74517	0.012364	0.368745	-0.74219	0.096657	-0.58031	-0.01244	0.114244	-0.81611
-0.66667	0.613217	2.53882	-6.25225	-1.28475	-5.76327	-0.3294	1.68412	-5.35083	-2.0775	-1.48784	2.15631	0.279244	-2.04679	6.03711	-1.24351	-5.49571	6.21366	1.16088	4.07713	-2.15296	-0.39018	2.03421	-0.00257	0.331259	0.601753	-1.24433	0.281257	-0.48115	-2.52188	-0.58679	-0.1935	-0.29539	0.028389	-0.35011	0.031356	-0.77898	-0.00298	0.348974	-0.77948	0.103347	-0.61048	-0.0122	0.082243	-0.85577
-0.65	0.683644	2.34222	-5.93538	-1.5572	-5.78485	-0.05519	1.58874	-5.51828	-2.04134	-1.63801	2.14786	0.373268	-2.12649	6.09182	-1.52323	-5.44168	6.18811	1.0805	4.61178	-1.77807	-0.43365	2.59219	-0.00643	0.326289	0.618527	-1.25704	0.219206	-0.54336	-2.56996	-0.56887	-0.19961	-0.30185	0.14384	-0.35616	0.033313	-0.79518	0.03678	0.372037	-0.78428	0.111494	-0.66099	-0.02112	0.070828	-0.91313
-0.63333	0.694382	2.1531	-5.59751	-1.88712	-5.77782	0.153486	1.69396	-5.71151	-1.98713	-1.73576	2.07384	0.518823	-2.2411	6.07495	-1.79064	-5.45219	6.41045	1.01675	5.327	-1.32465	-0.43261	3.17285	-0.00363	0.304915	0.617691	-1.21007	0.154613	-0.58071	-2.54253	-0.5519	-0.21154	-0.3005	0.234784	-0.37993	0.017537	-0.83247	0.050564	0.379862	-0.81067	0.117694	-0.72565	-0.03516	0.030827	-0.9121
-0.61667	0.773371	1.85029	-5.23897	-2.12354	-5.8646	0.3801	1.99519	-5.86722	-1.90215	-1.87133	2.07502	0.541749	-2.45365	6.00593	-2.05514	-5.51876	6.59525	0.924053	6.12233	-0.75792	-0.57455	3.57468	-0.00803	0.257054	0.613958	-1.1507	0.094412	-0.61472	-2.444	-0.53772	-0.2245	-0.31146	0.290618	-0.40504	-0.03125	-0.86234	0.060185	0.37875	-0.82875	0.125528	-0.8015	-0.05652	-0.00246	-0.92736
-0.6	0.750567	1.53546	-4.7827	-2.18907	-5.87203	0.487467	2.10247	-5.99909	-1.90458	-1.98613	2.16923	0.499543	-2.59654	5.93283	-2.19618	-5.64692	6.61292	0.797482	7.08582	-0.02986	-0.7159	4.17084	0.00101	0.214057	0.665508	-1.11659	0.063878	-0.61937	-2.3995	-0.51669	-0.22478	-0.29468	0.314316	-0.40424	-0.07421	-0.89833	0.058476	0.366311	-0.86299	0.136238	-0.89359	-0.08376	-0.03884	-0.9987
-0.58333	0.717095	1.23603	-4.61779	-2.27947	-5.74593	0.444413	2.1625	-6.05761	-1.9198	-2.06735	2.25727	0.392703	-2.78149	5.77949	-2.07772	-5.38873	6.66677	0.697832	7.92013	0.631305	-0.75533	4.76105	0.011834	0.211466	0.660402	-1.07527	0.008309	-0.61609	-2.30693	-0.46051	-0.22377	-0.29576	0.390206	-0.39322	-0.12963	-0.896	0.005594	0.337728	-0.86226	0.147768	-0.97721	-0.09806	-0.0918	-1.06788
-0.56667	0.576206	1.01659	-4.37028	-2.36603	-5.68014	0.379718	1.98799	-6.07069	-1.91865	-2.00953	2.49745	0.333165	-2.95173	5.58504	-2.11621	-5.26274	6.53101	0.592909	8.62181	1.17019	-0.9007	5.10156	0.02664	0.236353	0.701129	-1.0589	0.017793	-0.59801	-2.26932	-0.4172	-0.2108	-0.29716	0.512778	-0.38894	-0.16191	-0.89791	-0.01397	0.319007	-0.87087	0.156056	-1.03768	-0.10691	-0.1328	-1.16932
-0.55	0.320431	0.712246	-4.23622	-2.42723	-5.54103	0.512134	1.81275	-6.12166	-2.03397	-2.02076	2.61877	0.37392	-3.05386	5.36913	-2.2913	-5.28906	6.4776	0.568975	9.22	1.68406	-1.01629	5.26729	0.043306	0.239312	0.716266	-1.03329	0.03477	-0.64189	-2.27282	-0.40994	-0.20302	-0.30705	0.635475	-0.39438	-0.19422	-0.8852	0.004168	0.307089	-0.87659	0.195885	-1.08648	-0.12419	-0.15894	-1.23413
-0.53333	0.093052	0.385778	-3.97206	-2.49248	-5.60865	0.541867	1.67956	-6.16647	-2.21422	-2.01722	2.57782	0.304529	-3.22175	5.07636	-2.59546	-5.27893	6.40135	0.602866	9.45396	2.21793	-1.12693	5.67096	0.048238	0.223698	0.733639	-1.01355	0.01863	-0.62157	-2.25551	-0.39202	-0.17029	-0.31476	0.703974	-0.40705	-0.23646	-0.87294	0.013503	0.292895	-0.87307	0.255882	-1.15229	-0.14709	-0.18973	-1.3354
-0.51667	-0.17724	0.0828741	-3.71441	-2.50472	-5.61315	0.756825	1.49239	-6.1062	-2.42042	-2.0125	2.44853	0.419196	-3.3557	4.80017	-3.03618	-5.26619	6.13381	0.59232	9.51719	2.61381	-1.24421	6.06752	0.056406	0.170258	0.809466	-1.00599	-0.00553	-0.6646	-2.25055	-0.38881	-0.14314	-0.31468	0.771362	-0.40696	-0.26018	-0.83815	-0.00346	0.269019	-0.86287	0.295767	-1.18577	-0.15058	-0.20961	-1.40906
-0.5	-0.32457	-0.137531	-3.47282	-2.50858	-5.41914	1.15601	1.28678	-6.05299	-2.59851	-1.87938	2.2915	0.543025	-3.56963	4.54389	-3.42723	-5.11511	5.88948	0.59194	9.63001	2.99937	-1.25955	6.23114	0.061893	0.121227	0.883904	-0.98949	-0.0611	-0.70191	-2.23906	-0.38124	-0.10727	-0.34257	0.873762	-0.41096	-0.27056	-0.776	-0.01827	0.229041	-0.83841	0.329861	-1.21774	-0.15945	-0.2579	-1.50951
-0.48333	-0.41978	-0.372545	-3.23754	-2.3478	-5.19741	1.56778	1.0918	-6.04699	-2.833	-1.75343	2.09323	0.526429	-3.80779	4.31356	-3.77766	-5.02426	5.74623	0.639229	9.67757	3.2164	-1.15798	6.33584	0.063395	0.0862717	0.958796	-1.0231	-0.07591	-0.72848	-2.24064	-0.37251	-0.06901	-0.36574	0.928632	-0.40534	-0.30333	-0.74122	-0.03796	0.226922	-0.81904	0.356275	-1.22978	-0.16645	-0.32479	-1.56397
-0.46667	-0.54258	-0.643996	-2.8896	-2.27425	-5.03451	1.90148	0.895842	-5.91437	-3.01824	-1.67923	1.90052	0.500057	-3.92748	4.06407	-4.04891	-4.94663	5.65413	0.75073	9.71203	3.66579	-1.02161	6.34327	0.05831	0.0735217	1.03937	-1.07424	-0.07709	-0.75767	-2.2332	-0.37715	-0.03582	-0.3936	1.01061	-0.39504	-0.27606	-0.69523	-0.05326	0.206624	-0.82724	0.38176	-1.24932	-0.18708	-0.36045	-1.56297
-0.45	-0.58623	-0.933274	-2.49952	-2.19628	-5.05791	1.96566	0.758596	-5.82286	-3.1839	-1.63347	1.50205	0.39358	-4.03967	3.86103	-4.28982	-4.9774	5.48883	0.748977	9.65476	4.0058	-0.83251	6.33335	0.055007	0.0482695	1.09831	-1.11168	-0.09437	-0.79318	-2.24083	-0.37043	-0.00866	-0.40504	0.955592	-0.39755	-0.26573	-0.66175	-0.04273	0.172303	-0.79109	0.386159	-1.26074	-0.19845	-0.41285	-1.56289
-0.43333	-0.6789	-1.18794	-2.10066	-2.23677	-5.08496	2.11437	0.65657	-5.7289	-3.33447	-1.59708	1.09254	0.34801	-4.16355	3.60756	-4.55496	-5.09103	5.50314	0.710223	9.60967	4.35421	-0.66868	6.36119	0.047287	0.0337094	1.14379	-1.1225	-0.08812	-0.81047	-2.25558	-0.35855	0.017307	-0.41883	0.906361	-0.39877	-0.22512	-0.63818	-0.06366	0.168631	-0.80834	0.383037	-1.27951	-0.21054	-0.44092	-1.60349
-0.41667	-0.71941	-1.43434	-1.74422	-2.42988	-5.11168	2.09934	0.460223	-5.61723	-3.45659	-1.52587	0.723047	0.405619	-4.21605	3.41827	-4.79909	-5.20339	5.57394	0.68256	9.66746	4.7234	-0.46188	6.28644	0.043291	-0.0322157	1.17496	-1.14301	-0.04424	-0.84937	-2.26736	-0.34887	0.041027	-0.44592	0.886041	-0.40866	-0.16413	-0.62874	-0.07471	0.179309	-0.83652	0.384742	-1.30259	-0.22611	-0.46724	-1.64381
-0.4	-0.7062	-1.66878	-1.549	-2.59308	-5.22849	2.12324	0.494011	-5.49242	-3.54928	-1.41859	0.410648	0.387808	-4.22582	3.20453	-5.0411	-5.16611	5.45181	0.633314	9.67701	4.83076	-0.3703	6.16263	0.027697	-0.0666338	1.15898	-1.10783	0.003393	-0.85463	-2.15142	-0.3368	0.06727	-0.46818	0.885966	-0.40879	-0.12179	-0.61753	-0.12197	0.147786	-0.88024	0.394694	-1.33324	-0.2254	-0.50695	-1.71352
-0.38333	-0.75373	-1.88623	-1.20216	-2.83133	-5.28945	1.9626	0.497444	-5.39809	-3.68258	-1.33242	0.184273	0.290362	-4.27728	3.05434	-5.24769	-5.17139	5.50607	0.739881	9.72492	4.85718	-0.24279	5.90487	0.028867	-0.103289	1.24536	-1.06353	0.050724	-0.84453	-2.06974	-0.31784	0.095965	-0.49344	0.954538	-0.40292	-0.06783	-0.61509	-0.12323	0.166044	-0.90075	0.479433	-1.34465	-0.20103	-0.47311	-1.73923
-0.36667	-0.84037	-2.14302	-0.83409	-3.08705	-5.25159	1.72204	0.482307	-5.30299	-3.7476	-1.2984	-0.20079	0.302644	-4.33225	2.91233	-5.3952	-5.22557	5.7914	0.692091	9.89344	4.81126	-0.18592	5.8742	0.014566	-0.190359	1.30977	-1.02092	0.102081	-0.83255	-2.02242	-0.29841	0.113176	-0.51399	0.879665	-0.40366	0.000515	-0.60544	-0.12762	0.178167	-0.94431	0.515185	-1.37308	-0.17756	-0.42763	-1.58196
-0.35	-0.8945	-2.39831	-0.41126	-3.44798	-5.24187	1.53047	0.437228	-5.11334	-3.77652	-1.20989	-0.64324	0.424364	-4.32944	2.77287	-5.6354	-5.08851	5.90617	0.689945	10.1085	4.76628	-0.09467	5.74687	0.007174	-0.254775	1.38232	-1.00688	0.155777	-0.82409	-2.00778	-0.29157	0.127943	-0.53855	0.726567	-0.41996	0.056531	-0.59946	-0.13189	0.161741	-0.9692	0.553782	-1.40283	-0.16525	-0.35296	-1.45119
-0.33333	-0.95875	-2.68119	0.013726	-3.69634	-5.1409	1.35826	0.559758	-4.87782	-3.82654	-1.09161	-1.07821	0.524074	-4.32853	2.71344	-5.73746	-5.05223	6.05883	0.713967	10.4188	4.63458	-0.04271	5.56423	0.001682	-0.344808	1.44236	-0.96453	0.204843	-0.80385	-1.96087	-0.29192	0.139187	-0.57498	0.57201	-0.42411	0.095661	-0.59748	-0.1374	0.152538	-0.97331	0.618145	-1.45242	-0.14333	-0.33717	-1.31293
-0.31667	-1.12217	-2.87662	0.324271	-3.75837	-4.94361	1.2326	0.604459	-4.68905	-3.90968	-0.94469	-1.46057	0.727088	-4.40933	2.75642	-5.59249	-4.88618	6.16007	0.751012	10.5981	4.45256	-0.02432	5.29312	0.011186	-0.438207	1.43876	-0.94998	0.212899	-0.80507	-1.96456	-0.28422	0.159476	-0.615	0.425096	-0.43975	0.103168	-0.60452	-0.16516	0.151502	-0.98195	0.681828	-1.48622	-0.12009	-0.30532	-1.15156
-0.3	-1.32254	-3.03839	0.411098	-3.86652	-4.63404	1.25302	0.671782	-4.57607	-3.93104	-0.77994	-1.73794	0.790302	-4.5683	2.72085	-5.28059	-4.59282	6.35253	0.698313	10.7575	4.2934	0.072545	4.97019	0.011451	-0.438021	1.368	-0.89971	0.218452	-0.81104	-1.96494	-0.28186	0.166123	-0.612	0.304147	-0.4425	0.075716	-0.59874	-0.22246	0.126912	-1.01188	0.708553	-1.51909	-0.10393	-0.25498	-1.01702
-0.28333	-1.50486	-3.20558	0.402331	-4.0116	-4.24324	1.33248	0.856797	-4.47718	-3.90662	-0.69306	-1.99088	0.881142	-4.73118	2.77064	-4.98773	-4.41385	6.50242	0.532796	10.7954	4.10539	0.1042	4.55882	0.018529	-0.445378	1.28052	-0.85606	0.235467	-0.80235	-1.94007	-0.27401	0.169816	-0.61145	0.154376	-0.45441	0.033751	-0.59656	-0.24816	0.138888	-1.03572	0.675315	-1.54318	-0.08858	-0.23643	-0.90343
-0.26667	-1.58145	-3.35614	0.377603	-4.16087	-3.7875	1.48648	0.976369	-4.33053	-3.86958	-0.70663	-2.36501	0.939517	-4.89625	2.79107	-4.50515	-3.73513	6.50273	0.486935	10.8588	3.92329	0.21652	4.12634	0.010433	-0.482719	1.17989	-0.81303	0.276712	-0.81838	-1.88828	-0.27649	0.168587	-0.62757	0.011233	-0.45995	0.025308	-0.59064	-0.31452	0.116144	-1.03865	0.687897	-1.54695	-0.06202	-0.19988	-0.80145
-0.25	-1.69573	-3.46395	0.432466	-4.19403	-3.27655	1.57875	1.03575	-4.17911	-3.72879	-0.73393	-2.6366	1.00527	-5.06058	2.7962	-4.07903	-3.25178	6.56288	0.402399	10.9452	3.82423	0.383734	3.70886	0.020379	-0.503019	1.11659	-0.75309	0.306371	-0.80255	-1.86145	-0.28728	0.154759	-0.63579	-0.08533	-0.45965	0.009086	-0.56791	-0.36643	0.132655	-1.05232	0.674321	-1.54798	-0.0426	-0.16258	-0.71752
-0.23333	-1.81024	-3.5589	0.505963	-4.18215	-2.72385	1.59918	1.27972	-3.87829	-3.59864	-0.78344	-2.70008	0.89544	-5.23314	2.81122	-3.79072	-2.97375	6.62634	0.410327	10.9756	3.72242	0.458741	3.08079	0.0189	-0.511538	1.06068	-0.7163	0.304096	-0.80509	-1.74859	-0.30654	0.139492	-0.63554	-0.04239	-0.4445	0.035691	-0.5291	-0.39646	0.130366	-1.04171	0.666013	-1.54865	-0.03285	-0.15303	-0.73667
-0.21667	-1.97874	-3.56405	0.574503	-4.32468	-2.35239	1.44188	1.47569	-3.63063	-3.48573	-0.87086	-2.73326	0.846528	-5.38264	2.75914	-3.03166	-2.60491	6.57308	0.487754	11.2093	3.5885	0.55932	2.54675	0.012523	-0.516123	0.999125	-0.7535	0.288456	-0.805	-1.66235	-0.32663	0.120132	-0.65814	0.017442	-0.43999	0.013839	-0.50196	-0.47938	0.092517	-1.03676	0.676564	-1.56599	-0.02036	-0.14186	-0.63416
-0.2	-2.11644	-3.59878	0.543434	-4.47778	-1.69064	1.33996	1.50902	-3.43562	-3.38047	-0.96224	-2.71934	0.730868	-5.43406	2.6888	-2.30796	-1.89456	6.57216	0.556999	11.4809	3.44824	0.550939	2.22479	0.014305	-0.561719	0.887928	-0.69716	0.24038	-0.78963	-1.63552	-0.34213	0.108559	-0.66756	0.035901	-0.43214	-0.03748	-0.47103	-0.51601	0.063403	-1.04643	0.661325	-1.58757	-0.01322	-0.11614	-0.32413
-0.18333	-2.10273	-3.48997	0.534155	-4.68276	-0.60694	1.33962	1.61284	-3.23064	-3.22803	-0.96165	-2.53992	0.745999	-5.46176	2.61878	-1.80102	-1.25717	6.55467	0.617585	11.6244	3.52773	0.503739	1.92265	0.013315	-0.600856	0.758996	-0.62676	0.18806	-0.7963	-1.56071	-0.35663	0.093545	-0.65663	0.056903	-0.4353	-0.11717	-0.42969	-0.57824	0.02127	-1.03798	0.643866	-1.57942	-0.01605	-0.06638	-0.02866
-0.16667	-2.05752	-3.40589	0.430993	-4.82747	0.193931	1.23016	1.6562	-2.96806	-3.06599	-0.87713	-2.27031	0.810556	-5.45111	2.57747	-1.49476	-0.89574	6.41608	0.739488	11.6215	3.63626	0.379357	1.56792	0.020947	-0.640637	0.621653	-0.62237	0.160457	-0.81185	-1.51302	-0.38597	0.081604	-0.60953	0.038394	-0.44018	-0.15378	-0.39583	-0.6056	0.011343	-1.01676	0.652042	-1.57927	-0.00981	-0.04438	0.249893
-0.15	-2.0321	-3.29096	0.466264	-4.95106	0.65692	1.1144	1.77957	-2.73892	-2.82227	-0.87738	-1.96219	0.785368	-5.43375	2.55026	-1.31739	-0.73189	6.03093	0.925632	11.4369	3.52719	0.247766	1.18042	0.011994	-0.619706	0.505023	-0.61432	0.147903	-0.80561	-1.43234	-0.41619	0.071568	-0.57524	0.04857	-0.44291	-0.19778	-0.35463	-0.63772	0.018269	-0.9678	0.684772	-1.58337	0.016867	-0.01896	0.469829
-0.13333	-1.96418	-3.31268	0.635461	-5.16502	1.15483	1.22166	1.9465	-2.58983	-2.62633	-0.82509	-1.52098	0.73804	-5.35539	2.57038	-1.16126	-0.63477	5.5598	1.14736	11.0926	3.32832	0.210622	0.812465	0.002586	-0.624239	0.476848	-0.62182	0.128852	-0.83596	-1.3553	-0.43383	0.051468	-0.53225	0.037147	-0.44656	-0.25969	-0.32557	-0.66732	0.053784	-0.88315	0.708549	-1.60025	0.038919	-0.02301	0.679556
-0.11667	-1.84476	-3.38032	0.788644	-5.4358	1.3661	1.26329	2.12509	-2.50483	-2.52814	-0.82393	-1.06895	0.708293	-5.18034	2.52956	-0.89518	-0.64052	5.10999	1.35098	10.6149	3.01909	0.294253	0.30727	-0.00039	-0.620646	0.50239	-0.60175	0.155745	-0.84484	-1.24913	-0.42521	0.041002	-0.48905	0.019906	-0.46249	-0.28416	-0.28395	-0.71297	0.128894	-0.84886	0.73067	-1.62158	0.085482	-0.03539	0.731301
-0.1	-1.77008	-3.49378	1.10072	-5.75497	1.57302	1.206	2.38572	-2.48693	-2.23372	-0.85476	-0.58942	0.607307	-4.92321	2.42454	-0.79591	-0.81634	4.57549	1.58903	10.1312	2.625	0.594906	-0.12337	-0.00138	-0.642492	0.567393	-0.59079	0.155934	-0.85664	-1.17992	-0.40255	0.018698	-0.43251	0.065004	-0.45808	-0.27415	-0.25207	-0.74989	0.140419	-0.7695	0.727896	-1.64038	0.127858	-0.05871	0.762547
-0.08333	-1.79014	-3.68509	1.46742	-6.11301	1.95321	1.06354	2.63087	-2.58477	-2.02155	-0.9425	-0.11975	0.339719	-4.77794	2.22182	-0.92714	-1.02005	3.99077	1.80075	9.63257	2.22475	1.04286	-0.52427	-0.00727	-0.630827	0.64151	-0.55633	0.118289	-0.84191	-1.12084	-0.38614	0.011823	-0.39517	0.135474	-0.45381	-0.29129	-0.20736	-0.76356	0.187938	-0.69188	0.697911	-1.63032	0.159107	-0.09024	0.805659
-0.06667	-1.78585	-3.89339	1.84454	-6.47093	2.50496	0.902792	2.8172	-2.68544	-1.9756	-1.04606	-0.01103	0.094295	-4.68861	1.97638	-1.12326	-1.27989	3.50262	2.03832	9.20571	1.82081	1.27636	-0.87362	-0.01063	-0.640244	0.758138	-0.52354	0.097011	-0.80507	-1.05282	-0.36027	0.020582	-0.3604	0.099394	-0.45565	-0.30941	-0.18564	-0.7682	0.213317	-0.66274	0.670097	-1.58733	0.198967	-0.10383	0.927242
-0.05	-1.85592	-4.06103	2.18753	-6.60137	2.90975	0.771493	3.02322	-2.71039	-1.94814	-1.14156	-0.15359	-0.12882	-4.61691	1.81671	-1.37584	-1.46795	2.93961	2.29974	8.77494	1.38649	1.33937	-1.15739	-0.0082	-0.698254	0.815514	-0.47362	0.082409	-0.79203	-1.00543	-0.34979	0.025084	-0.3523	-0.03103	-0.44412	-0.326	-0.15929	-0.75929	0.218961	-0.59445	0.684552	-1.51878	0.231942	-0.08073	1.08151
-0.03333	-1.88715	-4.26583	2.60234	-6.74089	3.28516	0.720103	3.23728	-2.71891	-1.9595	-1.31907	-0.3309	-0.37391	-4.56129	1.62287	-1.7633	-1.57744	2.35169	2.55571	8.24132	1.01769	1.28516	-1.31817	-0.00378	-0.723297	0.908257	-0.4658	0.151857	-0.8097	-0.97008	-0.33813	0.026379	-0.33614	-0.11895	-0.43394	-0.34352	-0.14157	-0.74517	0.274514	-0.54365	0.699713	-1.5031	0.253113	-0.06227	1.21202
-0.01667	-1.96204	-4.48698	2.80699	-6.87418	3.48638	0.642009	3.29628	-2.72913	-2.00107	-1.48853	-0.52951	-0.68505	-4.47691	1.39981	-2.25561	-1.78594	1.91882	2.74691	7.83889	0.738823	1.19898	-1.46058	-0.0085	-0.774201	0.969079	-0.43254	0.224347	-0.78479	-0.96145	-0.32779	0.023402	-0.33543	-0.15332	-0.42004	-0.36584	-0.13219	-0.72182	0.338755	-0.48083	0.697999	-1.48329	0.286397	-0.02311	1.30977
0	-2.10372	-4.76821	2.87229	-7.00151	3.78777	0.542076	3.30025	-2.82339	-2.08155	-1.61756	-0.6957	-0.93548	-4.34677	1.23136	-2.73214	-2.06375	1.46637	2.92015	7.46778	0.370671	1.08484	-1.6192	-0.00526	-0.822356	1.05501	-0.40451	0.254987	-0.77224	-0.95664	-0.30933	0.028409	-0.32516	-0.13271	-0.40533	-0.38438	-0.11934	-0.6885	0.354594	-0.39922	0.683361	-1.40841	0.335237	-0.01714	1.41772
0.016667	-2.36505	-4.99897	3.04444	-7.10322	4.06716	0.343655	3.37497	-2.99165	-2.16612	-1.68161	-0.97291	-1.23013	-4.28087	1.11403	-3.25337	-2.1635	0.929968	3.06676	7.10684	-0.00237	0.96976	-1.68732	0.000497	-0.881772	1.11301	-0.41546	0.276189	-0.75377	-0.9394	-0.29397	0.052738	-0.31348	-0.21435	-0.39017	-0.37121	-0.11049	-0.66196	0.338929	-0.34799	0.663666	-1.31519	0.377085	-0.00442	1.56705
0.033333	-2.53693	-5.15754	3.36569	-7.05367	4.46144	0.184983	3.47671	-3.13849	-2.17126	-1.61712	-1.0765	-1.47971	-4.22017	1.02274	-3.66657	-2.22559	0.348729	3.27214	6.76149	-0.38873	0.814679	-1.70234	-0.00291	-0.849079	1.14641	-0.38947	0.281143	-0.72409	-0.92961	-0.23956	0.062707	-0.29813	-0.1265	-0.37908	-0.35431	-0.10791	-0.6331	0.319975	-0.27782	0.690851	-1.21095	0.422768	0.014008	1.66748
0.05	-2.60687	-5.32567	3.67051	-6.7439	4.87482	0.007261	3.61255	-3.25891	-2.19743	-1.38769	-1.20042	-1.6163	-4.09947	0.895085	-4.04105	-2.46359	0.05308	3.42509	6.42562	-0.72427	0.72376	-1.70445	0.002655	-0.803811	1.1926	-0.35775	0.300032	-0.72083	-0.93828	-0.18309	0.071461	-0.25241	-0.07263	-0.3822	-0.36662	-0.08328	-0.65076	0.29222	-0.26269	0.683215	-1.11094	0.462283	0.036993	1.77166
0.066667	-2.74655	-5.55089	4.05876	-6.56502	5.11867	-0.17424	3.85052	-3.47025	-2.2183	-1.25207	-1.399	-1.7796	-3.9263	0.784338	-4.50493	-2.79966	-0.35167	3.60813	6.03045	-1.02448	0.618405	-1.72763	-7.4e-05	-0.823581	1.22471	-0.37202	0.310648	-0.69925	-0.94438	-0.15047	0.082139	-0.2072	-0.07756	-0.37227	-0.38085	-0.08488	-0.64135	0.27691	-0.24228	0.697797	-1.03208	0.502803	0.042854	1.89205
0.083333	-2.90118	-5.78802	4.43442	-6.38362	5.15913	-0.40511	4.1652	-3.67038	-2.16165	-1.21646	-1.59831	-1.99527	-3.7073	0.639932	-4.74947	-3.15782	-0.74961	3.79646	5.65602	-1.40369	0.542788	-1.71167	0.013595	-0.881538	1.27127	-0.39583	0.320937	-0.67866	-0.97571	-0.13487	0.073338	-0.19983	-0.0857	-0.35634	-0.36523	-0.08144	-0.62498	0.274604	-0.19726	0.71306	-0.92129	0.536745	0.0703	1.97787
0.1	-2.89276	-6.03333	4.75327	-6.23729	5.10724	-0.3148	4.42379	-3.85427	-2.04558	-1.13213	-1.8968	-2.16177	-3.47413	0.622952	-4.72432	-3.52969	-0.8634	3.92935	5.38883	-1.80657	0.371899	-1.55062	0.002934	-0.926123	1.30913	-0.3845	0.368041	-0.72141	-1.00005	-0.12092	0.070132	-0.21035	-0.15604	-0.34309	-0.35507	-0.06303	-0.63892	0.29507	-0.1941	0.726157	-0.82741	0.551773	0.085571	2.13092
0.116667	-2.81691	-6.31262	5.11751	-6.02377	5.21966	0.067109	4.66818	-3.99739	-1.97232	-1.07419	-2.26222	-2.2871	-3.28943	0.770945	-4.78452	-3.87273	-0.87109	3.93231	5.07261	-2.0703	0.317502	-1.34411	-0.00025	-0.960172	1.33539	-0.39739	0.402818	-0.74043	-1.01841	-0.10585	0.063512	-0.2268	-0.21672	-0.33712	-0.32734	-0.08056	-0.63727	0.341693	-0.20041	0.717809	-0.78395	0.556327	0.098404	2.22313
0.133333	-2.81724	-6.62511	5.45997	-5.64281	5.18571	0.517334	4.9787	-4.09463	-1.905	-1.06419	-2.60681	-2.33373	-3.15352	0.903847	-4.92419	-4.24343	-0.80671	3.94354	4.73641	-2.26954	0.174995	-0.75526	-0.00152	-1.03702	1.32389	-0.41652	0.409315	-0.80741	-1.04795	-0.07972	0.04978	-0.25926	-0.2486	-0.32935	-0.31451	-0.09824	-0.63714	0.381073	-0.21219	0.710382	-0.76877	0.567562	0.126339	2.23311
0.15	-2.78529	-6.8959	5.87827	-5.08418	4.97895	0.840531	5.10268	-4.09971	-1.87999	-1.04385	-2.72425	-2.2335	-2.98165	0.925755	-4.73639	-4.6446	-0.86318	3.92675	4.59616	-2.40456	0.053212	-0.29213	-0.01095	-1.02571	1.3513	-0.46867	0.395497	-0.84154	-1.06647	-0.06301	0.035978	-0.29183	-0.14632	-0.32003	-0.30298	-0.11696	-0.67649	0.371319	-0.2031	0.716684	-0.67239	0.571824	0.142843	2.25482
0.166667	-2.53211	-7.02285	6.34127	-4.8801	4.78281	1.11205	5.2786	-4.14889	-1.89493	-1.11218	-2.76442	-2.05282	-2.65005	1.0403	-4.52235	-5.00304	-1.09581	3.97206	4.44012	-2.36551	-0.07825	0.043607	-0.03112	-0.98479	1.35128	-0.53388	0.438536	-0.88229	-1.04051	-0.0516	0.027323	-0.32543	-0.08443	-0.31933	-0.28029	-0.12335	-0.72321	0.403414	-0.18962	0.769602	-0.60754	0.567188	0.160314	2.31069
0.183333	-2.34168	-7.14539	6.72878	-4.76327	4.52311	1.39269	5.47386	-4.1646	-1.88193	-1.09495	-2.79882	-1.97263	-2.26962	1.28289	-4.42302	-5.23594	-1.38126	4.04245	4.22941	-2.26964	-0.27976	0.25665	-0.04026	-0.911339	1.36118	-0.55155	0.462761	-0.92054	-1.03823	-0.0544	0.009824	-0.37135	-0.01664	-0.31858	-0.26553	-0.1404	-0.75898	0.427602	-0.14524	0.81611	-0.56133	0.551353	0.202154	2.37883
0.2	-2.42394	-7.28843	6.97348	-4.83441	4.15865	1.51015	5.76795	-4.17426	-1.85869	-1.09873	-2.85754	-1.97913	-1.92053	1.37676	-4.26399	-5.48565	-1.67488	4.08967	4.12206	-2.17937	-0.4914	0.35602	-0.04141	-0.853681	1.35452	-0.55734	0.502666	-0.90719	-1.04983	-0.05574	-0.0114	-0.40204	0.054156	-0.31126	-0.23457	-0.13913	-0.76937	0.431654	-0.09833	0.859363	-0.54027	0.53791	0.224236	2.40668
0.216667	-2.59085	-7.43867	7.02512	-4.94508	3.72013	1.59248	6.02921	-4.17362	-1.87049	-1.11094	-2.87672	-2.03011	-1.69408	1.37643	-4.33403	-5.66563	-2.06267	4.0873	3.88678	-2.15366	-0.76614	0.447481	-0.03904	-0.777962	1.3589	-0.55786	0.536229	-0.92503	-1.03276	-0.0537	-0.02757	-0.42593	0.096241	-0.30618	-0.19831	-0.11757	-0.77019	0.485088	-0.06273	0.874011	-0.561	0.535602	0.250723	2.49211
0.233333	-2.78683	-7.54059	7.08057	-5.14817	3.19956	1.4425	6.29521	-4.18237	-1.88394	-1.12921	-3.04696	-2.11242	-1.6223	1.3666	-4.52483	-5.98487	-2.5498	4.22691	3.76329	-2.23156	-1.04934	0.356663	-0.03131	-0.682793	1.34375	-0.56934	0.574934	-0.91098	-0.99142	-0.06226	-0.02918	-0.47077	0.094846	-0.30164	-0.20871	-0.09205	-0.76817	0.547981	-0.00612	0.894116	-0.56932	0.538739	0.293126	2.53586
0.25	-2.82523	-7.62587	7.09663	-5.36742	2.69036	1.2314	6.49993	-4.20029	-1.99713	-1.15704	-3.08476	-2.1344	-1.60543	1.32452	-4.67396	-6.13073	-3.01829	4.33978	3.61327	-2.17957	-1.36542	-0.0587	-0.04793	-0.643841	1.34846	-0.52863	0.606068	-0.88466	-0.95435	-0.07576	-0.01884	-0.49866	0.241856	-0.29304	-0.26605	-0.07744	-0.75112	0.593758	0.013644	0.904393	-0.57615	0.522308	0.339679	2.41012
0.266667	-2.85163	-7.67533	7.24205	-5.47859	2.08632	1.17508	6.74265	-4.27233	-2.16824	-1.19569	-3.33906	-2.11142	-1.61016	1.30774	-4.75345	-5.85384	-3.46822	4.39385	3.40743	-2.13518	-1.73135	-0.53005	-0.04308	-0.579485	1.37665	-0.49988	0.656433	-0.88352	-0.94316	-0.07753	-0.00081	-0.50532	0.24622	-0.28581	-0.3153	-0.0557	-0.73301	0.63205	0.057681	0.902733	-0.57986	0.516138	0.367142	2.24437
0.283333	-2.87494	-7.71995	7.37678	-5.54118	1.46462	1.17728	6.79334	-4.34861	-2.37805	-1.24637	-3.6168	-2.02365	-1.53638	1.26604	-4.82707	-5.6394	-3.83474	4.4347	3.24103	-2.1647	-2.0925	-0.78064	-0.03695	-0.553956	1.41162	-0.47224	0.687378	-0.90513	-0.97789	-0.0758	0.027848	-0.53946	0.296721	-0.29412	-0.27926	-0.02367	-0.75005	0.647134	0.097033	0.894637	-0.56105	0.500502	0.394484	2.25748
0.3	-2.7748	-7.64897	7.33409	-5.63277	0.860833	0.941071	6.87387	-4.37939	-2.54395	-1.30941	-3.96305	-2.03613	-1.42514	1.14884	-5.01269	-5.21577	-4.23456	4.37253	3.24233	-2.17815	-2.43371	-0.99238	-0.03559	-0.487919	1.38772	-0.40987	0.730566	-0.87283	-0.99719	-0.06636	0.047656	-0.56666	0.204869	-0.29777	-0.28208	0.016981	-0.75473	0.645624	0.138989	0.90609	-0.52098	0.499176	0.414484	2.2965
0.316667	-2.70602	-7.5891	7.2883	-5.63858	0.211725	0.734561	6.92172	-4.36746	-2.66804	-1.38149	-4.43549	-2.05724	-1.08674	1.04406	-5.23256	-4.84487	-4.68512	4.14281	3.2953	-2.09825	-2.714	-1.14526	-0.04484	-0.431074	1.34343	-0.39065	0.806125	-0.86635	-1.00955	-0.05536	0.06119	-0.59679	0.052338	-0.29534	-0.34101	0.023335	-0.76156	0.644317	0.159573	0.906179	-0.49215	0.479109	0.418829	2.37779
0.333333	-2.78642	-7.59521	7.27949	-5.59831	-0.38038	0.729468	6.94471	-4.28172	-2.81726	-1.39952	-4.83255	-2.12258	-0.65481	1.07152	-5.41631	-4.53329	-5.058	3.75384	3.34519	-2.01521	-2.94508	-1.43387	-0.0437	-0.400235	1.28129	-0.35904	0.877782	-0.88117	-1.0227	-0.04765	0.073997	-0.62469	0.021447	-0.29338	-0.39235	0.024853	-0.75716	0.646811	0.182438	0.848645	-0.46278	0.451097	0.424018	2.33392
0.35	-2.73555	-7.55877	7.36766	-5.55882	-0.82479	0.926761	6.90696	-4.19216	-2.77357	-1.52025	-5.10086	-2.05987	-0.04908	1.12126	-5.48656	-4.3226	-5.28593	3.23977	3.47403	-2.01007	-3.14165	-1.42632	-0.05493	-0.339724	1.21198	-0.29862	0.896259	-0.89921	-1.06909	-0.03733	0.079688	-0.66015	0.064956	-0.3013	-0.46359	0.008931	-0.74663	0.62592	0.199422	0.739512	-0.41592	0.422469	0.425585	2.47487
0.366667	-2.5492	-7.52334	7.42535	-5.59145	-1.25206	0.911844	6.88422	-4.00749	-2.72688	-1.60024	-5.37222	-1.84537	0.593153	1.35711	-5.04752	-4.20575	-5.48458	2.68185	3.61177	-2.05009	-3.31159	-1.47805	-0.06551	-0.260985	1.1576	-0.27756	0.914172	-0.91379	-1.08652	-0.0277	0.076629	-0.69284	0.053684	-0.31114	-0.5143	-0.04694	-0.79642	0.617368	0.218201	0.647145	-0.4026	0.389501	0.433126	2.57749
0.383333	-2.35435	-7.5164	7.48972	-5.58557	-1.50394	0.809122	6.79433	-3.83891	-2.69366	-1.65363	-5.53421	-1.63004	1.17962	1.45509	-4.64988	-4.20924	-5.55702	2.18398	3.7979	-1.86954	-3.53214	-1.49579	-0.08947	-0.219279	1.09238	-0.22352	0.902486	-0.91857	-1.09262	-0.02765	0.057237	-0.71574	0.041347	-0.32691	-0.59039	-0.07737	-0.85174	0.616911	0.224877	0.576453	-0.38884	0.349177	0.426613	2.69188
0.4	-2.29791	-7.43395	7.44443	-5.59308	-1.78928	1.09106	6.77703	-3.66878	-2.6953	-1.74858	-5.48891	-1.48989	1.73903	1.46046	-4.41223	-4.27855	-5.59125	1.74285	3.94413	-1.5917	-3.62474	-1.56468	-0.09427	-0.160187	1.04583	-0.17506	0.927873	-0.96903	-1.12004	-0.01653	0.04284	-0.74708	0.123052	-0.34234	-0.64241	-0.0922	-0.87954	0.597986	0.207407	0.513091	-0.3703	0.307694	0.445396	2.77552
0.416667	-2.21788	-7.36043	7.35064	-5.68231	-2.03241	1.15285	6.78503	-3.46947	-2.74447	-1.87715	-5.50728	-1.3365	2.28374	1.51331	-4.08435	-4.37285	-5.42869	1.26784	4.06195	-1.52464	-3.52514	-1.59828	-0.10089	-0.0592692	1.02506	-0.20566	0.920947	-0.99729	-1.15756	-0.01761	0.034396	-0.78712	0.224275	-0.34578	-0.70544	-0.08955	-0.91314	0.575273	0.161863	0.444577	-0.32659	0.285813	0.442197	2.87016
0.433333	-2.0121	-7.24142	7.18872	-5.86235	-2.22604	1.01921	6.77152	-3.46645	-2.83374	-2.01105	-5.62948	-1.22283	2.77295	1.49733	-3.8825	-4.3875	-4.94486	0.818562	4.18266	-1.56928	-3.22253	-1.60622	-0.11669	0.0109234	1.00821	-0.22699	0.956586	-1.03907	-1.22019	-0.0203	0.029206	-0.8051	0.252959	-0.35661	-0.77553	-0.0848	-0.94098	0.598936	0.097238	0.392475	-0.26335	0.273162	0.421321	2.94732
0.45	-1.92685	-7.16859	7.01891	-5.88127	-2.46634	0.96782	6.81102	-3.5169	-2.96735	-2.17033	-5.53319	-1.15494	3.293	1.5177	-3.42979	-4.29801	-4.63792	0.186241	4.01806	-1.38516	-3.09028	-1.41316	-0.11271	0.076141	0.986099	-0.20613	0.954691	-1.03133	-1.30457	-0.01244	0.02795	-0.84762	0.310489	-0.35897	-0.80126	-0.089	-0.98265	0.655215	0.085038	0.269751	-0.2625	0.239954	0.395314	3.21705
0.466667	-2.01139	-7.05387	6.86338	-5.95978	-2.74084	0.884501	6.86512	-3.53713	-2.97758	-2.29043	-5.30129	-1.05572	3.59255	1.87485	-2.99617	-4.21151	-4.13081	-0.43513	3.73122	-1.32274	-3.03199	-1.49502	-0.09797	0.111988	0.969086	-0.15053	0.987373	-1.01138	-1.39097	0.015318	0.020452	-0.88104	0.299422	-0.37567	-0.84792	-0.13006	-1.0513	0.693872	0.042036	0.131184	-0.28466	0.244773	0.388368	3.30841
0.483333	-2.18283	-6.95353	6.7953	-5.95193	-2.95994	0.82274	6.83315	-3.5981	-2.95365	-2.41192	-5.2547	-0.90689	3.81721	2.13524	-2.7526	-4.12005	-3.73276	-0.92928	3.49615	-1.31805	-3.02267	-1.68171	-0.07009	0.161728	0.933406	-0.11871	0.99225	-1.02447	-1.44184	0.059422	0.01367	-0.90756	0.21694	-0.38701	-0.89192	-0.16712	-1.07383	0.675046	-0.00229	0.054666	-0.29716	0.236662	0.401211	3.31033
0.5	-2.42012	-7.05165	6.72791	-5.81367	-3.0672	0.755089	6.7515	-3.75129	-2.88768	-2.54282	-5.23143	-0.74862	3.97695	2.2126	-2.47842	-4.15517	-3.33949	-1.13561	3.30585	-1.3692	-3.0148	-1.96126	-0.03449	0.152664	0.903726	-0.10727	1.00581	-1.00105	-1.48009	0.114138	0.005666	-0.89879	0.141076	-0.40037	-0.89564	-0.18122	-1.12586	0.66525	-0.02186	0.077323	-0.28766	0.235051	0.421386	3.20154
0.516667	-2.65723	-7.21994	6.51457	-5.72611	-3.0606	0.801229	6.65784	-3.91402	-2.82974	-2.66453	-5.0472	-0.68534	4.09605	2.26451	-2.22016	-4.22304	-3.07919	-1.27397	3.10043	-1.49581	-2.97864	-2.14953	0.000932	0.0866151	0.877877	-0.08913	0.984758	-0.97494	-1.52001	0.181935	-0.00358	-0.8752	0.098178	-0.40777	-0.931	-0.19777	-1.1708	0.665011	-0.0664	0.127947	-0.28774	0.241336	0.481951	3.17601
0.533333	-2.90543	-7.33091	6.23182	-5.72295	-3.11428	0.856544	6.64782	-4.1005	-2.80399	-2.78412	-4.99688	-0.71322	4.09914	2.34965	-2.12413	-4.37649	-2.85222	-1.42693	2.84499	-1.76471	-2.94927	-2.19175	0.028314	0.0469693	0.87075	-0.09144	0.960626	-0.93059	-1.48722	0.242232	-0.01458	-0.83478	0.082493	-0.4129	-1.00186	-0.22025	-1.15945	0.681892	-0.1119	0.174287	-0.27171	0.236762	0.557544	3.22293
0.55	-3.22883	-7.48041	6.07627	-5.74707	-3.32549	0.76139	6.59282	-4.273	-2.76557	-2.89864	-5.02625	-0.72162	4.10882	2.32219	-2.15786	-4.55467	-2.72201	-1.60432	2.47744	-1.93473	-2.95353	-1.99561	0.046556	0.0114723	0.835201	-0.10436	0.964586	-0.88767	-1.43909	0.294422	-0.03346	-0.7803	0.101736	-0.41374	-1.06476	-0.21943	-1.13874	0.690667	-0.11093	0.209722	-0.29074	0.252362	0.58533	3.32948
0.566667	-3.48176	-7.68436	6.09106	-5.73219	-3.61621	0.635622	6.66305	-4.4497	-2.75482	-2.99355	-5.00189	-0.76427	4.12009	2.21775	-2.35733	-4.82361	-2.63796	-1.80761	2.22912	-2.17629	-3.13338	-1.968	0.073429	-0.0361655	0.780136	-0.0626	0.963695	-0.82263	-1.41573	0.342898	-0.04909	-0.72249	0.062756	-0.42349	-1.13094	-0.2379	-1.11881	0.684214	-0.14781	0.261634	-0.29848	0.254781	0.581261	3.45561
0.583333	-3.67246	-7.88374	5.99485	-5.55609	-3.72461	0.376606	6.81687	-4.56909	-2.78175	-3.06403	-4.98354	-0.84649	4.20999	2.08757	-2.59013	-5.09054	-2.61249	-2.09747	2.03057	-2.3926	-3.32837	-2.02202	0.095691	-0.0991735	0.722382	-0.0419	0.960441	-0.75115	-1.40281	0.381423	-0.06556	-0.67947	0.038993	-0.40208	-1.15656	-0.24286	-1.06975	0.678092	-0.1658	0.267199	-0.30484	0.258843	0.589721	3.48322
0.6	-3.97711	-8.11178	5.93936	-5.44604	-3.65897	0.11954	6.95135	-4.64611	-2.77191	-3.10924	-4.94396	-0.92261	4.37206	1.84866	-2.88163	-5.34827	-2.76634	-2.31348	1.89767	-2.65379	-3.53259	-2.14679	0.132115	-0.165491	0.669022	-0.04914	0.951829	-0.73625	-1.38836	0.43453	-0.07818	-0.61465	-0.03206	-0.38341	-1.17692	-0.24697	-0.9948	0.682627	-0.15871	0.261612	-0.32339	0.269	0.608294	3.53981
0.616667	-4.2162	-8.269	5.96436	-5.41204	-3.77202	-0.14608	7.09412	-4.7803	-2.78742	-3.16873	-4.83721	-0.99626	4.59327	1.55737	-3.20066	-5.71125	-3.04578	-2.52057	1.76228	-2.97144	-3.67026	-2.44972	0.167113	-0.155356	0.61015	-0.03353	0.931188	-0.69159	-1.3801	0.475257	-0.07975	-0.57775	-0.04581	-0.39113	-1.15904	-0.23015	-0.94337	0.700601	-0.10858	0.25407	-0.30552	0.26943	0.593429	3.44192
0.633333	-4.44264	-8.38315	5.90027	-5.39414	-3.82972	-0.35705	7.04205	-5.00359	-2.82728	-3.30308	-4.73524	-0.99313	4.71875	1.27892	-3.47362	-5.87446	-3.28629	-2.70869	1.72246	-3.40294	-3.62186	-2.7584	0.194306	-0.163567	0.569954	-0.00754	0.974842	-0.65535	-1.39983	0.492976	-0.06416	-0.54932	0.009715	-0.40319	-1.17291	-0.18129	-0.87625	0.70967	-0.07064	0.248801	-0.31297	0.251303	0.589322	3.38389
0.65	-4.61073	-8.4815	5.7687	-5.3351	-4.06903	-0.55696	6.87124	-5.29909	-2.87565	-3.48534	-4.75431	-1.13791	4.7582	0.942792	-3.67461	-5.59133	-3.46406	-2.88554	1.72087	-3.82145	-3.49202	-2.98121	0.219661	-0.172588	0.540424	-0.0197	1.01731	-0.64092	-1.44514	0.4858	-0.05408	-0.54357	-0.0261	-0.40212	-1.21006	-0.14219	-0.85535	0.65965	-0.08432	0.259231	-0.35744	0.236153	0.603282	3.36552
0.666667	-4.82674	-8.51417	5.58652	-5.33898	-4.32012	-0.8234	6.64471	-5.6405	-2.93655	-3.68512	-4.51641	-1.37024	4.75046	0.564759	-3.71108	-5.53308	-3.62747	-3.029	1.64938	-4.13959	-3.23969	-3.32257	0.23496	-0.178005	0.523069	-0.03918	1.02497	-0.59868	-1.46452	0.464815	-0.05055	-0.55823	-0.10798	-0.39876	-1.25564	-0.11208	-0.83369	0.649395	-0.052	0.257278	-0.37643	0.218112	0.664435	3.21781
0.683333	-4.94504	-8.53266	5.42274	-5.43275	-4.58522	-1.03562	6.4539	-5.95941	-2.9649	-3.8382	-4.1994	-1.62356	4.76749	0.260385	-3.82169	-5.70659	-3.83995	-3.03042	1.57749	-4.48197	-3.0293	-3.64974	0.249585	-0.173166	0.507478	-0.02447	1.0227	-0.55345	-1.49168	0.447137	-0.03389	-0.56169	-0.21451	-0.39819	-1.31128	-0.08673	-0.81832	0.645735	-0.05911	0.237713	-0.39495	0.210862	0.700621	3.06196
0.7	-5.039	-8.55247	5.19894	-5.37985	-4.79096	-1.37865	6.31272	-6.19418	-3.05066	-3.9437	-3.80075	-1.8829	4.81359	-0.0188	-3.77579	-5.91475	-3.99991	-2.84901	1.59939	-4.91462	-2.92213	-3.97801	0.269541	-0.140137	0.501789	0.017555	1.02877	-0.49744	-1.51297	0.420535	-0.02087	-0.54076	-0.27186	-0.3898	-1.37109	-0.06299	-0.80872	0.614309	-0.06354	0.221988	-0.40823	0.190692	0.743972	2.90142
0.716667	-5.18845	-8.51471	4.86373	-5.33876	-5.02204	-1.81347	6.07563	-6.37477	-3.14396	-4.03947	-3.51699	-2.08378	4.90985	-0.29366	-3.40873	-6.20194	-4.0058	-2.58519	1.61725	-5.34391	-2.94816	-4.27756	0.298386	-0.0641362	0.51906	0.051661	1.02865	-0.42337	-1.54543	0.425609	0.006399	-0.48727	-0.33057	-0.37997	-1.4349	-0.05705	-0.8735	0.59423	-0.1058	0.199584	-0.42016	0.177867	0.757445	2.78263
0.733333	-5.22039	-8.51144	4.54386	-5.32767	-5.0354	-2.17395	5.78381	-6.58138	-3.27986	-4.16689	-3.38302	-2.33281	4.97266	-0.53607	-3.15869	-6.57906	-4.0858	-2.41272	1.58361	-5.78581	-3.05321	-4.69571	0.329551	-0.0701593	0.526533	0.076849	1.01238	-0.3664	-1.5711	0.420658	0.020599	-0.44672	-0.43765	-0.37735	-1.49239	-0.0622	-0.89993	0.604435	-0.10411	0.210683	-0.44618	0.171794	0.768297	2.58017
0.75	-5.01372	-8.53805	4.20216	-5.34281	-5.14696	-2.33137	5.52959	-6.73511	-3.30497	-4.24312	-3.24426	-2.6157	5.0266	-0.7027	-3.0723	-7.01922	-4.18265	-2.2825	1.77792	-6.24912	-3.20865	-5.11145	0.317842	-0.0796769	0.537402	0.07028	0.97698	-0.33599	-1.60362	0.417427	0.026661	-0.37543	-0.49181	-0.36492	-1.53677	-0.06538	-0.90422	0.591922	-0.10903	0.265646	-0.50149	0.201118	0.754711	2.40006
0.766667	-4.81555	-8.54916	3.9146	-5.36254	-5.39352	-2.65966	5.3006	-6.84458	-3.17157	-4.26657	-3.00633	-2.79392	5.10368	-0.81524	-2.88007	-7.46086	-4.36767	-2.33384	1.79692	-6.67718	-3.41059	-5.46665	0.31839	-0.147732	0.527702	0.124253	0.950236	-0.30406	-1.67365	0.414172	0.0385	-0.30874	-0.55204	-0.36572	-1.61236	-0.08531	-0.93593	0.600102	-0.09484	0.270107	-0.54436	0.221077	0.735173	2.19567
0.783333	-4.84569	-8.5859	3.5717	-5.39886	-5.66766	-3.07011	5.08177	-6.93283	-3.22623	-4.33471	-2.88924	-2.86262	5.17963	-0.98112	-2.25388	-7.9092	-4.60475	-2.48211	1.73615	-7.1341	-3.62573	-5.60366	0.325766	-0.202591	0.520109	0.165701	0.973114	-0.23499	-1.72813	0.405403	0.048097	-0.25021	-0.5677	-0.37355	-1.66468	-0.1114	-0.98409	0.5659	-0.06875	0.259039	-0.56752	0.254528	0.740245	2.01336
0.8	-5.00185	-8.56889	3.40144	-5.33957	-5.90316	-3.4133	4.81736	-6.98491	-3.35641	-4.40142	-2.72466	-2.97311	5.27269	-1.26811	-1.63928	-8.3216	-4.77117	-2.61158	1.67134	-7.50593	-3.86327	-5.5957	0.345291	-0.176219	0.488819	0.208572	0.967857	-0.2128	-1.77748	0.408642	0.059226	-0.22321	-0.59508	-0.37111	-1.70999	-0.11118	-1.03819	0.569053	-0.04879	0.27496	-0.54932	0.305798	0.74382	1.83932
0.816667	-5.0942	-8.58892	3.34515	-5.19059	-6.14321	-3.84753	4.59494	-7.06939	-3.53327	-4.52124	-2.65435	-3.05413	5.39005	-1.64243	-1.10553	-8.76402	-4.87508	-2.78524	1.59089	-7.79582	-4.17565	-5.51271	0.362138	-0.1732	0.442975	0.253344	0.962797	-0.16183	-1.82346	0.417909	0.071123	-0.18512	-0.62879	-0.3699	-1.77082	-0.11025	-1.09056	0.560287	-0.06182	0.264348	-0.54132	0.338977	0.724986	1.76186
0.833333	-5.12605	-8.59765	3.43044	-5.10844	-6.31953	-4.32237	4.33314	-7.15312	-3.76141	-4.52665	-2.6828	-3.10812	5.54401	-2.04999	-0.82085	-9.23851	-5.03522	-3.15803	1.78968	-8.04182	-4.41469	-5.58574	0.368396	-0.146495	0.383683	0.289115	1.00943	-0.09383	-1.8693	0.41583	0.07955	-0.15866	-0.65843	-0.37122	-1.83301	-0.10037	-1.12159	0.567715	-0.08691	0.191392	-0.56846	0.383722	0.703469	1.62895
0.85	-5.16305	-8.68841	3.46428	-5.03134	-6.64606	-4.75078	4.07239	-7.25245	-3.93119	-4.41576	-2.69122	-3.17553	5.68302	-2.40455	-0.74435	-9.70161	-5.20388	-3.57927	1.7834	-8.25194	-4.63119	-5.51379	0.380011	-0.194886	0.335759	0.329303	1.03586	-0.06886	-1.90951	0.422564	0.076718	-0.17261	-0.63588	-0.3803	-1.8612	-0.0714	-1.12005	0.515087	-0.08518	0.144491	-0.60676	0.40989	0.676978	1.47533
0.866667	-5.27972	-8.85755	3.46148	-5.00645	-7.02677	-5.1174	3.84102	-7.38938	-4.08307	-4.29528	-2.67243	-3.2823	5.77992	-2.81626	-0.72728	-9.94941	-5.41631	-3.85796	1.5975	-8.50095	-4.8942	-5.54939	0.392188	-0.23587	0.287085	0.342707	1.03425	0.010238	-1.95401	0.432288	0.074055	-0.18543	-0.53306	-0.38299	-1.91902	-0.05145	-1.12656	0.490403	-0.0477	0.171649	-0.63826	0.419279	0.656099	1.25913
0.883333	-5.35248	-8.99255	3.41678	-4.91207	-7.48367	-5.54355	3.63935	-7.58783	-4.17383	-4.12982	-2.5962	-3.23213	5.85018	-3.25799	-0.48883	-10.2153	-5.6251	-4.07697	1.30022	-8.7606	-5.20494	-5.5586	0.396838	-0.26483	0.28101	0.411543	1.07123	0.062825	-1.99765	0.427138	0.075667	-0.19611	-0.46337	-0.39132	-1.96255	-0.01348	-1.14044	0.484154	-0.0162	0.216807	-0.66184	0.441352	0.652991	1.13322
0.9	-5.35902	-9.0689	3.07136	-4.90098	-7.96002	-5.85116	3.49484	-7.78846	-4.33532	-3.9413	-2.7931	-3.25889	5.79645	-3.61397	-0.17073	-10.4791	-5.77766	-4.31578	1.06509	-8.90772	-5.41135	-5.50227	0.404213	-0.221344	0.17581	0.411992	1.10806	0.076957	-2.04653	0.428585	0.073259	-0.18726	-0.51319	-0.40485	-2.00472	0.006733	-1.16248	0.44485	-0.01308	0.245418	-0.67355	0.477405	0.665354	1.01928
0.916667	-5.17974	-9.12954	2.74613	-4.96843	-8.34374	-6.2138	3.34321	-7.9928	-4.47677	-3.82308	-3.11956	-3.29791	5.76647	-3.9366	0.042187	-10.7317	-5.7865	-4.55978	0.911409	-9.03529	-5.64875	-5.22631	0.393143	-0.176238	0.127471	0.364146	1.14444	0.10504	-2.09887	0.437609	0.07585	-0.16923	-0.57171	-0.40685	-2.04597	0.068166	-1.19105	0.451059	-0.00924	0.265338	-0.69498	0.488257	0.666479	1.11987
0.933333	-5.00004	-9.19662	2.47788	-5.13422	-8.78951	-6.61747	3.11603	-8.13658	-4.62911	-3.89751	-3.48284	-3.33905	5.78358	-4.25704	0.278961	-11.0045	-5.90418	-4.74553	0.710836	-9.05367	-5.90272	-4.94363	0.377767	-0.16326	0.124699	0.289617	1.16569	0.16366	-2.13353	0.463543	0.07461	-0.17607	-0.60697	-0.41101	-2.1176	0.14168	-1.19564	0.437395	0.000681	0.304835	-0.68329	0.512193	0.62701	1.28368
0.95	-4.89124	-9.21026	2.22006	-5.06164	-9.20169	-6.99771	2.85793	-8.29712	-4.69555	-4.041	-3.80695	-3.38152	5.79994	-4.53072	0.486112	-11.3361	-6.05777	-4.86721	0.521749	-9.13799	-6.07494	-4.69085	0.363658	-0.119208	0.109237	0.290828	1.16734	0.201792	-2.16055	0.492118	0.075343	-0.20335	-0.65408	-0.42142	-2.16469	0.175537	-1.23517	0.457654	0.018273	0.33405	-0.65964	0.542824	0.6243	1.42345
0.966667	-4.85653	-9.23375	2.06888	-4.96179	-9.56373	-7.34713	2.49547	-8.50249	-4.86194	-4.21463	-4.12264	-3.38012	5.98033	-4.82945	0.535662	-11.3713	-6.24877	-4.95181	0.29641	-9.27202	-6.25794	-4.45874	0.368133	-0.104525	0.154594	0.285886	1.15861	0.250101	-2.17866	0.513181	0.078453	-0.2185	-0.69736	-0.4287	-2.09146	0.235741	-1.21555	0.47169	0.017172	0.343841	-0.60912	0.563037	0.583829	1.53575
0.983333	-4.86974	-9.30072	2.00478	-4.90284	-9.75362	-7.73264	2.14095	-8.7272	-5.09763	-4.37335	-4.39937	-3.39841	6.03724	-5.10457	0.578797	-11.3458	-6.44095	-5.02817	-0.01716	-9.31813	-6.44839	-3.94796	0.375115	-0.0900006	0.220233	0.283104	1.16907	0.278974	-2.18988	0.525282	0.07326	-0.22289	-0.76854	-0.43257	-2.04195	0.305227	-1.21801	0.460088	0.055411	0.342182	-0.52251	0.576433	0.554406	1.75196
1	-4.85754	-9.29413	1.88652	-4.84642	-9.80817	-8.09677	1.72731	-9.00588	-5.33113	-4.55159	-4.52001	-3.4067	6.12294	-5.34873	0.588721	-11.413	-6.64994	-5.00732	-0.4602	-9.41518	-6.65332	-3.52002	0.363997	-0.0702513	0.313225	0.311975	1.1536	0.308796	-2.20425	0.515254	0.065696	-0.23774	-0.82758	-0.43725	-1.99276	0.362162	-1.1796	0.433517	0.083537	0.336714	-0.44258	0.595525	0.54232	1.99249
1.01667	-4.93638	-9.29062	1.88001	-4.81775	-9.47571	-8.48754	1.29616	-9.24207	-5.56999	-4.75593	-4.58902	-3.29797	6.23055	-5.51967	0.577516	-11.5761	-6.58838	-4.85848	-1.05635	-9.54434	-6.83587	-3.33389	0.364559	-0.0536943	0.491381	0.372286	1.10861	0.365704	-2.21646	0.49813	0.054966	-0.26047	-0.83559	-0.44795	-1.93785	0.405938	-1.17903	0.414971	0.025988	0.322441	-0.40567	0.609404	0.532144	2.1442
1.03333	-5.05465	-9.34912	1.83454	-4.82674	-8.91979	-8.84277	0.922293	-9.40673	-5.71929	-4.99657	-4.71244	-3.27808	6.20964	-5.61492	0.400346	-11.7505	-6.63441	-4.70796	-1.66524	-9.70143	-6.94578	-3.18119	0.367374	-0.0707478	0.674889	0.407954	1.05351	0.389194	-2.23584	0.482308	0.042031	-0.28839	-0.77172	-0.44888	-1.90167	0.453634	-1.14766	0.429165	0.042107	0.30723	-0.42643	0.621554	0.543504	2.17724
1.05	-5.22787	-9.3649	1.7724	-4.90954	-8.49381	-9.03214	0.600829	-9.59833	-5.88916	-5.25315	-4.80878	-3.24816	6.27972	-5.67475	0.294888	-12.0371	-6.58454	-4.61004	-2.27783	-9.99161	-7.08718	-3.01384	0.359846	-0.0683255	0.859146	0.412511	0.986687	0.411591	-2.26182	0.46534	0.040562	-0.31142	-0.67966	-0.45902	-1.84184	0.471857	-1.10235	0.406191	0.029062	0.30671	-0.38582	0.611651	0.519783	2.28937
1.06667	-5.31502	-9.32694	1.5732	-5.08997	-7.92809	-9.03903	0.307149	-9.76345	-6.1332	-5.45151	-4.94231	-3.21561	6.37876	-5.7227	0.302624	-12.2992	-6.27848	-4.61023	-2.86791	-10.3224	-7.21363	-2.72856	0.359913	-0.0532941	1.02523	0.344886	0.90452	0.387928	-2.29391	0.433524	0.036081	-0.34249	-0.60576	-0.45543	-1.79791	0.516019	-1.08446	0.392036	-0.00018	0.300603	-0.3588	0.595326	0.510891	2.44689
1.08333	-5.3976	-9.30052	1.28587	-5.19923	-7.46585	-9.09202	-0.02866	-9.99368	-6.47644	-5.66994	-5.12014	-3.21318	6.46344	-5.85836	0.469876	-12.5461	-6.08921	-4.60286	-3.15046	-10.5282	-7.31474	-2.36673	0.349746	-0.0299103	1.2104	0.334073	0.843425	0.395226	-2.32395	0.413812	0.03033	-0.37137	-0.57955	-0.44549	-1.7035	0.554952	-1.10556	0.380758	-0.02217	0.31403	-0.36746	0.582575	0.492366	2.55618
1.1	-5.43174	-9.31195	0.993058	-5.29354	-6.9626	-9.21355	-0.40664	-10.2278	-6.8776	-5.81033	-5.4029	-3.18179	6.47021	-6.10472	0.558201	-12.7065	-5.83466	-4.65454	-3.25119	-10.7065	-7.47212	-2.32713	0.350592	-0.0283517	1.43261	0.344239	0.779885	0.409097	-2.348	0.391	0.030287	-0.38947	-0.56691	-0.44261	-1.63253	0.561657	-1.10531	0.360635	-0.06029	0.315198	-0.39689	0.594723	0.463417	2.54151
1.11667	-5.42492	-9.30698	0.607662	-5.33188	-6.67718	-9.39733	-0.78323	-10.4331	-7.30759	-5.8614	-5.60205	-3.30425	6.47079	-6.24179	0.451869	-12.816	-5.65835	-4.72707	-3.25411	-10.8369	-7.52394	-2.31524	0.341147	0.0026166	1.64739	0.313912	0.745942	0.423831	-2.37122	0.37133	0.036458	-0.40541	-0.5446	-0.41157	-1.59212	0.594908	-1.0582	0.343858	-0.08112	0.315702	-0.43183	0.591764	0.461938	2.50206
1.13333	-5.51656	-9.32965	0.213028	-5.36736	-6.58884	-9.59135	-0.95568	-10.5869	-7.67093	-5.90774	-5.84471	-3.49427	6.31704	-6.39322	0.475939	-12.9283	-5.72204	-4.77758	-3.04503	-10.8148	-7.50369	-2.09311	0.344905	0.0621641	1.8552	0.314168	0.721431	0.449677	-2.28494	0.349732	0.064204	-0.42961	-0.53757	-0.38436	-1.59512	0.597399	-1.06637	0.36845	-0.09181	0.327996	-0.4822	0.587931	0.437789	2.45771
1.15	-5.45693	-9.42747	-0.16531	-5.1524	-6.30305	-9.77924	-1.08441	-10.719	-7.95942	-6.01037	-6.08371	-3.62208	6.21052	-6.48527	0.686702	-13.0236	-5.6866	-4.74082	-3.13406	-10.9243	-7.39529	-1.65041	0.32528	0.0973671	2.04603	0.323317	0.671605	0.489727	-2.15139	0.3188	0.105795	-0.45012	-0.50094	-0.35461	-1.58759	0.576468	-1.07002	0.403337	-0.10499	0.340072	-0.50753	0.582902	0.412585	2.42953
1.16667	-5.48815	-9.60084	-0.56748	-4.94753	-6.04492	-9.89624	-1.38787	-10.8906	-8.22302	-6.06072	-6.3528	-3.70044	5.99161	-6.58551	0.799481	-13.0909	-5.63576	-4.68283	-3.39024	-11.0492	-7.31097	-1.16581	0.332552	0.114541	2.21419	0.29729	0.626319	0.501844	-2.10741	0.292143	0.139538	-0.47293	-0.4545	-0.34274	-1.57801	0.576246	-1.06429	0.411648	-0.12122	0.368136	-0.51007	0.574283	0.409338	2.52672
1.18333	-5.58216	-9.76479	-1.04057	-4.57301	-5.60201	-9.97239	-1.69087	-11.1025	-8.5011	-5.79772	-6.79674	-3.74871	5.78735	-6.72394	0.843731	-13.2077	-5.32794	-4.54966	-3.66467	-11.1021	-7.17742	-0.72392	0.323947	0.111796	2.35199	0.276432	0.571654	0.516711	-2.03694	0.280248	0.175644	-0.53279	-0.54312	-0.33269	-1.58085	0.572345	-1.05109	0.405201	-0.17525	0.393309	-0.50375	0.566675	0.407832	2.72972
1.2	-5.60478	-9.89902	-1.5234	-4.23437	-5.11048	-10.2489	-1.93861	-11.2941	-8.74198	-5.60456	-7.17022	-3.75963	5.62277	-6.87389	0.719174	-13.3943	-5.04797	-4.391	-3.85114	-11.1897	-6.91619	-0.36013	0.313974	0.116078	2.48459	0.249351	0.512015	0.548593	-1.98819	0.272197	0.215436	-0.58391	-0.5786	-0.32942	-1.57907	0.563136	-1.00124	0.390485	-0.22125	0.404838	-0.52416	0.549048	0.428058	2.90646
1.21667	-5.58447	-9.98787	-1.96438	-3.92871	-4.5772	-10.5799	-2.28706	-11.4477	-9.00993	-5.48652	-7.4706	-3.69037	5.53115	-7.02834	0.835813	-13.6134	-4.58922	-4.1728	-3.94391	-11.3081	-6.74764	-0.05242	0.300756	0.117229	2.63811	0.214358	0.449341	0.611154	-1.94614	0.252837	0.238363	-0.60261	-0.57056	-0.33605	-1.58842	0.579758	-1.03665	0.356138	-0.29512	0.411636	-0.55645	0.521226	0.412817	3.05659
1.23333	-5.6418	-10.0241	-2.40394	-3.51841	-4.177	-10.8294	-2.76534	-11.6619	-9.17591	-5.39073	-7.71924	-3.63834	5.34576	-7.21055	0.804445	-13.7538	-4.29992	-3.95082	-4.16416	-11.5175	-6.72091	-0.32668	0.290274	0.110598	2.77496	0.165809	0.396287	0.632779	-1.92703	0.231768	0.256085	-0.61285	-0.57868	-0.33824	-1.61424	0.627942	-1.02445	0.32603	-0.32537	0.423957	-0.56	0.486828	0.428717	2.92366
1.25	-5.72618	-9.98232	-2.86486	-3.21653	-4.0357	-11.0917	-3.25417	-11.857	-9.37151	-5.16127	-7.95438	-3.6049	5.17234	-7.38081	0.635527	-13.8364	-4.18129	-3.70815	-4.49699	-11.7078	-6.63156	-0.76097	0.290884	0.120749	2.92053	0.105864	0.371084	0.686774	-1.92379	0.212547	0.267837	-0.65669	-0.62685	-0.34334	-1.65026	0.676555	-1.01768	0.291628	-0.34385	0.431143	-0.55483	0.468399	0.431021	2.77066
1.26667	-5.68935	-10.0861	-3.38631	-3.08897	-4.07193	-11.1689	-3.74504	-12.0881	-9.64957	-4.94388	-8.11843	-3.52386	4.96605	-7.57004	0.361455	-14.0173	-4.1946	-3.51087	-4.82961	-11.9244	-6.41946	-1.24004	0.287582	0.0532197	3.09019	0.044154	0.337806	0.695452	-1.91429	0.193883	0.298651	-0.70434	-0.61963	-0.34672	-1.65721	0.708006	-0.98201	0.255705	-0.34569	0.446954	-0.56555	0.445468	0.43182	2.59929
1.28333	-5.76385	-10.1884	-3.96726	-3.08934	-4.13515	-11.2855	-4.26941	-12.287	-9.87273	-4.85215	-8.2487	-3.48669	4.73984	-7.73719	0.023363	-14.2289	-4.27232	-3.38433	-5.23787	-12.1209	-6.17451	-1.70188	0.284883	0.000479316	3.22494	-0.01391	0.334666	0.702566	-1.90844	0.176149	0.343386	-0.73712	-0.62786	-0.34411	-1.64199	0.705446	-0.9257	0.241438	-0.35375	0.445303	-0.55463	0.432642	0.407188	2.4894
1.3	-5.88812	-10.2873	-4.55905	-3.16438	-4.17097	-11.4023	-4.80385	-12.4533	-10.0268	-4.84583	-8.52934	-3.40158	4.43967	-7.90211	-0.11841	-14.3932	-4.37155	-3.24429	-5.68624	-12.23	-5.74804	-2.06146	0.288926	-0.000473907	3.31838	-0.02165	0.325311	0.731347	-1.90559	0.15086	0.388927	-0.7591	-0.71585	-0.3513	-1.65033	0.722079	-0.88775	0.259287	-0.33902	0.446469	-0.54051	0.467247	0.369399	2.39329
1.31667	-6.00391	-10.469	-5.1449	-3.0023	-4.10556	-11.3939	-5.31181	-12.6668	-10.1397	-4.83469	-8.52744	-3.30038	4.12455	-8.12348	-0.1883	-14.4905	-4.26794	-3.18906	-6.0047	-12.3893	-5.2411	-2.25308	0.280215	-0.0426961	3.42987	-0.04545	0.30272	0.763082	-1.90338	0.135451	0.429015	-0.73493	-0.78212	-0.36547	-1.62623	0.738442	-0.86019	0.245592	-0.34603	0.454427	-0.53835	0.498827	0.323941	2.30832
1.33333	-6.07995	-10.7295	-5.74406	-2.90442	-4.20502	-11.5794	-5.77062	-12.9067	-10.178	-4.75461	-7.44006	-3.18957	3.8329	-8.39016	-0.31388	-14.4332	-4.32601	-3.21403	-6.20304	-12.551	-4.92157	-2.4408	0.27217	-0.0903521	3.53209	-0.08025	0.30017	0.775115	-1.91615	0.123088	0.464586	-0.71843	-0.94347	-0.38438	-1.58509	0.768215	-0.84539	0.234396	-0.36389	0.471219	-0.54599	0.518197	0.305046	2.22522
1.35	-6.16303	-10.903	-6.36188	-2.8729	-4.34554	-11.7315	-6.22562	-13.1355	-10.1187	-4.71775	-6.71039	-3.06205	3.52624	-8.68056	-0.34587	-14.4585	-4.40022	-3.26869	-6.51356	-12.7238	-4.64893	-2.47012	0.267532	-0.118413	3.64792	-0.11041	0.269539	0.799666	-1.91636	0.110323	0.494475	-0.70209	-1.0989	-0.38686	-1.54603	0.785167	-0.83735	0.228921	-0.32329	0.48673	-0.54561	0.563938	0.289946	2.14819
1.36667	-6.21827	-11.0862	-7.02613	-2.68421	-4.52723	-11.6962	-6.68695	-13.3312	-10.145	-4.68591	-6.203	-3.03152	3.25505	-8.9381	-0.55863	-14.4663	-4.41678	-3.32893	-6.87976	-12.9132	-4.30108	-2.41749	0.25942	-0.150143	3.80866	-0.15308	0.23295	0.813234	-1.93369	0.089934	0.517715	-0.68458	-1.18123	-0.39726	-1.49606	0.808216	-0.83341	0.215249	-0.28445	0.504884	-0.53996	0.604048	0.305836	2.04767
1.38333	-6.18947	-11.2716	-7.67004	-2.54105	-4.7165	-11.7925	-7.11031	-13.4818	-10.2882	-4.70543	-5.90663	-2.97919	3.01394	-9.17993	-0.85427	-14.5645	-4.54363	-3.41986	-7.27665	-12.9675	-3.90637	-2.00384	0.241944	-0.175916	3.94188	-0.22896	0.188229	0.813803	-1.94937	0.067646	0.537255	-0.65646	-1.26736	-0.4087	-1.42285	0.830397	-0.80536	0.22316	-0.26114	0.505207	-0.52093	0.624615	0.307811	1.96153
1.4	-6.0106	-11.4433	-8.28993	-2.59162	-4.98599	-11.412	-7.52138	-13.6743	-10.5034	-4.77921	-5.87028	-2.93412	2.77171	-9.27562	-1.14982	-14.6228	-4.66344	-3.64081	-7.67673	-12.8692	-3.39068	-1.2474	0.215451	-0.149183	4.04583	-0.27383	0.174272	0.777087	-1.91409	0.046939	0.541543	-0.67517	-1.4079	-0.40649	-1.36313	0.830385	-0.77374	0.255868	-0.24213	0.521938	-0.52579	0.616262	0.307202	1.85465
1.41667	-5.87199	-11.6117	-8.99528	-2.84261	-5.37086	-10.9603	-7.97038	-13.9814	-10.6744	-4.8295	-6.02604	-2.9463	2.46806	-9.32467	-1.22702	-14.5773	-4.70494	-3.92246	-7.92192	-12.4818	-2.86329	-0.34098	0.201135	-0.130535	4.12339	-0.31856	0.145724	0.719733	-1.85636	0.047168	0.53887	-0.70073	-1.56371	-0.4085	-1.35059	0.81062	-0.80956	0.327977	-0.25486	0.536402	-0.53633	0.588069	0.293557	1.70727
1.43333	-5.88539	-11.8304	-9.67573	-3.09355	-5.79026	-10.8977	-8.26506	-14.2971	-10.8288	-4.7293	-6.24786	-3.03517	2.23634	-9.41022	-1.30773	-14.6147	-4.82344	-4.1828	-8.14132	-12.0086	-2.39865	0.337864	0.181839	-0.128065	4.25421	-0.3134	0.097992	0.736672	-1.84854	0.050327	0.546575	-0.68207	-1.68136	-0.39572	-1.30289	0.822055	-0.78779	0.350472	-0.24439	0.568969	-0.54675	0.564216	0.275239	1.60256
1.45	-5.90013	-12.1039	-10.2835	-3.22335	-6.27288	-11.0493	-8.46848	-14.6331	-11.0256	-4.67935	-6.3694	-3.12994	2.05892	-9.44933	-1.56192	-14.4883	-5.0379	-4.31688	-8.4748	-11.7297	-1.98804	0.655422	0.175116	-0.159595	4.38513	-0.26459	0.077517	0.745405	-1.84056	0.050518	0.565209	-0.65742	-1.65207	-0.3956	-1.26103	0.827448	-0.78735	0.382973	-0.23472	0.661637	-0.54725	0.551888	0.255097	1.43708
1.46667	-6.09856	-12.4647	-10.7614	-3.39236	-6.71611	-11.2279	-8.62602	-14.912	-11.3151	-4.65424	-6.31719	-3.21198	1.81028	-9.51578	-1.5701	-14.354	-5.25146	-4.44036	-8.78769	-11.661	-1.5217	0.938895	0.178685	-0.2593	4.51793	-0.23222	0.066596	0.766199	-1.83164	0.040042	0.577833	-0.66139	-1.48797	-0.39274	-1.2344	0.825005	-0.77321	0.35716	-0.20586	0.733333	-0.53942	0.556236	0.231422	1.31896
1.48333	-6.3446	-12.7163	-11.3483	-3.55134	-7.20689	-11.3518	-8.81545	-15.1882	-11.6077	-4.67196	-6.35767	-3.18164	1.64848	-9.60789	-1.63828	-14.1477	-5.50981	-4.54626	-9.16429	-11.6648	-0.99979	1.15183	0.180533	-0.262907	4.58111	-0.25928	0.071742	0.768798	-1.81811	0.035473	0.59317	-0.68372	-1.35185	-0.39986	-1.20862	0.837241	-0.79315	0.391225	-0.16921	0.804109	-0.53771	0.563515	0.218274	1.21216
1.5	-6.62707	-13.0002	-11.949	-3.82808	-7.72115	-11.5346	-9.02661	-15.4485	-11.8522	-4.74533	-6.5286	-3.12467	1.42884	-9.61389	-1.86303	-14.0024	-5.67504	-4.70639	-9.46063	-11.5657	-0.60201	1.28402	0.178919	-0.277351	4.67555	-0.30331	0.063019	0.769312	-1.80632	0.025726	0.602374	-0.69628	-1.24165	-0.39793	-1.13194	0.819305	-0.77384	0.413579	-0.16002	0.851067	-0.54098	0.553109	0.194092	1.13986
1.51667	-6.90517	-13.2252	-12.5824	-4.08824	-8.1807	-11.2772	-9.18231	-15.7453	-12.0641	-4.83601	-6.74183	-3.17467	1.1968	-9.65713	-2.18454	-13.8076	-5.83252	-4.85293	-9.73809	-11.2349	-0.29891	1.34706	0.194031	-0.239527	4.7054	-0.29598	0.054876	0.758328	-1.8021	0.023902	0.593478	-0.69319	-1.15728	-0.39414	-1.08098	0.811619	-0.74762	0.480905	-0.15651	0.891269	-0.54666	0.524161	0.177483	1.01728
1.53333	-7.23161	-13.4695	-13.2374	-4.40621	-8.5942	-10.9726	-9.4684	-16.1071	-12.3279	-4.83014	-6.89243	-3.27046	0.969378	-9.68637	-2.57693	-13.7848	-6.02478	-4.86458	-10.0065	-10.7317	0.350391	1.68296	0.215466	-0.218222	4.74713	-0.28495	0.064953	0.689063	-1.77195	0.027155	0.58628	-0.68619	-1.07007	-0.39415	-1.02833	0.802708	-0.7044	0.474524	-0.14623	0.898572	-0.56575	0.484645	0.125208	0.922691
1.55	-7.55376	-13.7544	-13.8935	-4.84013	-8.99469	-10.7477	-9.83797	-16.4994	-12.4869	-4.84482	-7.06782	-3.24153	0.695562	-9.6375	-2.67832	-13.7871	-6.0708	-4.72104	-10.3843	-10.3445	1.18023	2.14377	0.244915	-0.209616	4.86475	-0.32286	0.079049	0.676289	-1.72633	0.036668	0.587959	-0.66598	-0.97484	-0.40236	-0.99702	0.774475	-0.71782	0.45592	-0.14804	0.896311	-0.56086	0.459725	0.091135	0.853689
1.56667	-7.86379	-13.9877	-14.5921	-5.29354	-9.40623	-10.6045	-10.2738	-16.8869	-12.5827	-4.94498	-7.46693	-3.21736	0.456148	-9.64385	-2.63761	-13.6974	-6.23641	-4.58114	-10.6992	-9.13275	1.74595	2.51105	0.256073	-0.216192	4.93051	-0.29742	0.119835	0.67117	-1.68354	0.044566	0.571963	-0.64337	-1.01059	-0.41013	-0.95475	0.757048	-0.73772	0.475766	-0.13715	0.897315	-0.56177	0.378848	0.051213	0.753691
1.58333	-8.11112	-14.253	-15.2508	-5.7309	-9.59047	-10.4161	-10.7314	-17.1538	-12.6944	-5.00273	-7.93227	-3.22179	0.168902	-9.6961	-2.71571	-13.5962	-6.5031	-4.44735	-10.8991	-8.27689	2.27092	3.05511	0.256228	-0.201264	4.94617	-0.27148	0.09553	0.6582	-1.6316	0.036338	0.561272	-0.62513	-1.12206	-0.41341	-0.91909	0.757744	-0.7072	0.494118	-0.10333	0.860555	-0.57057	0.32535	0.012187	0.661277
1.6	-8.32226	-14.5103	-15.8936	-6.14588	-9.61859	-10.3132	-11.1432	-17.4329	-12.7999	-5.1108	-8.27719	-3.08114	-0.17358	-9.77742	-2.69407	-13.634	-6.83738	-4.23939	-11.1308	-7.68054	2.68027	3.58311	0.269032	-0.206593	4.99644	-0.26426	0.085169	0.649312	-1.58976	0.035759	0.553146	-0.61235	-1.14682	-0.42724	-0.91334	0.731728	-0.71475	0.494477	-0.07449	0.85585	-0.57163	0.299214	-0.02045	0.578664
1.61667	-8.65834	-14.8018	-16.5417	-6.5369	-9.42042	-10.1658	-11.5309	-17.7286	-12.9371	-5.30819	-8.45457	-3.02216	-0.45097	-9.84888	-2.80058	-13.7572	-7.24512	-4.05716	-11.4417	-7.53481	2.82631	3.97748	0.294769	-0.228452	5.00329	-0.24345	0.036695	0.636123	-1.50017	0.03273	0.551491	-0.62541	-1.06343	-0.43954	-0.91173	0.713711	-0.70788	0.476233	-0.00215	0.856731	-0.58121	0.298141	-0.05094	0.518978
1.63333	-8.95586	-15.0407	-17.1676	-6.96015	-8.93115	-10.2453	-11.9014	-18.0416	-13.0048	-5.52926	-8.78004	-2.95982	-0.68012	-9.98959	-3.06205	-13.9652	-7.66744	-3.91387	-11.6672	-7.6009	2.77256	4.19975	0.307399	-0.181908	5.03553	-0.17872	-0.05869	0.6363	-1.37907	0.037876	0.549132	-0.64079	-1.08883	-0.4482	-0.91263	0.705257	-0.66159	0.470217	0.044984	0.857121	-0.59174	0.307238	-0.07459	0.43148
1.65	-9.17314	-15.3579	-17.6708	-7.49886	-8.50312	-10.4718	-12.3052	-18.2556	-12.9294	-5.6707	-9.06942	-2.95785	-0.86854	-10.0881	-3.30627	-14.1637	-7.99365	-3.80726	-11.7304	-7.60044	2.70981	4.30499	0.313102	-0.175484	5.14066	-0.16357	-0.13224	0.667025	-1.29531	0.028253	0.556861	-0.69249	-1.08735	-0.46311	-0.85174	0.689646	-0.64854	0.413693	0.091408	0.860717	-0.61721	0.310507	-0.10587	0.34687
1.66667	-9.37555	-15.7527	-18.1858	-8.01897	-8.32123	-10.5443	-12.7075	-18.4979	-12.7495	-5.85418	-9.34389	-2.99515	-0.95624	-10.1172	-3.54306	-14.2952	-8.27747	-3.78257	-11.8385	-7.44097	2.63115	4.30012	0.334271	-0.152366	5.25128	-0.19832	-0.18288	0.674027	-1.22847	0.022091	0.54079	-0.71722	-1.07563	-0.45971	-0.76281	0.661108	-0.62703	0.393584	0.128375	0.873964	-0.63358	0.289908	-0.12653	0.296091
1.68333	-9.50787	-16.1483	-18.7292	-8.43656	-8.45438	-10.4011	-13.1734	-18.7942	-12.724	-6.09665	-9.72822	-3.10556	-1.09039	-10.2458	-3.94054	-14.5592	-8.56629	-3.78993	-12.0828	-7.03306	2.60955	4.4619	0.341514	-0.153077	5.31311	-0.14258	-0.1961	0.653458	-1.19067	0.026105	0.533295	-0.7505	-1.21325	-0.4557	-0.68229	0.630604	-0.60044	0.378827	0.1513	0.903862	-0.64473	0.265289	-0.15756	0.419392
1.7	-9.77837	-16.5566	-19.2611	-8.76339	-8.67916	-10.2753	-13.764	-19.1514	-12.7476	-6.35605	-10.0334	-3.1869	-1.24922	-10.4138	-4.40729	-14.7188	-8.92763	-3.89941	-12.2743	-6.7109	2.49675	4.36684	0.368208	-0.155108	5.37357	-0.15168	-0.21784	0.61964	-1.20568	0.038933	0.547085	-0.76953	-1.24505	-0.4577	-0.60616	0.612519	-0.57733	0.310322	0.177288	0.919639	-0.64025	0.24474	-0.1905	0.428378
1.71667	-9.98754	-16.9322	-19.7373	-9.09351	-8.77303	-10.2362	-14.3129	-19.5192	-12.7881	-6.69565	-10.2744	-3.2845	-1.53759	-10.5828	-4.58981	-14.8317	-9.21602	-4.08526	-12.415	-6.55554	2.30566	4.17174	0.383469	-0.106811	5.40698	-0.217	-0.25449	0.586993	-1.20954	0.058874	0.560248	-0.79631	-1.19059	-0.46337	-0.55932	0.605047	-0.57419	0.289299	0.213605	0.913943	-0.65436	0.232784	-0.20402	0.393188
1.73333	-10.1045	-17.3339	-20.1993	-9.28465	-8.82322	-10.4049	-14.8414	-19.8803	-12.8595	-7.01811	-10.4773	-3.40007	-1.76649	-10.8026	-4.8689	-15.0093	-9.30809	-4.16493	-12.5771	-6.52886	2.08611	3.94461	0.389355	-0.0451417	5.41562	-0.21517	-0.27749	0.573645	-1.20963	0.079706	0.570819	-0.81625	-1.06182	-0.47294	-0.55222	0.578375	-0.55581	0.267786	0.224457	0.916465	-0.65986	0.224875	-0.21317	0.349867
1.75	-10.209	-17.7143	-20.7057	-9.45786	-8.64808	-10.3775	-15.3117	-20.229	-13.0382	-7.32653	-10.7369	-3.33349	-1.94653	-11.0071	-5.22956	-15.1821	-9.22991	-4.26896	-12.5972	-6.50437	1.79118	3.68823	0.393304	-0.000782077	5.40313	-0.20679	-0.33054	0.53726	-1.17989	0.093768	0.586567	-0.82022	-0.98042	-0.48551	-0.50834	0.555518	-0.4994	0.252657	0.187604	0.927903	-0.68074	0.219428	-0.2199	0.293937
1.76667	-10.3292	-18.0264	-21.3289	-9.57787	-8.62327	-10.2612	-15.8726	-20.5519	-13.2725	-7.67391	-11.0097	-3.36802	-2.02092	-11.199	-5.60233	-15.3417	-9.24876	-4.43362	-12.749	-6.65304	1.56359	3.40848	0.406272	0.0137595	5.32227	-0.2205	-0.36607	0.48774	-1.19156	0.100809	0.614809	-0.82895	-0.9186	-0.49393	-0.45687	0.547687	-0.4286	0.238007	0.173789	0.930683	-0.69336	0.224719	-0.23908	0.218281
1.78333	-10.5373	-18.3024	-21.7893	-9.6757	-8.67003	-10.312	-16.3545	-20.8941	-13.4958	-8.00612	-11.3173	-3.48179	-2.06782	-11.4454	-6.08072	-15.4719	-9.35603	-4.65605	-13.0259	-6.90742	1.44724	3.20261	0.419839	0.0197676	5.30599	-0.21624	-0.40038	0.468869	-1.13998	0.113428	0.632804	-0.83812	-0.85886	-0.49355	-0.41794	0.525455	-0.38306	0.265198	0.143503	0.927142	-0.67514	0.231377	-0.25845	0.158877
1.8	-10.8092	-18.5593	-22.1661	-9.89313	-8.77388	-10.3763	-16.7623	-21.1851	-13.6637	-8.36788	-11.6222	-3.66164	-2.18619	-11.7217	-6.5501	-15.5689	-9.47731	-4.95556	-13.2639	-7.16991	1.28017	2.93095	0.436919	0.0344944	5.32407	-0.20143	-0.41672	0.454184	-1.08248	0.128477	0.648311	-0.85765	-0.82067	-0.49751	-0.36047	0.52271	-0.31865	0.322732	0.177175	0.92142	-0.65658	0.241055	-0.27193	0.107826
1.81667	-11.0362	-18.7935	-22.4437	-10.1561	-8.50498	-10.1109	-17.1584	-21.4649	-13.8184	-8.73605	-11.9183	-3.78757	-2.24879	-12.0046	-7.07439	-15.6862	-9.44578	-5.24043	-13.3504	-7.15798	1.40784	2.84388	0.450461	0.118537	5.31816	-0.19035	-0.50965	0.393253	-0.97979	0.1401	0.659659	-0.8579	-0.77524	-0.50593	-0.35147	0.519026	-0.26388	0.346934	0.177446	0.913833	-0.65949	0.220757	-0.31745	0.088207
1.83333	-11.2591	-19.0942	-22.6059	-10.3928	-7.68728	-10.0252	-17.542	-21.7902	-13.9989	-9.11159	-12.1795	-3.86367	-2.27927	-12.3238	-7.30769	-15.8442	-9.20371	-5.43326	-13.4738	-7.04088	1.44193	2.85344	0.474256	0.139866	5.2892	-0.21626	-0.64238	0.372833	-0.87528	0.15497	0.687773	-0.85348	-0.66373	-0.5113	-0.33518	0.504374	-0.2453	0.321479	0.101264	0.904195	-0.65242	0.205346	-0.34939	0.156062
1.85	-11.5103	-19.3438	-22.7944	-10.6942	-7.17837	-10.0818	-17.8697	-22.1625	-14.1278	-9.40752	-12.4861	-3.96208	-2.30511	-12.6146	-7.50307	-16.0538	-8.98713	-5.56553	-13.6197	-6.90328	1.34875	2.51271	0.483803	0.13709	5.25436	-0.25017	-0.71224	0.363862	-0.78137	0.185244	0.679996	-0.8275	-0.59381	-0.51564	-0.33211	0.51811	-0.20422	0.292895	0.089115	0.882838	-0.66258	0.187182	-0.37161	0.106052
1.86667	-11.6847	-19.5671	-22.9655	-11.0283	-7.01994	-10.2583	-18.163	-22.5737	-14.1877	-9.68113	-12.7541	-3.98552	-2.24056	-12.9761	-7.86713	-16.056	-8.98361	-5.68201	-13.9036	-6.75441	1.21036	2.05576	0.489975	0.156846	5.21981	-0.29515	-0.74362	0.376383	-0.68527	0.216261	0.64985	-0.79167	-0.45089	-0.53041	-0.28587	0.512489	-0.17219	0.277683	0.078336	0.867736	-0.65629	0.163959	-0.39093	0.034366
1.88333	-11.8342	-19.8073	-23.0811	-11.3011	-6.92095	-10.2811	-18.3948	-22.8921	-14.2533	-9.9749	-13.0081	-3.98913	-2.20651	-13.3684	-8.33393	-16.0202	-9.11271	-5.78936	-14.1663	-6.64461	1.02851	1.66609	0.48927	0.153733	5.17429	-0.26534	-0.754	0.353106	-0.59647	0.229903	0.622857	-0.75117	-0.32584	-0.54446	-0.28432	0.532252	-0.13357	0.2252	0.112661	0.848754	-0.64508	0.13619	-0.39981	0.010917
1.9	-12.0266	-20.081	-23.2199	-11.5592	-6.64011	-10.2581	-18.6167	-23.1989	-14.3272	-10.2925	-13.335	-4.07791	-2.19563	-13.7587	-8.89259	-15.9758	-9.22009	-5.90605	-14.3386	-6.60736	0.932326	1.32059	0.487088	0.137776	5.12574	-0.28884	-0.80347	0.350246	-0.51351	0.245832	0.596822	-0.71581	-0.23372	-0.55218	-0.26487	0.539624	-0.06363	0.195162	0.125171	0.827534	-0.65246	0.128711	-0.41489	-0.03941
1.91667	-12.1721	-20.3698	-23.2646	-11.7697	-6.47005	-10.1257	-18.8194	-23.5291	-14.4303	-10.6477	-13.7257	-4.13686	-2.22747	-14.172	-9.5064	-16.0292	-9.19404	-6.03399	-14.4535	-6.77678	0.983108	1.15562	0.486744	0.154872	5.07882	-0.32936	-0.84873	0.3196	-0.44557	0.261942	0.574572	-0.67246	-0.26919	-0.57144	-0.26863	0.544732	-0.05962	0.171413	0.091014	0.807838	-0.66448	0.136134	-0.44388	-0.05788
1.93333	-12.2073	-20.6412	-23.3246	-12.0305	-6.53566	-10.0722	-18.9685	-23.8921	-14.5319	-11.0007	-14.2072	-4.13683	-2.33731	-14.5701	-10.0791	-16.166	-9.1765	-6.14612	-14.6235	-6.99167	1.06769	1.14371	0.48593	0.1291	5.04037	-0.37359	-0.86954	0.318639	-0.3733	0.294054	0.558457	-0.66154	-0.39837	-0.57733	-0.28902	0.565077	0.002478	0.141783	0.093538	0.782163	-0.67845	0.144385	-0.47342	-0.10289
1.95	-12.2919	-20.8098	-23.4464	-12.2137	-6.77568	-10.2598	-19.0681	-24.2521	-14.5657	-11.3166	-14.6618	-4.20604	-2.4329	-14.9681	-10.5816	-16.1979	-9.28636	-6.25518	-14.8973	-7.29334	0.985293	1.03217	0.483393	0.192479	4.99303	-0.32954	-0.8874	0.32728	-0.31214	0.329719	0.536542	-0.59972	-0.49126	-0.58765	-0.29843	0.568592	0.042371	0.108065	0.087752	0.763289	-0.66759	0.155976	-0.50404	-0.08043
1.96667	-12.39	-20.8999	-23.5571	-12.4418	-7.1533	-10.5597	-19.1571	-24.576	-14.6312	-11.6242	-15.0294	-4.16823	-2.46819	-15.2848	-11.0412	-16.285	-9.55254	-6.33291	-15.1614	-7.67605	0.9683	0.886868	0.48212	0.261957	4.94629	-0.33475	-0.86665	0.320628	-0.25366	0.359239	0.5088	-0.54358	-0.57701	-0.60202	-0.29101	0.580799	0.072918	0.070904	0.107775	0.736708	-0.66418	0.175231	-0.54619	-0.0606
1.98333	-12.4973	-21.0052	-23.6964	-12.6428	-7.59684	-10.8337	-19.2227	-24.9065	-14.7864	-11.891	-15.366	-4.10913	-2.45706	-15.565	-11.4538	-16.3147	-9.87756	-6.4454	-15.1326	-7.58624	0.835755	0.679012	0.489619	0.315321	4.91956	-0.31255	-0.86041	0.326781	-0.20379	0.382582	0.492188	-0.47367	-0.68221	-0.62254	-0.26025	0.558608	0.10731	0.040394	0.135141	0.708822	-0.70059	0.162783	-0.56969	-0.064
2	-12.5639	-21.1058	-23.9411	-12.8276	-8.16239	-10.9588	-19.1938	-25.2556	-15.0085	-12.1972	-15.676	-4.12154	-2.53693	-15.7745	-11.5621	-16.3875	-10.2802	-6.57747	-15.1098	-7.59885	0.6611	0.570117	0.485669	0.362533	4.90545	-0.27616	-0.82965	0.318111	-0.16418	0.422013	0.491484	-0.41841	-0.76909	-0.6387	-0.28049	0.545375	0.07601	-0.01448	0.165623	0.692882	-0.73165	0.141727	-0.60863	-0.0908
2.01667	-12.544	-21.2426	-24.2016	-13.0421	-8.74115	-11.0336	-19.1273	-25.6492	-15.2589	-12.5351	-15.8356	-3.91979	-2.72474	-16.0552	-11.4563	-16.4365	-10.6405	-6.74095	-15.2429	-7.65365	0.445452	0.369758	0.462628	0.356716	4.88474	-0.26697	-0.81198	0.310091	-0.13114	0.450319	0.485443	-0.37459	-0.87365	-0.66481	-0.32822	0.5566	0.046771	-0.05229	0.21292	0.675268	-0.73893	0.121004	-0.61383	-0.09223
2.03333	-12.5918	-21.3363	-24.4899	-13.3797	-9.34816	-11.2122	-19.0828	-25.9995	-15.5248	-12.8324	-15.8925	-3.88833	-2.90852	-16.3713	-11.3246	-16.49	-11.0182	-6.8815	-15.383	-7.81914	0.235509	0.243166	0.456881	0.356204	4.87322	-0.28172	-0.78335	0.32596	-0.09044	0.479043	0.473291	-0.34716	-0.93134	-0.6837	-0.39696	0.541482	-0.00195	-0.0892	0.261976	0.661747	-0.71404	0.115186	-0.56525	-0.03097
2.05	-12.8125	-21.3774	-24.7771	-13.7047	-9.98782	-11.5984	-19.0365	-26.3095	-15.834	-13.1042	-16.0281	-3.90694	-3.0883	-16.698	-11.2639	-16.5972	-11.4517	-7.01462	-15.3923	-8.01606	0.009278	-0.0741	0.465637	0.373002	4.86428	-0.3027	-0.73257	0.35188	-0.05432	0.497733	0.467696	-0.30692	-0.98348	-0.69841	-0.44168	0.554166	-0.02441	-0.0955	0.317907	0.648891	-0.69229	0.108311	-0.49106	-0.07375
2.06667	-13.0426	-21.4799	-25.0187	-14.0555	-10.6641	-12.062	-19.0023	-26.6346	-16.2013	-13.3172	-16.1606	-3.98671	-3.30058	-17.0386	-11.307	-16.8271	-11.865	-7.1832	-15.4364	-8.33658	-0.33068	-0.41579	0.469525	0.419325	4.87093	-0.28991	-0.67915	0.36714	-0.02434	0.509623	0.472859	-0.25498	-1.10475	-0.70944	-0.48785	0.554056	-0.03152	-0.12439	0.342501	0.632861	-0.68515	0.105587	-0.44658	-0.11056
2.08333	-13.2738	-21.5718	-25.2496	-14.3944	-11.341	-12.5579	-18.9789	-26.9875	-16.5491	-13.4686	-16.2828	-3.97779	-3.52921	-17.3093	-11.4075	-16.8934	-12.2676	-7.35699	-15.4888	-8.63347	-0.69037	-0.69889	0.476927	0.44763	4.89327	-0.27204	-0.62745	0.38545	0.003251	0.527574	0.465889	-0.1778	-1.20357	-0.70347	-0.51169	0.560948	0.006543	-0.12192	0.375384	0.632116	-0.68103	0.105541	-0.38168	-0.14046
2.1	-13.5088	-21.6479	-25.5374	-14.6695	-11.952	-13.0448	-19.0664	-27.3512	-16.8075	-13.6332	-16.4227	-3.95274	-3.65674	-17.5773	-11.5047	-16.905	-12.4858	-7.45408	-15.6106	-8.98542	-1.11744	-0.98534	0.486284	0.557237	4.94142	-0.24215	-0.60603	0.403046	0.048099	0.56898	0.453042	-0.10225	-1.25465	-0.71618	-0.45829	0.566494	0.018455	-0.14468	0.381155	0.613344	-0.68583	0.112724	-0.32215	-0.17624
2.11667	-13.7857	-21.7549	-25.8099	-14.8884	-12.5185	-13.4923	-19.1426	-27.7107	-17.0171	-13.7926	-16.4881	-3.86054	-3.79282	-17.8587	-11.5639	-16.9462	-12.7155	-7.52728	-15.7833	-9.37817	-1.61629	-1.08503	0.492225	0.654317	5.05818	-0.22319	-0.54494	0.413076	0.093902	0.617941	0.444723	-0.02111	-1.29077	-0.72627	-0.42192	0.567994	0.054892	-0.15175	0.400561	0.59203	-0.67579	0.126347	-0.29607	-0.2238
2.13333	-14.0067	-21.8651	-26.1524	-14.961	-12.8905	-13.9391	-19.2565	-28.0711	-17.1132	-13.9546	-16.5099	-3.90247	-3.98627	-18.1347	-11.623	-16.9568	-12.7311	-7.6599	-15.9319	-9.82843	-2.20652	-1.22164	0.497718	0.708031	5.15266	-0.25765	-0.54792	0.433405	0.147425	0.665034	0.422224	0.057517	-1.3018	-0.7305	-0.45543	0.581433	0.071279	-0.14021	0.405573	0.568622	-0.66751	0.141327	-0.29556	-0.25871
2.15	-14.2036	-22.0236	-26.5713	-14.8725	-13.3659	-14.1012	-19.3825	-28.4515	-17.2366	-14.0685	-16.4748	-3.99406	-4.22142	-18.466	-11.3134	-16.8702	-12.7185	-7.89891	-15.9165	-10.1412	-2.7147	-1.43573	0.496915	0.765549	5.23642	-0.28709	-0.51168	0.418562	0.180425	0.685346	0.408535	0.17817	-1.38501	-0.72888	-0.50273	0.596604	0.014676	-0.15945	0.406746	0.553225	-0.68534	0.134041	-0.25541	-0.27095
2.16667	-14.2461	-22.2149	-26.9814	-14.6985	-13.8364	-14.2771	-19.4884	-28.8375	-17.3465	-14.1934	-16.5111	-4.04756	-4.42006	-18.8173	-11.0821	-16.7696	-12.6707	-8.18509	-15.9329	-10.299	-3.18323	-1.64526	0.476723	0.852623	5.33064	-0.2899	-0.46435	0.420986	0.189164	0.699324	0.3977	0.265035	-1.38611	-0.73117	-0.52534	0.607435	0.009188	-0.17209	0.415209	0.551142	-0.69318	0.120201	-0.23413	-0.28691
2.18333	-14.2681	-22.4063	-27.3557	-14.5338	-14.3167	-14.4988	-19.5593	-29.2245	-17.4215	-14.2979	-16.5629	-4.0524	-4.61231	-19.1704	-11.0303	-16.5936	-12.5935	-8.45233	-16.0935	-10.0502	-3.61378	-1.54491	0.462526	0.944647	5.34701	-0.2962	-0.36946	0.392769	0.22155	0.716038	0.394924	0.321162	-1.41066	-0.73152	-0.54547	0.618827	0.005619	-0.19899	0.395723	0.547666	-0.69016	0.078556	-0.23378	-0.33364
2.2	-14.3741	-22.6675	-27.5789	-14.3997	-14.847	-14.4689	-19.6561	-29.563	-17.555	-14.4264	-16.5791	-4.00278	-4.83803	-19.5694	-11.1105	-16.3422	-12.6478	-8.59911	-16.2553	-9.9196	-3.968	-1.54055	0.450669	0.978583	5.46409	-0.28045	-0.29264	0.383292	0.255899	0.746451	0.397001	0.350162	-1.39807	-0.73748	-0.55389	0.644766	0.020222	-0.23054	0.39039	0.529133	-0.6904	0.055451	-0.20622	-0.36527
2.21667	-14.5045	-22.9394	-27.7515	-14.2402	-15.4205	-14.5844	-19.7501	-29.862	-17.7162	-14.5895	-16.462	-3.83773	-5.09597	-20.0372	-11.3228	-16.2161	-12.5745	-8.72572	-16.3963	-9.85135	-4.33931	-1.65367	0.44137	1.00063	5.63963	-0.32698	-0.27348	0.350285	0.285791	0.773755	0.39045	0.378491	-1.23602	-0.75862	-0.59595	0.666739	0.055319	-0.24773	0.390025	0.501779	-0.67111	0.046075	-0.16782	-0.40643
2.23333	-14.5702	-23.2297	-28.0545	-14.0936	-15.8964	-14.7203	-19.9186	-30.1425	-17.8099	-14.7809	-16.4848	-3.71885	-5.31085	-20.5202	-11.5127	-16.0362	-12.4224	-8.90999	-16.6159	-9.96687	-4.76282	-1.71251	0.435685	0.983209	5.76404	-0.34577	-0.24805	0.35038	0.315341	0.81548	0.377305	0.37316	-1.11681	-0.77957	-0.59521	0.681268	0.080377	-0.26374	0.346486	0.493561	-0.66798	0.059041	-0.15227	-0.42855
2.25	-14.6664	-23.4811	-28.3242	-13.9992	-16.265	-14.8987	-20.1252	-30.4131	-17.9776	-14.9727	-16.564	-3.65749	-5.64537	-20.9938	-11.6874	-15.8602	-12.3021	-9.11291	-16.7482	-10.0886	-5.13509	-1.65537	0.434545	0.977825	5.92711	-0.33886	-0.21723	0.343283	0.345145	0.850596	0.358314	0.357764	-1.02847	-0.79868	-0.60547	0.722588	0.106561	-0.28417	0.321052	0.478192	-0.66646	0.07255	-0.11864	-0.47556
2.26667	-14.7795	-23.6522	-28.6659	-13.9218	-16.6356	-15.2446	-20.3704	-30.6645	-18.1008	-15.1479	-16.7104	-3.50866	-6.05381	-21.4036	-11.8813	-15.7059	-12.1045	-9.27775	-16.8304	-10.2753	-5.40372	-1.65348	0.429302	1.06029	6.06977	-0.35814	-0.18768	0.326295	0.363511	0.888267	0.342788	0.334804	-0.96662	-0.8163	-0.62317	0.768047	0.166755	-0.28564	0.282988	0.461743	-0.67484	0.082376	-0.09416	-0.50424
2.28333	-14.9143	-23.7701	-29.0461	-13.8263	-17.0719	-15.7018	-20.5915	-30.9386	-18.1252	-15.3344	-16.8454	-3.35059	-6.47608	-21.7596	-12.1181	-15.6381	-11.862	-9.41276	-16.9283	-10.4576	-5.73314	-1.56848	0.414962	1.10791	6.189	-0.35966	-0.14804	0.365505	0.39396	0.924346	0.327076	0.30547	-0.83917	-0.82907	-0.67401	0.798649	0.185413	-0.30799	0.250094	0.434857	-0.67121	0.093583	-0.14513	-0.51052
2.3	-14.9209	-23.749	-29.4531	-13.5864	-17.3697	-16.1847	-20.7592	-31.2356	-18.1933	-15.4234	-16.9987	-3.26941	-6.89088	-22.0571	-12.4533	-15.5908	-11.715	-9.61522	-17.0152	-10.7984	-5.98051	-1.59801	0.392583	1.11048	6.29075	-0.36751	-0.14189	0.40556	0.412527	0.95215	0.32055	0.293444	-0.73734	-0.84444	-0.68142	0.8377	0.231776	-0.3059	0.227487	0.412014	-0.65951	0.10549	-0.11866	-0.52709
2.31667	-14.9931	-23.6437	-29.8581	-13.0761	-17.5685	-16.5356	-20.878	-31.5363	-18.3294	-15.5262	-17.1391	-3.32569	-7.28989	-22.2619	-12.8309	-15.5926	-11.5368	-9.74783	-17.0846	-11.1927	-6.12737	-1.77342	0.385288	1.11287	6.40244	-0.42704	-0.10953	0.439144	0.441051	0.997939	0.313956	0.286117	-0.65908	-0.84197	-0.68449	0.857982	0.257795	-0.30025	0.200872	0.389644	-0.62834	0.130454	-0.05445	-0.57731
2.33333	-14.9832	-23.5591	-30.2511	-12.7672	-17.6897	-16.8047	-20.9558	-31.7463	-18.5015	-15.5873	-17.2268	-3.36367	-7.62461	-22.4832	-13.1382	-15.6252	-11.4559	-9.87278	-17.2664	-11.404	-6.31939	-2.06403	0.371518	1.10856	6.53395	-0.45883	-0.09808	0.467786	0.485995	1.03213	0.307914	0.272877	-0.61211	-0.84567	-0.66819	0.882229	0.278039	-0.28412	0.176634	0.372596	-0.60081	0.137008	0.03167	-0.6531
2.35	-14.8655	-23.5024	-30.6194	-12.4246	-17.7583	-17.1678	-20.9729	-31.9647	-18.6766	-15.6313	-17.25	-3.46231	-7.99467	-22.7424	-13.2351	-15.6085	-11.5223	-9.99189	-17.4798	-11.4288	-6.53393	-2.45847	0.351587	1.1043	6.65767	-0.46451	-0.1117	0.485645	0.503922	1.07094	0.308503	0.253594	-0.58251	-0.83571	-0.67485	0.917059	0.274944	-0.26082	0.194632	0.358552	-0.59135	0.117239	0.100846	-0.76938
2.36667	-14.8189	-23.5135	-31.0382	-12.2705	-17.7915	-17.526	-20.9777	-32.1405	-18.8368	-15.69	-17.2747	-3.65395	-8.22558	-23.0256	-13.3237	-15.4629	-11.4795	-10.11	-17.6506	-11.5208	-6.78487	-2.62941	0.336791	1.13484	6.73289	-0.4601	-0.1604	0.484484	0.510186	1.095	0.330456	0.216011	-0.52924	-0.83188	-0.63004	0.963299	0.25979	-0.21761	0.207023	0.342484	-0.57787	0.107809	0.139814	-0.81763
2.38333	-14.715	-23.588	-31.4621	-12.1962	-17.9504	-17.9339	-20.9252	-32.3377	-19.0257	-15.772	-17.2399	-3.87513	-8.44232	-23.3252	-13.4326	-15.3755	-11.1888	-10.2493	-17.7457	-11.5675	-7.16333	-2.71404	0.325465	1.1068	6.78432	-0.48179	-0.1581	0.500644	0.506807	1.09756	0.345105	0.187496	-0.50396	-0.82598	-0.55854	1.02321	0.259431	-0.21605	0.153291	0.338697	-0.57344	0.109674	0.156297	-0.8097
2.4	-14.6419	-23.6883	-31.8828	-12.1719	-18.1693	-18.3093	-20.8103	-32.526	-19.1349	-15.823	-17.1677	-4.11505	-8.6351	-23.6405	-13.5306	-15.3477	-11.0784	-10.4411	-17.7598	-11.6503	-7.60273	-2.21161	0.321221	1.02095	6.87861	-0.51626	-0.13289	0.514102	0.540986	1.1038	0.361416	0.146829	-0.48542	-0.82397	-0.51296	1.08728	0.261383	-0.19568	0.137411	0.32684	-0.56544	0.101145	0.153367	-0.86718
2.41667	-14.6982	-23.7879	-32.3708	-12.2638	-18.3692	-18.7739	-20.6839	-32.7035	-19.273	-15.8322	-17.119	-4.48263	-8.78743	-23.9055	-13.6598	-15.2929	-10.953	-10.5959	-17.7753	-11.7248	-8.02386	-1.8895	0.322074	0.977812	6.8985	-0.52073	-0.09686	0.548072	0.533447	1.10501	0.368789	0.135983	-0.44838	-0.80451	-0.43911	1.15191	0.248711	-0.20624	0.115369	0.316853	-0.52151	0.096485	0.168398	-0.9469
2.43333	-14.8442	-23.9119	-32.7555	-12.4308	-18.4866	-19.1504	-20.598	-32.9209	-19.4692	-15.9183	-17.0659	-4.82564	-8.93731	-24.2083	-13.8506	-15.1574	-10.8549	-10.7044	-17.8376	-11.908	-8.3264	-1.61557	0.328076	0.946799	6.90345	-0.51737	-0.08944	0.561879	0.53318	1.12135	0.3908	0.104028	-0.35572	-0.78675	-0.3707	1.20736	0.284909	-0.18186	0.115077	0.314469	-0.47112	0.09201	0.238085	-0.99257
2.45	-15.0425	-23.9617	-33.0276	-12.6985	-18.7065	-19.3074	-20.5222	-33.172	-19.6651	-16.006	-17.0793	-5.13747	-9.09936	-24.5083	-13.9226	-15.1201	-10.8773	-10.7742	-17.7829	-11.8319	-8.53622	-1.38733	0.32372	0.897979	6.98224	-0.49661	-0.07845	0.603028	0.539645	1.14378	0.415647	0.077241	-0.23841	-0.78369	-0.27415	1.25509	0.268115	-0.15015	0.110953	0.310556	-0.44093	0.068976	0.313844	-1.03522
2.46667	-15.2524	-23.964	-33.3152	-13.0674	-18.8779	-19.5391	-20.5384	-33.3883	-19.8491	-16.0893	-17.1512	-5.45521	-9.23649	-24.8001	-14.107	-15.0521	-10.9026	-10.7438	-17.6197	-11.7053	-8.77902	-1.19675	0.341518	0.825725	7.02876	-0.47445	-0.12031	0.60791	0.561932	1.17219	0.437752	0.051612	-0.16426	-0.77041	-0.17428	1.27428	0.274721	-0.08644	0.108637	0.296831	-0.42156	0.041892	0.380393	-1.11901
2.48333	-15.4903	-23.9408	-33.6076	-13.4157	-19.0887	-19.659	-20.5981	-33.5979	-20.0165	-16.1899	-17.3879	-5.58166	-9.36525	-25.0993	-14.1506	-14.9939	-10.8661	-10.6676	-17.4958	-11.703	-8.99074	-0.97675	0.353297	0.765028	7.01478	-0.34502	-0.09859	0.59445	0.600898	1.19622	0.462764	0.009058	-0.17041	-0.77784	-0.07707	1.31905	0.294789	-0.07297	0.057571	0.282353	-0.41293	0.035677	0.440745	-1.17818
2.5	-15.7135	-23.8982	-33.9012	-13.7667	-19.3381	-19.5942	-20.662	-33.7055	-20.1252	-16.2294	-17.6847	-5.67142	-9.50159	-25.3776	-14.2061	-15.0197	-10.84	-10.658	-17.3549	-11.836	-9.19217	-0.77831	0.373723	0.659028	6.98352	-0.22691	-0.01663	0.574283	0.646576	1.2243	0.486978	0.006788	-0.24224	-0.77406	-0.08073	1.35386	0.302573	-0.07696	0.035628	0.2572	-0.41111	0.058048	0.491039	-1.20765
2.51667	-15.9425	-23.8195	-34.1701	-14.252	-19.5582	-19.5762	-20.6713	-33.8258	-20.2279	-16.2784	-18.0082	-5.72307	-9.56184	-25.6646	-14.1775	-15.0507	-10.6079	-10.7104	-17.1927	-11.7923	-9.4441	-0.71802	0.391617	0.590297	6.95301	-0.1704	0.051222	0.566214	0.670666	1.25005	0.502833	-0.00708	-0.39242	-0.77115	-0.01527	1.39425	0.284425	-0.07436	-0.02071	0.238252	-0.42238	0.051877	0.506496	-1.2284
2.53333	-16.1687	-23.7739	-34.3894	-14.7042	-19.8272	-19.5964	-20.6641	-33.9979	-20.3675	-16.2846	-18.3165	-5.80145	-9.61764	-25.9451	-14.0254	-15.1222	-10.3865	-10.7563	-17.1973	-11.7937	-9.6467	-0.72284	0.402521	0.564347	6.89611	-0.09617	0.126873	0.584417	0.708271	1.2833	0.512613	0.011815	-0.46822	-0.7575	0.140908	1.43869	0.25363	-0.08064	-0.04406	0.22188	-0.41657	0.047267	0.536687	-1.27442
2.55	-16.3478	-23.7725	-34.5994	-15.0242	-20.158	-19.8194	-20.6849	-34.1749	-20.4754	-16.3195	-18.6398	-5.93501	-9.69324	-26.2151	-13.9913	-15.2426	-10.25	-10.6038	-17.2193	-11.7259	-9.82489	-0.83616	0.409605	0.51295	6.8434	0.010545	0.171581	0.618647	0.719431	1.30543	0.528546	0.044179	-0.58627	-0.74655	0.245796	1.47587	0.273841	-0.07521	-0.08222	0.189766	-0.40805	0.022158	0.577463	-1.33374
2.56667	-16.4693	-23.6979	-34.7556	-15.3792	-20.2691	-19.9654	-20.722	-34.3549	-20.5131	-16.3499	-18.8896	-6.07102	-9.82654	-26.5182	-13.8241	-15.3472	-10.2207	-10.3705	-17.2867	-11.7211	-9.95164	-0.98014	0.407079	0.44153	6.78603	0.097602	0.261485	0.593063	0.78319	1.33	0.537416	0.066803	-0.70472	-0.74492	0.260164	1.5198	0.236339	-0.0949	-0.10661	0.147272	-0.4133	0.020988	0.59974	-1.35862
2.58333	-16.5554	-23.6292	-34.8784	-15.5633	-20.3855	-19.9379	-20.7955	-34.5626	-20.5271	-16.3691	-19.1255	-6.11381	-9.94666	-26.8342	-13.8417	-15.244	-10.4154	-10.1561	-17.4272	-11.0885	-9.86098	-1.14602	0.411935	0.41921	6.71892	0.143932	0.276637	0.594297	0.856185	1.35177	0.536132	0.096668	-0.78131	-0.74703	0.27877	1.55744	0.210544	-0.05411	-0.08119	0.109048	-0.39744	-0.03132	0.584291	-1.41892
2.6	-16.5911	-23.6892	-35.0273	-15.532	-20.5636	-19.9463	-20.9622	-34.7472	-20.4688	-16.4074	-19.2645	-6.19776	-10.1284	-27.0965	-13.9923	-15.0733	-10.7834	-10.0281	-17.6399	-10.6525	-9.78579	-1.27166	0.406954	0.361428	6.60883	0.172854	0.272381	0.572074	0.907588	1.38186	0.532607	0.124532	-0.88139	-0.73882	0.247414	1.60258	0.22435	-0.03037	-0.06917	0.094378	-0.3735	-0.07132	0.581163	-1.39803
2.61667	-16.673	-23.7088	-35.1612	-15.6131	-20.7598	-20.0491	-21.2415	-34.8622	-20.4812	-16.4451	-19.3081	-6.26766	-10.2534	-27.3063	-14.0569	-15.0484	-11.0153	-9.89568	-17.8975	-10.5476	-9.74968	-1.53817	0.421876	0.337631	6.52725	0.16935	0.294171	0.590986	0.950428	1.40425	0.532287	0.158546	-0.95246	-0.74778	0.215125	1.64249	0.231872	-0.00808	-0.06376	0.076238	-0.32755	-0.088	0.605396	-1.44136
2.63333	-16.7611	-23.8157	-35.3504	-15.7033	-21.0598	-20.1909	-21.7202	-34.9199	-20.4693	-16.4903	-19.3249	-6.35851	-10.266	-27.485	-14.0649	-15.0367	-11.2905	-9.73415	-18.1778	-10.3471	-9.82387	-1.67232	0.43718	0.271378	6.43258	0.15119	0.332505	0.601166	0.895735	1.39381	0.520875	0.190843	-1.03287	-0.74766	0.236526	1.67986	0.245398	-0.02981	-0.07163	0.05798	-0.31177	-0.09155	0.645086	-1.45404
2.65	-16.8209	-23.9393	-35.559	-15.7082	-21.4522	-20.0212	-22.1838	-34.9749	-20.4772	-16.5523	-19.3467	-6.37005	-10.2171	-27.5441	-14.1995	-15.0251	-11.5417	-9.54408	-18.4517	-10.2979	-9.92081	-1.56037	0.448467	0.204036	6.35119	0.096591	0.372543	0.594509	0.846753	1.38359	0.513519	0.233714	-1.10619	-0.74775	0.251792	1.67421	0.278324	-0.03045	-0.05032	0.025379	-0.28517	-0.05376	0.665456	-1.48877
2.66667	-16.847	-24.1135	-35.7694	-15.8373	-21.8033	-19.7774	-22.6342	-34.9435	-20.5498	-16.6481	-19.2105	-6.54298	-10.1476	-27.5783	-14.3423	-15.0913	-11.8467	-9.37186	-18.6944	-10.4713	-10.0853	-1.37805	0.461007	0.139559	6.27518	0.054976	0.399847	0.535971	0.80244	1.36463	0.513309	0.246519	-1.21412	-0.74876	0.256409	1.68179	0.284902	-0.00616	0.009094	-0.00011	-0.25957	-0.02919	0.679803	-1.49487
2.68333	-16.8183	-24.2093	-35.9564	-16.0118	-22.1319	-19.8137	-23.1018	-34.9415	-20.5943	-16.7123	-19.151	-6.65771	-10.1874	-27.5515	-14.5644	-15.1822	-12.0984	-9.19356	-18.9836	-10.7647	-10.1762	-1.31733	0.473196	0.0804649	6.22206	0.07967	0.413262	0.510856	0.758696	1.35878	0.507022	0.267876	-1.28411	-0.74414	0.21536	1.66163	0.305114	-0.00893	0.028509	-0.02587	-0.2098	-0.0096	0.659884	-1.54416
2.7	-16.7993	-24.1901	-36.1286	-16.2858	-22.2984	-19.815	-23.4775	-34.9629	-20.6051	-16.7492	-19.1428	-6.82096	-10.2744	-27.5276	-14.6734	-15.2358	-12.2254	-9.12648	-19.3253	-11.1106	-10.0486	-1.18358	0.475193	0.0195013	6.14652	0.064098	0.396974	0.526196	0.776124	1.35577	0.496062	0.303578	-1.37783	-0.74649	0.150835	1.64338	0.329621	-0.05209	0.050196	-0.03999	-0.13404	0.013654	0.62944	-1.59746
2.71667	-16.8088	-24.189	-36.2916	-16.5343	-22.3234	-19.8003	-23.7733	-35.0314	-20.6415	-16.8301	-19.1528	-6.98968	-10.4115	-27.5118	-14.731	-15.2098	-12.2475	-9.04183	-19.6831	-11.299	-9.84327	-1.20291	0.476831	-0.021566	6.08122	0.047828	0.382726	0.505415	0.841032	1.36005	0.491013	0.305725	-1.49026	-0.74843	0.116149	1.63409	0.330349	-0.08448	0.053951	-0.05557	-0.02438	0.020177	0.599553	-1.65098
2.73333	-16.8578	-24.2659	-36.4368	-16.72	-22.3155	-19.9736	-24.0725	-35.0855	-20.7434	-16.9813	-19.1439	-7.2275	-10.5642	-27.5369	-14.7132	-15.0211	-12.4162	-8.93902	-20.147	-11.3579	-9.64803	-1.29502	0.475933	-0.0764557	6.00095	0.067211	0.383698	0.504259	0.880798	1.35094	0.496086	0.289597	-1.56012	-0.75304	0.078395	1.61827	0.315952	-0.12024	0.096355	-0.08027	0.04663	0.01968	0.551841	-1.66757
2.75	-16.8483	-24.3243	-36.5034	-16.8992	-22.3214	-20.2266	-24.3763	-35.1997	-20.7757	-17.0814	-19.1668	-7.41398	-10.7658	-27.5162	-14.7156	-14.8207	-12.7414	-8.88101	-20.6794	-11.4804	-9.4461	-1.51118	0.48703	-0.141693	5.9072	0.092189	0.340534	0.53055	0.942288	1.35764	0.491179	0.258527	-1.60585	-0.75137	0.042297	1.59352	0.289098	-0.12096	0.134595	-0.09865	0.076056	0.019895	0.509499	-1.74036
2.76667	-16.8523	-24.3454	-36.6278	-16.977	-22.4898	-20.4696	-24.7166	-35.2656	-20.8114	-17.13	-19.1579	-7.67093	-10.9902	-27.4806	-14.8334	-14.7608	-13.1361	-8.84894	-21.2249	-11.4929	-9.23883	-1.68872	0.493766	-0.158734	5.82758	0.102543	0.344212	0.53679	0.965099	1.35353	0.483339	0.225453	-1.68163	-0.74974	-0.0249	1.56733	0.25684	-0.18473	0.16895	-0.1107	0.104047	0.00871	0.48719	-1.71135
2.78333	-16.8663	-24.2747	-36.772	-17.1498	-22.752	-20.7607	-24.9893	-35.3332	-20.7613	-17.2117	-19.1746	-7.85525	-11.2206	-27.4653	-14.7124	-14.6655	-13.5874	-8.74535	-21.7214	-11.4579	-9.04022	-1.83416	0.50617	-0.0714676	5.75957	0.076397	0.344909	0.570551	1.0011	1.35382	0.463995	0.187803	-1.76401	-0.74452	-0.05883	1.543	0.228679	-0.21845	0.229613	-0.13296	0.141025	0.014467	0.458521	-1.60366
2.8	-16.8437	-24.2826	-36.9348	-17.2741	-23.0131	-21.0852	-25.2036	-35.4386	-20.6879	-17.2791	-19.1737	-7.99352	-11.4547	-27.4885	-14.6452	-14.7172	-14.067	-8.57894	-22.2472	-11.5768	-8.89399	-1.89563	0.497777	0.0155134	5.71359	0.107455	0.37281	0.614703	1.04063	1.35694	0.447134	0.159836	-1.84211	-0.74304	-0.06835	1.51412	0.206108	-0.2473	0.270959	-0.1597	0.149182	0.031015	0.438342	-1.5309
2.81667	-16.8765	-24.4039	-37.0583	-17.4148	-23.3046	-21.4774	-25.4094	-35.502	-20.6535	-17.3726	-19.2212	-8.05831	-11.6942	-27.5264	-14.6146	-14.6616	-14.5601	-8.4905	-22.7342	-11.8165	-8.88624	-1.75275	0.510675	0.0446591	5.64739	0.164557	0.418743	0.683788	1.08679	1.34712	0.432255	0.137767	-1.91094	-0.74249	-0.05716	1.50941	0.201728	-0.32354	0.322058	-0.18469	0.159317	0.049661	0.450505	-1.50639
2.83333	-16.9161	-24.527	-37.1731	-17.5247	-23.6444	-21.8643	-25.6044	-35.5153	-20.6606	-17.4444	-19.2403	-8.09507	-11.9063	-27.5812	-14.5849	-14.6995	-15.0218	-8.49805	-23.1759	-12.0015	-8.77639	-1.58082	0.528013	0.0480563	5.6021	0.166703	0.457567	0.717578	1.15147	1.32884	0.418497	0.145098	-1.97384	-0.75173	-0.05782	1.47845	0.184033	-0.3969	0.36197	-0.18498	0.2028	0.050413	0.422091	-1.46765
2.85	-16.9786	-24.6327	-37.3076	-17.563	-23.9984	-22.2378	-25.7754	-35.5437	-20.6463	-17.4579	-19.2085	-8.14898	-12.1353	-27.6142	-14.557	-14.6625	-15.4822	-8.60348	-23.5871	-12.1311	-8.63974	-1.36413	0.527331	0.0869258	5.54091	0.093054	0.493165	0.806966	1.19952	1.31804	0.405483	0.123647	-2.00771	-0.75425	-0.08212	1.48688	0.149534	-0.42157	0.400586	-0.19632	0.267343	0.050862	0.382286	-1.50839
2.86667	-16.9873	-24.7097	-37.4088	-17.7558	-24.3694	-22.569	-26.0128	-35.6038	-20.6369	-17.4837	-19.2519	-8.32618	-12.3494	-27.6983	-14.6404	-14.7085	-15.9454	-8.71168	-23.9573	-12.1867	-8.52151	-1.25297	0.527531	0.116374	5.48575	0.044192	0.517474	0.8587	1.26106	1.31193	0.39157	0.114755	-2.07117	-0.75601	-0.12246	1.51515	0.15992	-0.44108	0.450154	-0.20772	0.301691	0.051953	0.351398	-1.5292
2.88333	-17.0195	-24.7846	-37.4906	-17.9885	-24.7915	-22.8294	-26.3099	-35.7252	-20.6279	-17.5207	-19.3664	-8.47472	-12.5096	-27.8112	-14.6979	-14.657	-16.4227	-8.73473	-24.1956	-12.1923	-8.33532	-1.27626	0.539657	0.10234	5.43658	0.040979	0.556427	0.909148	1.30397	1.3079	0.376383	0.098537	-2.12493	-0.75051	-0.1495	1.52317	0.161135	-0.46942	0.500414	-0.22775	0.323077	0.039477	0.318813	-1.61488
2.9	-17.068	-24.8155	-37.5965	-18.1586	-25.2118	-23.058	-26.5387	-35.8485	-20.6175	-17.5048	-19.4693	-8.49115	-12.6074	-27.9383	-14.7854	-14.5727	-16.6662	-8.67506	-24.27	-12.171	-8.20077	-1.34102	0.550328	0.0597318	5.38522	0.090992	0.617175	0.93518	1.4037	1.31088	0.366696	0.085587	-2.17191	-0.7472	-0.08221	1.54121	0.150711	-0.4821	0.511915	-0.25372	0.300461	0.021057	0.280255	-1.58037
2.91667	-17.1554	-24.767	-37.7408	-18.293	-25.6294	-23.2521	-26.7376	-35.9653	-20.6568	-17.4787	-19.6018	-8.4057	-12.7298	-28.065	-14.9309	-14.57	-16.7546	-8.61453	-24.2812	-12.1684	-8.15436	-1.69134	0.5439	0.0273328	5.35605	0.121974	0.649717	0.951025	1.49117	1.31262	0.359104	0.070363	-2.20319	-0.74419	-0.02578	1.57876	0.134956	-0.52235	0.520932	-0.28457	0.281505	0.004889	0.247119	-1.70431
2.93333	-17.2929	-24.7468	-37.9454	-18.3617	-26.0731	-23.4356	-26.8306	-36.0729	-20.7594	-17.5084	-19.7455	-8.34654	-12.8047	-28.1991	-15.0814	-14.5179	-16.9575	-8.61675	-24.3477	-11.9155	-8.12986	-1.9497	0.547727	0.0343115	5.32552	0.123309	0.696884	0.986371	1.63774	1.30955	0.356877	0.04961	-2.18051	-0.74835	0.074254	1.6401	0.147171	-0.56243	0.540493	-0.3023	0.286812	-0.02711	0.224671	-1.75085
2.95	-17.3822	-24.715	-38.1754	-18.3543	-26.4468	-23.6184	-27.049	-36.1341	-20.7954	-17.5071	-19.9216	-8.39606	-12.912	-28.2881	-15.2572	-14.4503	-17.024	-8.70023	-24.5209	-11.9058	-8.02115	-2.17985	0.550736	0.0214911	5.29284	0.153676	0.841265	1.03473	1.69546	1.30784	0.346771	0.027616	-2.21719	-0.75408	0.123458	1.66945	0.163497	-0.58236	0.584348	-0.32236	0.293276	-0.03625	0.160341	-1.81657
2.96667	-17.4441	-24.6513	-38.4256	-18.2121	-26.7942	-23.8055	-27.2167	-36.147	-20.8492	-17.3047	-19.9728	-8.4489	-13.0659	-28.2642	-15.4141	-14.3652	-17.0265	-8.77966	-24.6611	-12.0053	-7.89021	-2.37578	0.545517	-0.00965308	5.25094	0.147667	0.979071	1.04332	1.74753	1.30217	0.337269	-0.01773	-2.11179	-0.76229	0.146422	1.69153	0.186805	-0.60322	0.573591	-0.33764	0.295187	-0.0388	0.135602	-1.81806
2.98333	-17.5093	-24.5346	-38.7048	-18.1228	-27.1773	-23.9908	-27.4705	-36.0724	-20.9004	-17.153	-20.1255	-8.46583	-13.2076	-28.2869	-15.6085	-14.1526	-17.086	-8.81582	-24.7316	-12.128	-7.85454	-2.50527	0.548321	-0.0594921	5.2095	0.122753	1.05384	1.06626	1.74187	1.28021	0.330943	-0.06211	-2.06369	-0.76841	0.210729	1.68668	0.216005	-0.62334	0.564463	-0.35602	0.279276	-0.0349	0.116083	-1.83184
3	-17.6371	-24.4454	-38.9969	-17.9756	-27.5792	-24.1215	-27.8028	-36.0176	-20.9349	-17.0561	-20.4303	-8.47728	-13.3735	-28.1663	-15.9011	-13.8125	-17.1765	-8.87008	-24.7056	-12.2595	-7.80485	-2.61582	0.544868	-0.0714121	5.16339	0.088802	1.07867	1.04694	1.69107	1.27027	0.320199	-0.08791	-2.09667	-0.77608	0.248287	1.67405	0.221428	-0.66296	0.5821	-0.36888	0.250394	-0.03898	0.094126	-1.78196
3.01667	-17.7722	-24.4088	-39.258	-17.8926	-27.934	-24.3162	-28.0923	-36.0393	-21.0166	-17.0467	-20.6994	-8.53033	-13.6187	-28.0174	-16.0547	-13.5449	-17.1523	-8.95027	-24.7269	-12.2514	-7.85002	-2.55992	0.54595	-0.0738072	5.10692	-0.00842	1.08478	1.0665	1.68057	1.28981	0.32031	-0.12506	-2.16168	-0.78398	0.210222	1.64496	0.223676	-0.70097	0.565231	-0.37358	0.243092	-0.05137	0.083658	-1.5669
3.03333	-17.9025	-24.3515	-39.5095	-17.7495	-28.2402	-24.5693	-28.3498	-36.148	-21.1009	-17.0628	-20.9991	-8.57164	-13.8528	-27.9278	-16.2013	-13.2925	-17.2182	-8.97391	-24.8565	-12.2285	-7.93575	-2.60684	0.551721	-0.0280013	5.06046	-0.01161	1.12017	1.09673	1.63188	1.30911	0.321303	-0.14897	-2.18432	-0.79177	0.211879	1.63657	0.251585	-0.7407	0.59224	-0.38528	0.247076	-0.06943	0.101723	-1.36003
3.05	-17.9656	-24.3919	-39.7299	-17.6322	-28.5717	-24.7825	-28.6325	-36.3123	-21.1931	-17.0519	-21.3365	-8.59908	-14.0362	-27.9266	-16.418	-13.0051	-17.1564	-9.03747	-24.9954	-12.2813	-7.97479	-2.57142	0.564512	-0.0308447	5.02229	-0.01313	1.17271	1.12431	1.55828	1.33003	0.317423	-0.17202	-2.22271	-0.80408	0.210855	1.62586	0.261635	-0.78531	0.581775	-0.39217	0.28739	-0.07597	0.086274	-1.05814
3.06667	-17.9904	-24.5399	-39.8864	-17.5779	-28.8671	-24.9426	-28.9354	-36.5042	-21.2829	-17.0353	-21.6467	-8.70591	-14.1578	-27.9784	-16.6082	-12.8239	-17.1883	-9.08472	-25.186	-12.2722	-8.01119	-2.6488	0.565184	-0.0763737	4.98598	-0.01296	1.23663	1.14154	1.51372	1.36671	0.307805	-0.17989	-2.23549	-0.80684	0.199633	1.6019	0.292887	-0.8101	0.585268	-0.40222	0.329264	-0.08717	0.092189	-0.75333
3.08333	-18.0335	-24.6914	-39.9972	-17.5428	-29.1477	-25.1459	-29.1655	-36.7178	-21.3372	-17.0624	-21.8903	-8.67318	-14.1828	-28.0736	-16.8544	-12.6048	-17.0791	-9.10191	-25.3037	-11.8225	-8.06776	-2.7852	0.554276	-0.1357	4.93867	0.047703	1.31965	1.14499	1.51069	1.39797	0.299656	-0.1912	-2.24773	-0.81814	0.193951	1.60634	0.30783	-0.83321	0.596684	-0.41064	0.339905	-0.12918	0.091652	-0.5096
3.1	-18.0813	-24.8452	-40.0321	-17.4199	-29.3565	-25.341	-29.3337	-36.9421	-21.3686	-17.0858	-22.0994	-8.56541	-14.1826	-28.1439	-17.0506	-12.5587	-17.0194	-9.13963	-25.3186	-11.4146	-8.1908	-2.92548	0.542142	-0.167727	4.89184	0.059244	1.34434	1.14274	1.55158	1.44072	0.2913	-0.203	-2.23368	-0.83058	0.168454	1.63243	0.312813	-0.83914	0.596845	-0.40967	0.331466	-0.15554	0.112115	-0.36029
3.11667	-18.1358	-25.0138	-40.1058	-17.2585	-29.554	-25.5888	-29.5189	-37.1971	-21.4406	-17.138	-22.2796	-8.49485	-14.1558	-28.1371	-17.211	-12.6219	-17.0868	-9.15435	-25.3092	-11.3046	-8.35711	-3.01511	0.535573	-0.201327	4.85569	0.062174	1.39332	1.14596	1.58291	1.49333	0.285743	-0.23098	-2.22172	-0.84681	0.168801	1.64895	0.32459	-0.82696	0.623924	-0.41344	0.317542	-0.17141	0.142428	-0.17884
3.13333	-18.1177	-25.1153	-40.2248	-17.1955	-29.7712	-25.8393	-29.705	-37.4488	-21.5632	-17.0599	-22.4776	-8.26871	-14.1308	-28.1481	-17.4319	-12.7149	-17.1413	-9.11939	-25.2921	-11.3783	-8.57204	-3.13256	0.530483	-0.229651	4.84307	0.05579	1.44106	1.148	1.64154	1.54981	0.287802	-0.25316	-2.23211	-0.86884	0.141379	1.65553	0.317839	-0.84469	0.62575	-0.42633	0.295627	-0.16733	0.19028	0.011012
3.15	-18.1567	-25.1756	-40.3783	-16.9924	-30.0332	-26.1297	-29.8675	-37.7026	-21.7172	-16.9382	-22.6547	-8.14187	-14.2544	-28.1838	-17.6518	-12.8725	-17.1532	-9.19609	-25.2545	-11.5341	-8.71011	-3.22483	0.535102	-0.235528	4.84572	0.018075	1.48152	1.15223	1.68248	1.59602	0.29107	-0.2737	-2.22317	-0.87916	0.092675	1.6724	0.296127	-0.8472	0.666237	-0.41762	0.290087	-0.15268	0.206238	0.188764
3.16667	-18.1558	-25.2558	-40.5884	-16.6421	-30.1684	-26.3605	-29.9078	-37.9565	-21.9016	-16.8345	-22.8188	-8.25127	-14.353	-28.2325	-17.8127	-13.0357	-17.0951	-9.3982	-25.3319	-11.6774	-8.71705	-3.35614	0.534262	-0.226103	4.85797	-0.06506	1.52075	1.16904	1.71315	1.62004	0.296118	-0.30552	-2.21964	-0.88275	0.05939	1.66857	0.329934	-0.84142	0.697788	-0.42698	0.306515	-0.12295	0.197325	0.298969
3.18333	-18.1042	-25.3642	-40.805	-16.3998	-30.344	-26.5568	-29.9529	-38.215	-22.0984	-16.7395	-22.9944	-8.31111	-14.4355	-28.2898	-18.0848	-13.1921	-17.2247	-9.66656	-25.3529	-11.9504	-8.7676	-3.54141	0.530583	-0.224528	4.87001	-0.13647	1.51918	1.17673	1.73665	1.62961	0.301129	-0.31346	-2.20946	-0.88382	0.079456	1.68812	0.371043	-0.83725	0.713648	-0.43834	0.310759	-0.10098	0.195222	0.383725
3.2	-18.082	-25.465	-40.9875	-16.3035	-30.5027	-26.6902	-30.0204	-38.4639	-22.3234	-16.6817	-23.1574	-8.32556	-14.5779	-28.3207	-18.352	-13.2598	-17.4291	-9.86	-25.2777	-12.26	-8.75477	-3.66642	0.529267	-0.220583	4.87348	-0.18768	1.52518	1.16578	1.75673	1.63744	0.313859	-0.31386	-2.20997	-0.88228	0.049522	1.68452	0.410205	-0.75414	0.735166	-0.42968	0.310218	-0.08324	0.201506	0.507698
3.21667	-18.0348	-25.5973	-41.1678	-16.1499	-30.6635	-26.876	-30.0801	-38.7078	-22.4812	-16.6529	-23.3267	-8.35382	-14.7162	-28.3477	-18.6346	-13.2348	-17.6639	-10.0001	-25.2164	-12.4345	-8.56428	-3.72374	0.525204	-0.173545	4.87401	-0.23648	1.58127	1.14657	1.77391	1.65749	0.317134	-0.29482	-2.22093	-0.87253	0.013259	1.6994	0.442509	-0.72897	0.761344	-0.39246	0.299342	-0.07562	0.184256	0.61183
3.23333	-18.0632	-25.7545	-41.3701	-15.9843	-30.735	-27.06	-30.1379	-38.955	-22.6276	-16.7235	-23.5112	-8.24494	-14.8432	-28.4038	-18.8092	-13.3315	-17.8545	-10.1999	-25.2172	-12.5744	-8.55454	-3.59275	0.516056	-0.093769	4.87908	-0.31508	1.61102	1.18383	1.78161	1.68221	0.332976	-0.3151	-2.2801	-0.87448	-0.02916	1.70454	0.469063	-0.70048	0.792406	-0.37738	0.287971	-0.07552	0.180385	0.697159
3.25	-18.0864	-25.9344	-41.6389	-15.8509	-30.8851	-27.1607	-30.2077	-39.1764	-22.7954	-16.6976	-23.638	-8.19245	-14.9286	-28.4632	-18.8733	-13.4967	-17.7969	-10.4577	-25.3482	-12.6913	-8.57955	-3.43906	0.518153	-0.05079	4.82519	-0.38319	1.6479	1.23756	1.78564	1.68996	0.352915	-0.33594	-2.32789	-0.87681	-0.07357	1.69483	0.479265	-0.69184	0.813793	-0.35658	0.293133	-0.08016	0.18465	0.771064
3.26667	-18.2189	-26.1136	-41.9268	-15.7874	-31.0928	-27.0145	-30.3319	-39.4126	-23.0085	-16.7555	-23.7868	-8.24143	-14.9963	-28.5768	-18.9175	-13.5685	-17.8644	-10.6946	-25.5109	-12.88	-8.50798	-3.30337	0.514892	0.00964061	4.79121	-0.41719	1.70345	1.22308	1.79439	1.70072	0.371202	-0.36298	-2.37803	-0.8705	-0.07693	1.69034	0.493276	-0.73154	0.799339	-0.33498	0.322449	-0.074	0.175874	0.909191
3.28333	-18.3009	-26.2896	-42.2722	-15.7757	-31.3359	-26.8905	-30.5056	-39.6055	-23.2185	-16.8588	-23.8694	-8.38072	-15.1081	-28.6965	-18.8135	-13.6715	-17.9882	-10.9433	-25.6862	-13.0757	-8.47443	-3.17421	0.515308	0.0641037	4.73659	-0.47223	1.75678	1.19059	1.79702	1.70144	0.385567	-0.38045	-2.42746	-0.8631	-0.09943	1.68337	0.48475	-0.69886	0.801648	-0.33423	0.379228	-0.07372	0.172077	1.11788
3.3	-18.3502	-26.496	-42.6134	-15.4664	-31.5687	-26.9133	-30.7241	-39.8173	-23.4325	-16.9475	-23.9944	-8.56855	-15.1438	-28.8457	-18.7424	-13.7317	-18.099	-11.1743	-25.9276	-13.3284	-8.44693	-3.40685	0.498446	0.123901	4.70056	-0.53916	1.81571	1.2203	1.8032	1.70899	0.398617	-0.39636	-2.48682	-0.86075	-0.10722	1.66718	0.464619	-0.66985	0.799443	-0.32956	0.4186	-0.06043	0.171892	1.15005
3.31667	-18.3104	-26.6973	-43.0215	-15.303	-31.6483	-26.9471	-30.9467	-40.0167	-23.6617	-16.9847	-24.0948	-8.75879	-15.2268	-28.9583	-18.8023	-13.861	-18.1414	-11.3917	-26.1174	-13.4134	-8.55119	-3.80525	0.483268	0.165683	4.60732	-0.58861	1.83758	1.22872	1.82747	1.71068	0.411616	-0.42953	-2.51011	-0.8557	-0.05303	1.66941	0.462764	-0.64393	0.793266	-0.31721	0.435978	-0.07126	0.183412	1.06932
3.33333	-18.2633	-26.8068	-43.3923	-15.2059	-31.5115	-26.8786	-31.1418	-40.2184	-23.8912	-17.0593	-24.2805	-9.01575	-15.3526	-29.032	-18.8521	-14.0659	-18.1318	-11.5689	-26.2755	-13.4587	-8.56858	-4.24164	0.472931	0.218718	4.59526	-0.63339	1.81759	1.22278	1.85988	1.73611	0.426267	-0.4526	-2.57908	-0.84466	0.024882	1.64655	0.474709	-0.66328	0.782695	-0.32214	0.438489	-0.07632	0.191777	0.942435
3.35	-18.1807	-26.9483	-43.7743	-15.1378	-31.4509	-26.9013	-31.3327	-40.3959	-24.0667	-17.1693	-24.4141	-9.23027	-15.5609	-29.0834	-18.8309	-14.1818	-18.1924	-11.7464	-26.1387	-13.5591	-8.61363	-4.61107	0.450076	0.283644	4.58188	-0.68634	1.79582	1.21951	1.88409	1.7715	0.438946	-0.45702	-2.57618	-0.83799	0.084788	1.62831	0.483104	-0.67644	0.774776	-0.32341	0.413867	-0.07874	0.240147	0.885898
3.36667	-18.0379	-27.0995	-44.1043	-15.1951	-31.4187	-27.0258	-31.4633	-40.5489	-24.211	-17.2806	-24.578	-9.37413	-15.7482	-29.1536	-18.8322	-14.2201	-18.2333	-11.8704	-26.084	-13.4239	-8.74024	-4.9584	0.431471	0.337974	4.57662	-0.71832	1.76297	1.27893	1.95489	1.8049	0.440439	-0.46894	-2.55055	-0.82809	0.108572	1.61228	0.491343	-0.73903	0.781024	-0.33369	0.392974	-0.09415	0.283799	0.871394
3.38333	-17.9867	-27.2778	-44.3814	-15.3315	-31.465	-27.0582	-31.678	-40.7041	-24.3348	-17.3773	-24.7923	-9.4103	-15.8763	-29.1877	-18.8652	-14.3016	-18.2698	-12.029	-26.0665	-13.4617	-9.01439	-5.32046	0.430592	0.38116	4.57908	-0.68532	1.74124	1.30963	1.97391	1.83175	0.430407	-0.48421	-2.51119	-0.82409	0.119045	1.57584	0.504957	-0.75231	0.770669	-0.33256	0.384446	-0.10129	0.279538	0.876527
3.4	-17.9337	-27.4875	-44.6759	-15.5693	-31.6145	-27.0854	-31.9023	-40.8584	-24.4901	-17.5238	-24.9869	-9.41571	-16.0537	-29.202	-18.9526	-14.2578	-18.1819	-12.149	-26.1257	-13.4748	-9.40935	-5.62258	0.421936	0.389096	4.5724	-0.69088	1.73898	1.31205	2.02137	1.87007	0.414153	-0.50022	-2.47674	-0.84291	0.104219	1.54807	0.528058	-0.72701	0.735352	-0.34268	0.383838	-0.0981	0.265289	0.808787
3.41667	-17.9069	-27.7437	-44.9694	-15.874	-31.7794	-27.14	-32.216	-41.0068	-24.6617	-17.6665	-25.1879	-9.47471	-16.1761	-29.2451	-19.0664	-14.3008	-18.011	-12.144	-26.2399	-13.2849	-9.77054	-5.7617	0.407838	0.387278	4.56811	-0.734	1.79037	1.30547	1.98401	1.9001	0.410579	-0.4892	-2.46655	-0.84268	0.107187	1.51396	0.530843	-0.77927	0.701229	-0.36163	0.399629	-0.11317	0.240851	0.79
3.43333	-17.8395	-27.9909	-45.2591	-16.1749	-31.9307	-27.1906	-32.574	-41.1294	-24.8437	-17.8023	-25.3681	-9.57665	-16.2382	-29.2337	-19.2987	-14.423	-17.9323	-12.1792	-26.3912	-13.092	-10.0563	-5.87536	0.388849	0.407095	4.56867	-0.7167	1.83505	1.31096	1.94884	1.92903	0.407764	-0.49591	-2.45388	-0.8318	0.071095	1.48165	0.541731	-0.79566	0.697577	-0.36898	0.415843	-0.1375	0.219933	0.750921
3.45	-17.7445	-28.1763	-45.5133	-16.5251	-32.0782	-27.2964	-32.8723	-41.2575	-25.0312	-17.9697	-25.5664	-9.58204	-16.23	-29.1911	-19.5535	-14.6074	-17.8845	-12.2516	-26.5304	-12.9442	-10.2596	-6.03205	0.37695	0.497678	4.5526	-0.64644	1.88121	1.30696	1.97899	1.97013	0.39891	-0.50191	-2.48707	-0.83696	0.031476	1.44867	0.588108	-0.83851	0.65492	-0.36755	0.462063	-0.16093	0.184605	0.682245
3.46667	-17.715	-28.3904	-45.726	-16.9477	-32.1315	-27.386	-33.1264	-41.3922	-25.2045	-18.1579	-25.7716	-9.50434	-16.3076	-29.2015	-19.8863	-14.7602	-17.7315	-12.3565	-26.6914	-12.9956	-10.4455	-6.28004	0.354307	0.530475	4.56843	-0.55588	1.86872	1.30764	2.02225	2.00838	0.387583	-0.5299	-2.48302	-0.84034	0.005271	1.41815	0.628359	-0.84337	0.631057	-0.37224	0.490854	-0.16498	0.13583	0.592172
3.48333	-17.7899	-28.6159	-45.9583	-17.4122	-32.2544	-27.3729	-33.3966	-41.5327	-25.3819	-18.3215	-25.9101	-9.45396	-16.4156	-29.2901	-20.177	-14.8945	-17.3795	-12.4567	-26.7855	-13.1161	-10.5424	-6.51776	0.33999	0.570983	4.55578	-0.49276	1.88183	1.3177	2.05327	2.05599	0.381348	-0.54802	-2.44422	-0.83663	-0.03879	1.40871	0.679422	-0.86605	0.590381	-0.38298	0.526099	-0.16569	0.107446	0.490343
3.5	-17.9215	-28.8339	-46.1993	-17.8872	-32.3777	-27.3519	-33.6479	-41.6627	-25.5533	-18.4237	-26.0419	-9.52083	-16.5487	-29.3766	-20.3942	-15.104	-16.9226	-12.5412	-26.9136	-13.1601	-10.7321	-6.71074	0.336718	0.580874	4.52762	-0.44406	1.87361	1.3254	2.06747	2.09588	0.380845	-0.57265	-2.41425	-0.82761	-0.0399	1.40211	0.698194	-0.85143	0.556063	-0.37869	0.535019	-0.16958	0.085945	0.422256
3.51667	-18.0263	-29.0898	-46.3984	-18.3362	-32.6064	-27.3962	-33.8686	-41.7537	-25.7002	-18.528	-26.0935	-9.54174	-16.6927	-29.4954	-20.3914	-15.3073	-16.5602	-12.7138	-27.056	-13.1555	-10.7951	-6.72262	0.33779	0.595235	4.56485	-0.39554	1.86445	1.3411	2.06509	2.13307	0.376686	-0.59016	-2.44755	-0.82511	-0.05731	1.39298	0.683887	-0.84456	0.504272	-0.38098	0.568938	-0.18193	0.016671	0.348631
3.53333	-18.1167	-29.3364	-46.615	-18.8233	-32.8003	-27.4201	-34.0597	-41.8591	-25.8071	-18.6374	-26.1348	-9.45217	-16.7887	-29.6017	-20.3537	-15.5067	-16.3464	-12.8803	-27.2603	-13.1737	-10.8954	-6.76794	0.32988	0.619115	4.60897	-0.30875	1.86651	1.33092	2.06498	2.16632	0.369288	-0.60782	-2.52955	-0.83409	-0.06039	1.40077	0.672543	-0.83249	0.507315	-0.37822	0.582778	-0.18194	-0.05404	0.3005
3.55	-18.216	-29.5618	-46.8451	-19.2466	-33.041	-27.4225	-34.1877	-41.8691	-25.9097	-18.786	-26.1394	-9.32621	-16.8857	-29.7008	-20.4402	-15.7128	-16.0053	-13.0601	-27.4235	-13.0809	-10.9221	-6.80499	0.330236	0.637135	4.62216	-0.20771	1.88816	1.30493	2.07473	2.18432	0.364125	-0.62954	-2.57033	-0.83383	-0.08038	1.3931	0.684733	-0.81144	0.488853	-0.37671	0.601913	-0.18507	-0.09109	0.227169
3.56667	-18.2864	-29.7961	-47.0542	-19.5615	-33.322	-27.281	-34.2328	-41.9017	-26.0081	-18.9307	-26.2019	-9.22869	-16.8497	-29.7298	-20.5183	-15.9405	-15.3956	-13.2583	-27.4331	-13.1331	-10.9779	-6.77989	0.318294	0.675412	4.59482	-0.15478	1.90904	1.2954	2.07991	2.19996	0.36368	-0.64153	-2.59823	-0.83579	-0.14608	1.37673	0.719012	-0.77463	0.409811	-0.38088	0.597982	-0.18668	-0.06756	0.164518
3.58333	-18.4063	-30.0283	-47.2186	-19.8083	-33.6297	-27.2042	-34.253	-41.9698	-26.1392	-18.9696	-26.2371	-9.16779	-16.8225	-29.783	-20.4663	-16.164	-14.6546	-13.4537	-27.4385	-13.1192	-11.0481	-6.65298	0.322836	0.651664	4.58795	-0.12486	1.92636	1.2833	2.11987	2.21437	0.371122	-0.60203	-2.60612	-0.83801	-0.18625	1.37155	0.74067	-0.74962	0.34217	-0.36805	0.583241	-0.19469	-0.02565	0.08402
3.6	-18.6054	-30.2685	-47.3989	-20.0358	-33.8769	-27.111	-34.336	-41.9772	-26.2929	-19.0695	-26.2975	-9.3003	-16.8154	-29.5824	-20.3765	-16.3165	-14.125	-13.5586	-27.4658	-12.9976	-11.1739	-6.42928	0.32488	0.626707	4.60947	-0.06101	1.92014	1.25163	2.1422	2.21469	0.380655	-0.55375	-2.64642	-0.82815	-0.22224	1.32008	0.732198	-0.75508	0.295254	-0.371	0.572632	-0.21724	0.008432	0.015796
3.61667	-18.7415	-30.501	-47.6311	-20.2615	-34.0678	-26.9689	-34.4621	-42.011	-26.4141	-19.2101	-26.3747	-9.39787	-16.8309	-29.3744	-20.3395	-16.3775	-13.7826	-13.6584	-27.4621	-13.0311	-11.2522	-6.21291	0.327847	0.561667	4.57682	-0.01175	1.90916	1.24432	2.14676	2.21925	0.389087	-0.5094	-2.68928	-0.82863	-0.26721	1.25085	0.736256	-0.74705	0.265686	-0.37212	0.579401	-0.23075	0.027343	-0.06139
3.63333	-18.8714	-30.7663	-47.8822	-20.5293	-34.2525	-26.775	-34.5214	-42.055	-26.5062	-19.3501	-26.4194	-9.52638	-16.6867	-29.2195	-20.3003	-16.4776	-13.4515	-13.8115	-27.5325	-12.995	-11.3749	-6.01435	0.325258	0.50094	4.53863	0.01014	1.86373	1.21279	2.17969	2.23251	0.39482	-0.45123	-2.70937	-0.8277	-0.2979	1.21212	0.721644	-0.70966	0.249761	-0.35468	0.587838	-0.24425	0.075641	-0.11722
3.65	-19.0316	-31.0316	-48.1997	-20.8712	-34.5034	-26.5857	-34.5533	-42.0909	-26.5682	-19.4942	-26.3942	-9.7201	-16.5852	-29.1127	-20.2684	-16.6448	-13.0976	-13.9505	-27.56	-12.9445	-11.5066	-5.87445	0.332267	0.473532	4.43496	0.014053	1.85965	1.20367	2.23974	2.25259	0.401645	-0.40832	-2.76844	-0.81774	-0.34702	1.17834	0.737413	-0.67745	0.203003	-0.3541	0.579109	-0.25842	0.07839	-0.14962
3.66667	-19.2254	-31.3115	-48.3891	-21.2249	-34.7956	-26.2263	-34.6106	-42.1696	-26.6073	-19.613	-26.3444	-9.87389	-16.515	-29.0686	-20.1224	-16.8652	-12.8606	-14.0949	-27.4709	-13.018	-11.6274	-5.7784	0.340661	0.479293	4.4604	0.062035	1.86171	1.14833	2.28082	2.27912	0.402267	-0.37157	-2.7987	-0.80646	-0.38535	1.14637	0.70243	-0.65611	0.141709	-0.34587	0.55465	-0.27143	0.112493	-0.21263
3.68333	-19.408	-31.603	-48.5363	-21.6008	-34.8454	-25.8893	-34.6981	-42.2288	-26.6379	-19.7419	-26.3303	-9.97938	-16.4874	-29.1199	-20.02	-17.0906	-12.7221	-14.253	-27.3231	-13.1803	-11.6936	-5.67875	0.349564	0.474659	4.58022	0.136188	1.83813	1.12726	2.31076	2.30772	0.406662	-0.33285	-2.83232	-0.80439	-0.43559	1.13788	0.693623	-0.64686	0.118633	-0.34094	0.530121	-0.27209	0.123861	-0.25294
3.7	-19.5186	-31.8821	-48.6585	-22.0232	-34.7602	-25.6685	-34.7968	-42.2786	-26.6964	-19.8881	-26.3476	-10.1497	-16.4538	-29.2714	-19.9928	-17.3318	-12.4361	-14.4484	-27.2854	-13.2275	-11.7739	-5.62685	0.346726	0.454828	4.71841	0.226829	1.81985	1.10945	2.34359	2.3389	0.40646	-0.26863	-2.87502	-0.79569	-0.47172	1.10942	0.696735	-0.65219	0.083852	-0.32812	0.527936	-0.27144	0.132741	-0.32535
3.71667	-19.7092	-32.1275	-48.8091	-22.5084	-34.7597	-25.3122	-34.9082	-42.3316	-26.7507	-20.036	-26.3434	-10.3805	-16.4766	-29.3942	-19.9857	-17.3762	-12.1637	-14.6733	-27.3502	-13.1946	-11.8329	-5.67904	0.356826	0.438292	4.84816	0.259677	1.79221	1.08937	2.32904	2.37193	0.411134	-0.20927	-2.86003	-0.78926	-0.49648	1.10556	0.712691	-0.68166	0.031926	-0.31625	0.515721	-0.2821	0.173832	-0.4083
3.73333	-19.9013	-32.3155	-48.9806	-22.9371	-34.8377	-25.0067	-34.9807	-42.4099	-26.793	-20.1812	-26.4016	-10.6732	-16.51	-29.5134	-19.9161	-17.4606	-12.1186	-14.8885	-27.3751	-13.2627	-11.9111	-5.51398	0.367918	0.413365	4.97178	0.266958	1.83786	1.04711	2.33818	2.41383	0.41274	-0.13701	-2.88067	-0.76707	-0.53538	1.10884	0.710938	-0.65856	0.072757	-0.31319	0.503179	-0.28054	0.198814	-0.48687
3.75	-20.1079	-32.5116	-49.1789	-23.2741	-34.9541	-24.8825	-34.9965	-42.4686	-26.8192	-20.3094	-26.4408	-10.9283	-16.509	-29.6214	-19.8696	-17.5841	-12.0012	-15.1337	-27.4151	-13.313	-11.8546	-5.16789	0.370006	0.346994	5.07268	0.314823	1.83445	1.02714	2.3632	2.44334	0.433294	-0.08771	-2.85106	-0.75452	-0.57278	1.0942	0.698939	-0.67446	0.065266	-0.30489	0.49342	-0.2764	0.221942	-0.54303
3.76667	-20.3036	-32.6857	-49.4017	-23.4845	-35.0393	-24.7771	-34.9958	-42.4885	-26.7971	-20.4018	-26.4166	-11.0775	-16.4444	-29.7318	-19.9909	-17.6848	-11.8866	-15.3668	-27.3066	-13.2166	-11.5184	-4.96266	0.371093	0.30308	5.10181	0.351351	1.85391	1.02474	2.38565	2.46842	0.442907	-0.01996	-2.86488	-0.73941	-0.58134	1.09905	0.730441	-0.66607	0.035807	-0.3013	0.471478	-0.28577	0.199412	-0.59701
3.78333	-20.5022	-32.762	-49.5902	-23.701	-35.0567	-24.504	-34.9488	-42.5382	-26.6924	-20.5436	-26.408	-11.1409	-16.5017	-29.8686	-20.2372	-17.7837	-11.9449	-15.588	-26.9166	-12.8476	-11.3692	-4.86011	0.369589	0.256294	5.1753	0.380938	1.82251	1.00153	2.4111	2.49359	0.463826	0.035936	-2.8655	-0.72968	-0.60987	1.10554	0.77759	-0.67981	0.033555	-0.29275	0.401387	-0.32141	0.195309	-0.63132
3.8	-20.7502	-32.8191	-49.7825	-23.9227	-35.1714	-24.2361	-34.9088	-42.6229	-26.5689	-20.651	-26.3783	-11.3034	-16.6084	-29.9982	-20.2316	-17.9417	-12.0345	-15.8597	-26.6748	-12.7679	-11.2828	-4.43948	0.375293	0.187058	5.22487	0.377185	1.8309	0.97314	2.43109	2.52352	0.472803	0.10958	-2.89747	-0.72736	-0.62653	1.08194	0.776967	-0.67991	0.049838	-0.28905	0.356583	-0.34147	0.224277	-0.69338
3.81667	-21.0046	-32.811	-49.958	-24.1698	-35.3171	-23.9344	-34.953	-42.6937	-26.4805	-20.8123	-26.3351	-11.5029	-16.6947	-30.1492	-20.0902	-18.1381	-12.1628	-16.106	-26.4592	-12.7327	-11.2888	-4.1135	0.385021	0.119293	5.23926	0.384162	1.81158	0.934912	2.44692	2.54905	0.487445	0.161502	-2.90256	-0.72034	-0.63657	1.07847	0.76478	-0.67576	0.049752	-0.28658	0.311914	-0.35136	0.273449	-0.75447
3.83333	-21.2351	-32.8379	-50.1437	-24.3846	-35.3218	-23.8207	-34.9879	-42.7857	-26.4953	-21.0252	-26.2296	-11.7118	-16.7547	-30.3377	-19.968	-18.2577	-12.3589	-16.2556	-26.3601	-12.7004	-11.3817	-3.9271	0.39225	0.0571854	5.22473	0.435159	1.81561	0.915394	2.48509	2.57815	0.496214	0.196193	-2.93219	-0.71687	-0.6043	1.09286	0.755433	-0.70713	0.067231	-0.27921	0.303096	-0.36901	0.316099	-0.7867
3.85	-21.4839	-32.8803	-50.3052	-24.6261	-35.2437	-23.6995	-35.0359	-42.8721	-26.5463	-21.2398	-26.1635	-11.9255	-16.8873	-30.4943	-19.8988	-18.2453	-12.5955	-16.4066	-26.3617	-12.8286	-11.4717	-3.94263	0.387226	0.0116504	5.21071	0.49176	1.90361	0.899103	2.50115	2.6166	0.509966	0.217749	-2.94811	-0.70626	-0.57571	1.0719	0.777224	-0.70851	0.094922	-0.28248	0.310111	-0.36027	0.386869	-0.84113
3.86667	-21.6886	-32.9393	-50.4069	-24.7407	-35.2851	-23.2794	-35.0965	-42.8783	-26.6115	-21.4518	-26.036	-12.0935	-17.0669	-30.616	-20.0158	-18.2411	-12.8588	-16.5523	-26.2286	-12.9734	-11.4975	-4.05285	0.395725	-0.0360415	5.26002	0.540355	1.90101	0.851262	2.56311	2.64861	0.528467	0.2489	-2.99681	-0.69719	-0.58873	1.08525	0.788934	-0.70438	0.10202	-0.28171	0.290528	-0.34328	0.466055	-0.86776
3.88333	-21.8538	-32.9743	-50.6273	-24.8123	-35.3615	-22.8469	-35.2275	-42.8872	-26.6657	-21.6411	-25.9529	-12.3548	-17.1926	-30.775	-20.1984	-18.2514	-13.0183	-16.7138	-26.1701	-13.1142	-11.6062	-4.20611	0.394792	-0.109922	5.17239	0.549497	1.89337	0.811711	2.59519	2.67287	0.549526	0.285568	-3.00682	-0.68777	-0.5835	1.07533	0.80648	-0.69217	0.089324	-0.27916	0.276465	-0.30815	0.523553	-0.93373
3.9	-21.9564	-33.03	-50.6813	-24.9578	-35.5158	-22.4074	-35.4072	-42.9417	-26.6933	-21.7598	-25.8147	-12.5099	-17.2949	-30.9599	-20.2849	-18.3327	-13.1703	-16.8508	-26.1786	-13.3613	-11.7648	-4.20732	0.385836	-0.166681	5.24702	0.585175	1.92643	0.793574	2.59966	2.69479	0.558383	0.341605	-3.02123	-0.68263	-0.55804	1.06583	0.831754	-0.69546	0.103711	-0.2854	0.259194	-0.28003	0.58138	-0.97742
3.91667	-22.1084	-33.0697	-50.7437	-25.0655	-35.7419	-22.2688	-35.6812	-43.0228	-26.714	-21.847	-25.6885	-12.6672	-17.3506	-31.1695	-20.2881	-18.3538	-13.2311	-16.9886	-26.1362	-13.6441	-11.9166	-4.23224	0.393745	-0.208922	5.2782	0.625906	1.95677	0.78903	2.53241	2.71732	0.567448	0.41988	-3.07102	-0.69049	-0.48287	1.07968	0.831138	-0.70302	0.079671	-0.294	0.245573	-0.2645	0.627045	-1.0015
3.93333	-22.2958	-33.0469	-50.8363	-25.155	-36.0202	-22.0488	-35.9592	-43.1127	-26.6682	-21.9643	-25.5508	-12.8069	-17.4577	-31.3186	-20.312	-18.2717	-13.0083	-17.1558	-26.2118	-13.9189	-12.0666	-4.35856	0.405046	-0.150271	5.312	0.643363	1.96995	0.745613	2.44926	2.72805	0.567216	0.481236	-3.10893	-0.69811	-0.43541	1.07754	0.863311	-0.69506	0.029498	-0.29738	0.256403	-0.24402	0.675833	-1.05732
3.95	-22.5076	-33.0801	-50.9827	-25.2824	-36.3196	-21.9274	-36.243	-43.2023	-26.552	-22.048	-25.4385	-12.9777	-17.5609	-31.4618	-20.2416	-18.3537	-12.9488	-17.3276	-26.3249	-14.1355	-12.1778	-4.56897	0.411849	-0.075521	5.29478	0.695161	1.9672	0.739391	2.34919	2.72926	0.564616	0.537152	-3.09652	-0.68092	-0.44554	1.08655	0.880478	-0.68113	0.02383	-0.29898	0.297942	-0.23387	0.707446	-1.07156
3.96667	-22.6671	-33.1623	-51.1072	-25.3047	-36.625	-21.8551	-36.5213	-43.2821	-26.3932	-22.0265	-25.2854	-13.0487	-17.7042	-31.584	-19.9645	-18.5296	-13.002	-17.4998	-26.4581	-14.2962	-12.2362	-4.81443	0.405139	-0.0321084	5.29918	0.727501	1.95423	0.723159	2.26724	2.7275	0.546409	0.577298	-3.14949	-0.67235	-0.45122	1.08579	0.858819	-0.65804	0.028031	-0.30405	0.391159	-0.21375	0.733317	-1.08627
3.98333	-22.8668	-33.2527	-51.1632	-25.2982	-36.9298	-21.6809	-36.7514	-43.3705	-26.2027	-21.9075	-25.1089	-13.0081	-17.8329	-31.6901	-19.715	-18.6882	-13.1665	-17.6378	-26.6694	-14.5439	-12.2119	-5.01846	0.421127	0.017113	5.35207	0.724948	1.91359	0.694497	2.24804	2.72516	0.534419	0.59193	-3.20496	-0.6858	-0.41062	1.0888	0.846591	-0.60316	0.042341	-0.30956	0.482858	-0.18552	0.748836	-1.09268
4	-23.0559	-33.3583	-51.2013	-25.3785	-37.2183	-21.4937	-36.9184	-43.4476	-26.0427	-21.8331	-24.8929	-13.0811	-17.9221	-31.7796	-19.5786	-18.5778	-13.1823	-17.7419	-26.9818	-14.7559	-12.2258	-5.32884	0.448432	0.0566746	5.42393	0.75821	1.88913	0.685816	2.2832	2.72729	0.523758	0.619579	-3.22612	-0.67899	-0.38358	1.07987	0.857688	-0.59995	0.053248	-0.31505	0.527782	-0.13889	0.759192	-1.13511
4.01667	-23.205	-33.4964	-51.2319	-25.4727	-37.5253	-21.2321	-37.0892	-43.5506	-25.9779	-21.831	-24.8003	-13.2662	-17.9825	-31.8697	-19.4311	-18.5039	-13.0356	-17.7754	-27.3024	-14.9012	-12.2483	-5.43975	0.46726	0.0618167	5.47003	0.747333	1.86411	0.672783	2.3268	2.73522	0.524764	0.62482	-3.25456	-0.67002	-0.35525	1.09177	0.890351	-0.55532	0.045763	-0.32144	0.572811	-0.08704	0.813988	-0.99098
4.03333	-23.3738	-33.6529	-51.2505	-25.4999	-37.7792	-21.2241	-37.2488	-43.6526	-25.8506	-21.8356	-24.7435	-13.4714	-18.0661	-32.0318	-19.4653	-18.3932	-13.0212	-17.842	-27.6273	-15.0169	-12.0844	-5.62885	0.488692	0.0122454	5.47965	0.724672	1.83845	0.660635	2.37601	2.73713	0.519696	0.617657	-3.25173	-0.66381	-0.35331	1.08913	0.922997	-0.55214	0.039905	-0.32751	0.627588	-0.02384	0.835782	-0.87694
4.05	-23.5641	-33.7698	-51.2846	-25.4971	-38.0124	-21.2955	-37.3896	-43.6985	-25.7871	-21.8957	-24.7384	-13.6297	-18.2074	-32.1439	-19.6206	-18.2219	-13.023	-17.9751	-27.8704	-15.2129	-12.0082	-6.09768	0.509977	-0.0495372	5.47739	0.706573	1.79975	0.660779	2.37184	2.74191	0.519485	0.615114	-3.27557	-0.65584	-0.28938	1.1066	0.988283	-0.54351	0.071326	-0.32685	0.657017	0.025482	0.838046	-0.99023
4.06667	-23.76	-33.8846	-51.3288	-25.45	-38.2361	-21.4092	-37.4402	-43.7714	-25.7941	-21.9598	-24.7815	-13.7664	-18.3519	-32.234	-19.8758	-17.4625	-13.0612	-18.1304	-28.1	-15.4099	-11.8214	-6.60915	0.524425	-0.0949547	5.48599	0.64789	1.76102	0.643292	2.41582	2.74044	0.516768	0.607648	-3.27842	-0.6458	-0.28979	1.10804	1.00138	-0.56384	0.082889	-0.33222	0.660914	0.049406	0.825865	-1.10109
4.08333	-23.9579	-33.9789	-51.3508	-25.4312	-38.4334	-21.7264	-37.49	-43.8442	-25.7831	-22.0279	-24.8379	-13.9513	-18.5004	-32.2792	-20.2484	-16.8936	-13.1886	-18.2762	-28.3119	-15.5788	-11.5882	-7.12314	0.549958	-0.131192	5.50376	0.616933	1.77347	0.664779	2.46006	2.74601	0.51347	0.596582	-3.28719	-0.62563	-0.29578	1.11768	1.02977	-0.56964	0.088036	-0.3433	0.662429	0.080169	0.807419	-1.19888
4.1	-24.193	-34.0095	-51.4247	-25.5325	-38.6377	-22.0468	-37.5628	-43.9499	-25.8205	-22.0686	-24.9419	-14.1291	-18.6773	-32.3452	-20.6719	-16.6169	-13.23	-18.3508	-28.5273	-15.8249	-11.4517	-7.58813	0.566748	-0.159872	5.5301	0.602219	1.79693	0.659427	2.51182	2.74063	0.511222	0.5944	-3.31233	-0.60159	-0.31476	1.12553	1.06315	-0.57031	0.099558	-0.3421	0.669624	0.116298	0.817831	-1.31032
4.11667	-24.3997	-34.0369	-51.5174	-25.5273	-38.8268	-22.396	-37.6214	-44.0573	-25.8516	-22.113	-24.9815	-14.3038	-18.7394	-32.4544	-21.1098	-16.4941	-13.0409	-18.3186	-28.7978	-16.1908	-11.4686	-8.0415	0.587632	-0.0956307	5.56368	0.593683	1.80723	0.723461	2.52414	2.73314	0.502368	0.592336	-3.31362	-0.57891	-0.31234	1.13519	1.09001	-0.53101	0.043162	-0.3497	0.697691	0.125534	0.810891	-1.3674
4.13333	-24.6253	-34.0751	-51.6329	-25.6149	-39.0501	-22.8345	-37.6465	-44.1889	-25.9114	-22.0838	-25.1633	-14.487	-18.7851	-32.5478	-21.5378	-16.5377	-13.005	-18.3644	-29.0666	-16.5111	-11.3521	-8.56944	0.604189	-0.0541074	5.54816	0.606356	1.82011	0.768214	2.52062	2.70917	0.491892	0.574967	-3.41115	-0.5643	-0.33973	1.1502	1.14157	-0.51476	0.024917	-0.35618	0.705096	0.131537	0.803709	-1.46955
4.15	-24.7953	-34.1184	-51.7217	-25.7103	-39.2666	-23.3132	-37.6722	-44.3341	-25.9442	-22.1225	-25.3385	-14.7056	-18.8141	-32.5907	-21.873	-16.4869	-12.8787	-18.3874	-29.3097	-16.7601	-11.2765	-9.13528	0.614675	-0.030071	5.58035	0.584434	1.85453	0.804636	2.52186	2.68923	0.487422	0.559621	-3.46098	-0.54258	-0.31165	1.16647	1.16709	-0.47944	0.001398	-0.36211	0.712	0.149139	0.820287	-1.59193
4.16667	-24.928	-34.1974	-51.8241	-25.7765	-39.4171	-23.5859	-37.7131	-44.4754	-25.7612	-22.1768	-25.5312	-14.8897	-18.927	-32.5856	-22.1799	-16.51	-12.9744	-18.4745	-29.4365	-17.0314	-11.2812	-9.62477	0.637692	-0.0136558	5.62506	0.572632	1.88443	0.826482	2.51348	2.67088	0.466162	0.538058	-3.50543	-0.52625	-0.29449	1.16498	1.18925	-0.46534	0.001834	-0.36285	0.695667	0.183482	0.828764	-1.69047
4.18333	-25.0825	-34.2799	-51.9225	-25.8499	-39.5136	-23.9529	-37.7618	-44.6081	-25.6326	-22.205	-25.7206	-15.0982	-19.0555	-32.6184	-22.5161	-16.592	-13.1665	-18.652	-29.47	-17.284	-11.2897	-9.96901	0.652276	0.010345	5.67221	0.52347	1.89691	0.865698	2.49986	2.65783	0.450391	0.532936	-3.50541	-0.50111	-0.31564	1.14937	1.21323	-0.42413	0.047541	-0.35891	0.672554	0.252466	0.821354	-1.73097
4.2	-25.2528	-34.3781	-51.9936	-25.8987	-39.6583	-24.4168	-37.758	-44.7633	-25.5962	-22.2392	-25.9129	-15.2889	-19.1454	-32.7204	-22.803	-16.573	-13.3745	-18.8843	-29.5592	-17.5071	-11.272	-10.1769	0.674334	0.0403771	5.70071	0.518152	1.92639	0.886997	2.47648	2.65057	0.448988	0.515962	-3.49714	-0.48171	-0.31962	1.17837	1.24339	-0.38357	0.063387	-0.34638	0.661341	0.317868	0.809944	-1.56345
4.21667	-25.3797	-34.5043	-52.0158	-25.9334	-39.726	-24.8011	-37.7294	-44.9027	-25.6352	-22.2567	-26.0848	-15.3958	-19.2442	-32.809	-23.0262	-16.525	-13.5712	-19.095	-29.7285	-17.7706	-11.2589	-10.4527	0.703385	0.0540171	5.72808	0.475509	1.90376	0.918052	2.45633	2.64411	0.456282	0.516489	-3.49791	-0.46098	-0.28646	1.19462	1.2674	-0.35466	0.131992	-0.33005	0.655563	0.358078	0.811457	-1.46593
4.23333	-25.5154	-34.5389	-52.0462	-25.9784	-39.6387	-25.1414	-37.7334	-45.0292	-25.6904	-22.1258	-26.2247	-15.5349	-19.3158	-32.8652	-23.1577	-16.5707	-13.7343	-19.2611	-29.9345	-18.0146	-11.2392	-10.8515	0.725016	0.0154172	5.73596	0.440246	1.88279	0.950963	2.41302	2.64445	0.463923	0.546538	-3.55711	-0.4411	-0.24538	1.19639	1.26074	-0.34736	0.160884	-0.32863	0.659142	0.385129	0.793443	-1.45444
4.25	-25.7031	-34.5053	-52.0971	-25.9208	-39.493	-25.5316	-37.7508	-45.1606	-25.7533	-22.0396	-26.3669	-15.5882	-19.3987	-32.8833	-23.1073	-16.5368	-13.787	-19.4598	-30.1182	-18.0041	-11.2969	-11.3181	0.745681	-0.0221664	5.73749	0.39902	1.83822	0.994084	2.3763	2.64216	0.468493	0.586082	-3.53041	-0.41547	-0.18149	1.21016	1.24564	-0.35166	0.182726	-0.31613	0.660309	0.391472	0.786671	-1.5233
4.26667	-25.8781	-34.4184	-52.2014	-25.9537	-39.3933	-25.9583	-37.7884	-45.2681	-25.841	-21.9775	-26.5257	-15.5972	-19.4849	-32.8896	-23.1676	-16.1978	-13.6385	-19.6495	-30.3115	-17.8523	-11.4807	-11.7765	0.760743	0.00322803	5.71318	0.363279	1.8714	1.02361	2.33986	2.65767	0.482018	0.623141	-3.54218	-0.40611	-0.17216	1.2094	1.25601	-0.36186	0.168363	-0.30555	0.667061	0.388645	0.765031	-1.64947
4.28333	-26.0493	-34.3775	-52.2914	-26.1003	-39.3395	-26.3619	-37.7704	-45.3531	-25.8628	-21.9213	-26.6898	-15.6579	-19.5828	-32.94	-23.2399	-16.0325	-13.3722	-19.8574	-30.499	-17.7254	-11.691	-11.9221	0.76251	0.0322469	5.73673	0.331756	1.90715	1.08646	2.29211	2.67532	0.486885	0.651325	-3.50298	-0.39531	-0.18104	1.20861	1.27408	-0.36837	0.143751	-0.30555	0.67467	0.387859	0.734253	-1.6095
4.3	-26.1638	-34.3159	-52.3536	-26.3269	-39.2786	-26.7122	-37.8092	-45.4567	-25.8676	-21.9228	-26.7868	-15.7938	-19.6674	-32.9876	-23.2978	-15.856	-12.895	-20.0875	-30.6519	-17.6352	-11.9508	-12.0034	0.773369	0.147147	5.75082	0.314551	1.90047	1.12555	2.25258	2.6757	0.487188	0.644508	-3.49109	-0.39203	-0.13603	1.22299	1.269	-0.35196	0.091419	-0.29144	0.678261	0.388239	0.70358	-1.47465
4.31667	-26.2234	-34.3066	-52.4121	-26.5783	-39.2875	-27.0084	-37.8578	-45.5778	-25.9366	-21.922	-26.8835	-15.9163	-19.8369	-33.0031	-23.3914	-15.809	-12.5994	-20.3245	-30.8198	-17.3607	-12.1596	-12.0019	0.784586	0.237582	5.74882	0.325139	1.90399	1.16652	2.20636	2.67446	0.496454	0.645456	-3.45432	-0.38724	-0.10685	1.22484	1.29026	-0.33891	0.048085	-0.27935	0.679075	0.368241	0.655693	-1.36085
4.33333	-26.3139	-34.4168	-52.5207	-26.8736	-39.0223	-27.3937	-37.9009	-45.6886	-26.0683	-21.9309	-27.0266	-15.9232	-19.9836	-32.9543	-23.4308	-15.8907	-12.5235	-20.5061	-30.963	-17.0116	-12.2852	-11.7564	0.800211	0.256167	5.70598	0.364195	1.8569	1.22208	2.16065	2.6706	0.505192	0.608075	-3.47196	-0.39142	-0.09606	1.22265	1.29526	-0.28156	0.054548	-0.26976	0.675775	0.362054	0.620039	-1.32393
4.35	-26.4212	-34.5352	-52.6264	-27.1242	-38.7888	-27.7442	-37.9348	-45.8067	-26.1957	-21.9194	-27.1414	-15.9157	-20.0916	-32.8645	-23.4418	-15.7503	-12.5843	-20.6978	-31.1315	-16.7189	-12.4257	-11.6544	0.810684	0.260759	5.65942	0.402536	1.81298	1.25104	2.12234	2.66165	0.511151	0.613394	-3.43706	-0.38997	-0.07509	1.22341	1.29522	-0.17736	0.08661	-0.26895	0.680368	0.364338	0.593037	-1.3315
4.36667	-26.5332	-34.6319	-52.7218	-27.3315	-38.7107	-27.9629	-37.9544	-45.9006	-26.3299	-21.9145	-27.2693	-15.9773	-20.1591	-32.787	-23.4871	-15.7172	-12.6729	-20.8566	-31.1928	-16.5252	-12.6206	-11.6038	0.825566	0.276486	5.60348	0.429514	1.79224	1.26598	2.10605	2.65295	0.534434	0.61221	-3.44375	-0.38885	-0.10737	1.20373	1.30336	-0.16961	0.105363	-0.27205	0.668521	0.364483	0.576546	-1.31868
4.38333	-26.6397	-34.7193	-52.7325	-27.5771	-38.7391	-28.0773	-37.9796	-45.9463	-26.5134	-21.9215	-27.3363	-16.0673	-20.1646	-32.8288	-23.3637	-15.7578	-12.8935	-20.95	-31.2518	-16.3885	-12.8512	-11.5506	0.844237	0.291258	5.61239	0.469894	1.77971	1.2527	2.14514	2.64082	0.545792	0.605043	-3.37161	-0.39028	-0.10572	1.2003	1.29172	-0.109	0.14051	-0.26854	0.654044	0.374063	0.564641	-1.32548
4.4	-26.7176	-34.8171	-52.8265	-27.8545	-38.8114	-28.2822	-38.0461	-46.0143	-26.708	-21.8475	-27.4364	-16.0793	-20.0211	-32.9442	-23.1942	-15.9101	-12.9181	-20.9986	-31.3595	-16.2916	-13.1103	-11.4678	0.855272	0.258982	5.53723	0.462871	1.79299	1.27751	2.16168	2.63168	0.551097	0.590282	-3.3449	-0.38691	-0.0196	1.2167	1.28382	-0.04231	0.142202	-0.27081	0.643393	0.380411	0.579204	-1.32261
4.41667	-26.7157	-34.8614	-52.8744	-28.1246	-38.6832	-28.2639	-38.1396	-46.0761	-26.8289	-21.6405	-27.5896	-16.0644	-19.8972	-33.095	-23.1081	-16.1015	-12.8939	-21.0516	-31.4671	-16.1588	-13.4269	-11.348	0.844941	0.262316	5.50171	0.499134	1.77127	1.25693	2.1692	2.61976	0.55754	0.5529	-3.34949	-0.40044	0.071124	1.23943	1.30727	0.012769	0.156359	-0.28184	0.635865	0.391339	0.574126	-1.35587
4.43333	-26.6852	-34.9359	-52.8446	-28.2631	-38.3023	-28.2366	-38.2633	-46.13	-26.9126	-21.4804	-27.7388	-16.1895	-19.8727	-33.2741	-22.9033	-16.3473	-12.9337	-21.1783	-31.5554	-16.0306	-13.6353	-11.0997	0.826214	0.247187	5.5785	0.498594	1.71216	1.24793	2.19099	2.60752	0.559381	0.538474	-3.31664	-0.39726	0.076235	1.26049	1.28641	0.062412	0.187398	-0.28468	0.628052	0.384724	0.623104	-1.36684
4.45	-26.6463	-35.0096	-52.819	-28.4137	-38.0466	-28.1636	-38.3939	-46.1807	-26.9957	-21.3167	-27.8494	-16.3378	-19.9455	-33.4942	-22.8625	-16.5255	-12.97	-21.3535	-31.7155	-15.9544	-13.8316	-10.9543	0.824111	0.240078	5.65873	0.504281	1.66361	1.21871	2.2217	2.58655	0.575424	0.532561	-3.3	-0.38664	0.070971	1.2825	1.30128	0.097383	0.201729	-0.29104	0.623447	0.37894	0.719408	-1.31984
4.46667	-26.6204	-35.0657	-52.7865	-28.5068	-37.5209	-28.2498	-38.5522	-46.2474	-27.1369	-21.1893	-27.9573	-16.4459	-20.0176	-33.7219	-22.8424	-16.6606	-13.0123	-21.4989	-31.8652	-15.9774	-14.0408	-10.8376	0.811554	0.236728	5.73278	0.489771	1.5975	1.2044	2.21959	2.57438	0.582693	0.514865	-3.29528	-0.38182	0.063246	1.31373	1.3193	0.0894	0.214908	-0.28357	0.633631	0.380957	0.783315	-1.32482
4.48333	-26.5152	-35.0901	-52.7236	-28.4442	-37.0436	-28.4394	-38.7336	-46.3226	-27.2703	-21.0769	-28.0376	-16.5635	-20.0519	-33.9504	-22.7942	-16.7998	-13.1511	-21.612	-31.9033	-15.9336	-14.1621	-10.8309	0.795801	0.203408	5.80639	0.446736	1.52978	1.25491	2.23539	2.56521	0.604302	0.518481	-3.2871	-0.37435	-0.00137	1.3421	1.34067	0.079624	0.216798	-0.2877	0.621005	0.381583	0.847409	-1.29269
4.5	-26.4312	-35.0865	-52.634	-28.3896	-36.7923	-28.5552	-38.9497	-46.409	-27.3658	-20.9771	-28.1358	-16.6668	-20.093	-34.1649	-22.6441	-16.7348	-13.098	-21.7366	-31.9544	-15.8737	-14.2544	-10.7548	0.79118	0.171779	5.86799	0.396483	1.51024	1.25616	2.23789	2.55004	0.614724	0.527462	-3.2618	-0.37882	-0.03898	1.3724	1.35384	0.064182	0.214321	-0.28763	0.616125	0.370491	0.889732	-1.32296
4.51667	-26.3264	-35.0695	-52.548	-28.3892	-36.6992	-28.4855	-39.1508	-46.4644	-27.4305	-20.92	-28.2294	-16.778	-20.1807	-34.3588	-22.4719	-16.6021	-13.1079	-21.8986	-31.9325	-15.7934	-14.291	-10.6696	0.788391	0.138706	5.93106	0.347127	1.50101	1.22237	2.23779	2.52799	0.618488	0.504293	-3.25089	-0.38977	-0.06676	1.46391	1.36324	0.038806	0.237093	-0.2809	0.57973	0.367821	0.922306	-1.36509
4.53333	-26.2998	-35.1011	-52.4458	-28.3753	-36.6992	-28.0101	-39.3353	-46.5254	-27.4887	-20.961	-28.364	-16.8843	-20.2368	-34.5472	-22.1679	-16.5894	-13.1104	-22.0797	-31.8667	-15.6726	-14.4065	-10.7148	0.779553	0.102367	5.97449	0.319528	1.48705	1.18328	2.22763	2.50731	0.626745	0.476275	-3.27869	-0.39082	-0.08795	1.5271	1.34428	0.046446	0.233459	-0.2706	0.539293	0.356106	0.970582	-1.41375
4.55	-26.1362	-35.2527	-52.3459	-28.4223	-36.7143	-27.3776	-39.5332	-46.5806	-27.5521	-20.9161	-28.4374	-16.9821	-20.3011	-34.6835	-22.044	-16.7057	-13.1331	-22.2386	-31.8221	-15.3624	-14.4964	-10.7633	0.758975	0.00585367	6.02536	0.301239	1.49255	1.12355	2.20856	2.48935	0.629168	0.477183	-3.26637	-0.38556	-0.09466	1.60552	1.34982	0.038108	0.243251	-0.26628	0.511507	0.32694	1.01977	-1.41086
4.56667	-25.9979	-35.4134	-52.2854	-28.4713	-36.5282	-27.1209	-39.6949	-46.6706	-27.5976	-20.8921	-28.4846	-17.1104	-20.4026	-34.7961	-22.0293	-16.7027	-13.0537	-22.389	-31.8899	-15.188	-14.6412	-11.012	0.74809	-0.0111504	6.08569	0.273216	1.47525	1.12234	2.18581	2.47957	0.624613	0.443376	-3.24319	-0.38256	-0.0858	1.67483	1.35771	-0.00976	0.232212	-0.26739	0.495954	0.315554	1.06564	-1.48902
4.58333	-25.8981	-35.5643	-52.2682	-28.445	-36.3869	-27.0806	-39.8329	-46.758	-27.6444	-20.8008	-28.5725	-17.1983	-20.469	-34.9318	-22.1209	-16.6157	-12.846	-22.4656	-32.0179	-15.1718	-14.76	-11.2935	0.73869	-0.0388563	6.14803	0.236215	1.44686	1.09158	2.16736	2.46762	0.62056	0.412069	-3.21428	-0.38521	-0.04928	1.73469	1.36066	-0.03446	0.203652	-0.2636	0.500073	0.312088	1.0977	-1.55671
4.6	-25.8535	-35.7404	-52.2579	-28.291	-35.9582	-27.0223	-39.944	-46.8248	-27.7165	-20.7575	-28.6678	-17.31	-20.481	-35.1027	-22.1078	-16.495	-12.697	-22.5454	-32.1855	-15.2684	-14.8784	-11.3596	0.734839	-0.102457	6.20819	0.206679	1.37717	1.09246	2.13503	2.46197	0.608828	0.383886	-3.27594	-0.38246	0.035881	1.80124	1.39254	-0.08762	0.20646	-0.26703	0.511833	0.324051	1.12863	-1.60559
4.61667	-25.7893	-35.9159	-52.2923	-28.2297	-35.6546	-26.9306	-40.0311	-46.8672	-27.747	-20.7052	-28.7964	-17.3686	-20.5267	-35.2941	-22.0349	-15.8705	-12.5478	-22.6429	-32.3783	-15.2611	-14.9611	-11.4122	0.733492	-0.0877691	6.2506	0.215258	1.33652	1.06738	2.10686	2.44822	0.593975	0.353365	-3.30269	-0.39076	0.115802	1.84441	1.37731	-0.16268	0.172836	-0.26208	0.535261	0.313452	1.17133	-1.68814
4.63333	-25.7497	-36.0367	-52.3551	-28.2708	-35.4561	-26.8686	-40.1382	-46.9329	-27.7734	-20.7111	-28.9057	-17.4292	-20.6278	-35.4651	-22.0005	-15.2102	-12.2418	-22.7418	-32.6175	-15.2096	-14.917	-11.1952	0.723825	-0.00555843	6.27757	0.250446	1.31632	1.04811	2.08518	2.44003	0.582975	0.354786	-3.30043	-0.37603	0.181224	1.89925	1.38304	-0.23113	0.156095	-0.26883	0.532523	0.301694	1.17736	-1.74614
4.65	-25.6518	-36.1834	-52.4339	-28.4153	-35.1293	-26.5583	-40.2634	-47.0125	-27.8736	-20.802	-28.9745	-17.4986	-20.8279	-35.6354	-21.9935	-14.8753	-11.7624	-22.867	-32.8462	-15.1509	-14.8687	-10.9076	0.704065	-0.00566071	6.31303	0.252534	1.24469	1.0117	2.06387	2.43304	0.572319	0.35199	-3.30698	-0.37502	0.180565	1.95773	1.39645	-0.2901	0.094827	-0.26382	0.554624	0.290096	1.1972	-1.80819
4.66667	-25.546	-36.3497	-52.4844	-28.4752	-34.9264	-26.4412	-40.3372	-47.0691	-27.992	-20.8306	-28.9282	-17.5545	-21.0524	-35.8021	-22.0499	-14.7901	-11.5211	-22.9987	-33.0578	-14.8222	-14.9189	-10.5614	0.684625	-0.0236352	6.44039	0.253404	1.17985	0.99341	2.05399	2.42425	0.573328	0.353352	-3.23617	-0.36336	0.142254	1.99532	1.41644	-0.30863	0.037894	-0.25168	0.58528	0.263824	1.23539	-1.90114
4.68333	-25.4069	-36.477	-52.6804	-28.5512	-34.8034	-26.1734	-40.4159	-47.1295	-28.133	-20.7777	-28.8625	-17.5306	-21.2094	-35.9782	-22.1768	-14.817	-11.2609	-23.0671	-33.3132	-14.1079	-15.0381	-10.2588	0.673066	-0.0606947	6.39792	0.25065	1.12303	0.950496	2.06997	2.41321	0.570686	0.383887	-3.16868	-0.3642	0.148294	2.04371	1.46878	-0.32138	0.003253	-0.25395	0.57743	0.199363	1.25568	-1.98331
4.7	-25.3135	-36.6191	-52.8738	-28.654	-34.7725	-25.7911	-40.5148	-47.2045	-28.2228	-20.8269	-28.8547	-17.5021	-21.3844	-36.1911	-22.2547	-14.6394	-10.9579	-23.1207	-33.5564	-13.0736	-15.0613	-10.1066	0.652343	-0.0848446	6.33893	0.261534	1.09037	0.915188	2.09765	2.40291	0.568369	0.40109	-3.13695	-0.36738	0.147342	2.08591	1.46576	-0.34725	-0.03646	-0.26304	0.618635	0.129089	1.29416	-2.06427
4.71667	-25.1926	-36.7798	-53.0955	-28.8308	-34.8178	-25.0735	-40.569	-47.2689	-28.3232	-20.9232	-28.8786	-17.4035	-21.5121	-36.4056	-22.3684	-13.9924	-10.4995	-23.1615	-33.7654	-12.5008	-15.12	-10.041	0.642544	-0.110584	6.22727	0.25603	1.08764	0.846422	2.14453	2.39858	0.567863	0.409993	-3.09726	-0.38196	0.128646	2.12637	1.45297	-0.41514	-0.09544	-0.26502	0.707756	0.083941	1.30614	-2.12822
4.73333	-25.1262	-36.9154	-53.2473	-28.9877	-34.8133	-24.6392	-40.5776	-47.3558	-28.4105	-21.0236	-28.8644	-17.3085	-21.6125	-36.6099	-22.4167	-13.2685	-9.9338	-23.2079	-33.9595	-12.0311	-15.2179	-9.90009	0.618105	-0.108567	6.18885	0.274291	1.05059	0.805134	2.19392	2.38976	0.57823	0.408207	-2.97565	-0.38353	0.155954	2.17788	1.47297	-0.45387	-0.17319	-0.26965	0.823149	0.048445	1.28669	-2.08198
4.75	-25.1256	-37.034	-53.3863	-29.1627	-34.6109	-24.5409	-40.5004	-47.436	-28.47	-21.1399	-28.8287	-17.3416	-21.7135	-36.7836	-22.3344	-12.9389	-9.56134	-23.2197	-34.1777	-11.6115	-15.3108	-9.83925	0.615931	-0.0924193	6.15792	0.351607	0.999068	0.793344	2.21194	2.37831	0.585965	0.419918	-2.83331	-0.38548	0.166532	2.2058	1.45407	-0.4776	-0.24254	-0.28089	0.925901	0.014098	1.23903	-2.04836
4.76667	-25.1301	-37.1393	-53.539	-29.3798	-34.1857	-24.4815	-40.4645	-47.5043	-28.5271	-21.309	-28.9566	-17.4216	-21.8666	-36.9661	-22.0788	-12.7048	-9.05225	-23.2232	-34.4163	-11.3774	-15.2573	-9.97603	0.620783	-0.050623	6.14566	0.442009	0.914507	0.789946	2.24839	2.38002	0.591459	0.440529	-2.81885	-0.37408	0.208794	2.24199	1.44304	-0.50106	-0.31283	-0.2877	0.994428	-0.00181	1.21841	-2.10167
4.78333	-25.2067	-37.191	-53.6837	-29.5744	-33.7671	-24.24	-40.404	-47.5548	-28.5594	-21.5085	-29.0472	-17.4491	-22.0387	-37.1423	-21.7125	-12.3556	-8.77656	-23.2923	-34.6653	-10.9476	-15.0862	-10.1587	0.617806	0.0226666	6.17471	0.461328	0.825788	0.782809	2.27872	2.38621	0.599819	0.446856	-2.75351	-0.35872	0.208652	2.27082	1.39649	-0.53686	-0.35682	-0.31261	1.02521	-0.03634	1.1943	-2.09001
4.8	-25.2377	-37.2962	-53.7981	-29.544	-33.5221	-24.2402	-40.3746	-47.6225	-28.5875	-21.7059	-29.1529	-17.5154	-22.225	-37.3283	-21.533	-11.9692	-8.6312	-23.4188	-34.8984	-10.661	-14.9564	-10.3069	0.614966	0.0702878	6.14837	0.486237	0.759893	0.789788	2.3282	2.38671	0.624036	0.458128	-2.69864	-0.34721	0.224431	2.2967	1.39833	-0.54867	-0.38578	-0.33012	1.03597	-0.05075	1.16997	-2.12036
4.81667	-25.3137	-37.3938	-53.9511	-29.593	-33.4855	-24.2668	-40.3771	-47.7052	-28.6139	-21.8813	-29.2278	-17.5549	-22.4236	-37.4681	-21.4666	-11.6844	-8.14832	-23.6583	-34.9483	-10.2372	-14.8	-10.3544	0.625801	0.151505	6.08921	0.483936	0.755854	0.827494	2.37627	2.39072	0.660703	0.48128	-2.66315	-0.3489	0.231692	2.37436	1.38309	-0.58596	-0.47045	-0.40347	1.03479	-0.08855	1.13557	-2.17617
4.83333	-25.3522	-37.5216	-54.0919	-29.5517	-33.5536	-24.3388	-40.3513	-47.7777	-28.6803	-22.0499	-29.3061	-17.5283	-22.5845	-37.5573	-21.5313	-11.6529	-7.72619	-23.9228	-35.0335	-10.0582	-14.509	-9.97897	0.611579	0.203942	6.07511	0.49192	0.744547	0.83545	2.44492	2.39703	0.675817	0.494243	-2.68772	-0.36404	0.228833	2.44913	1.35427	-0.57859	-0.54611	-0.48872	1.05897	-0.1119	1.08922	-2.22923
4.85	-25.3905	-37.6123	-54.2338	-29.5345	-33.658	-24.5561	-40.3924	-47.8414	-28.7282	-22.2095	-29.4347	-17.5901	-22.7645	-37.6089	-21.5353	-11.7363	-7.58879	-24.1118	-35.1169	-9.81931	-14.2939	-9.80336	0.61173	0.230747	6.07356	0.485891	0.729477	0.850314	2.46874	2.39703	0.689678	0.524725	-2.72315	-0.35722	0.187184	2.52221	1.35261	-0.57859	-0.56062	-0.53804	1.06767	-0.13981	1.04756	-2.28006
4.86667	-25.4948	-37.683	-54.4306	-29.5365	-33.7621	-24.6492	-40.4357	-47.8931	-28.8111	-22.3705	-29.5275	-17.6071	-22.9087	-37.6823	-21.4471	-11.5749	-7.63658	-24.2689	-35.1859	-9.70679	-14.1643	-9.70267	0.614745	0.28747	6.00881	0.496022	0.721245	0.828492	2.5228	2.39908	0.705297	0.55461	-2.7295	-0.34172	0.191486	2.58074	1.34385	-0.58305	-0.55111	-0.56666	1.06939	-0.15397	1.02385	-2.30444
4.88333	-25.5471	-37.7417	-54.5935	-29.5881	-33.9123	-24.2415	-40.4967	-47.951	-28.9019	-22.5252	-29.6187	-17.5036	-23.056	-37.7853	-21.2548	-11.0449	-7.71213	-24.4275	-35.2891	-9.69765	-14.1113	-9.5745	0.612227	0.293411	5.97798	0.52229	0.746284	0.756435	2.5851	2.40154	0.722341	0.594734	-2.72879	-0.34799	0.230385	2.59167	1.32049	-0.60689	-0.54291	-0.59002	1.09053	-0.15814	1.0255	-2.31246
4.9	-25.5667	-37.7169	-54.7758	-29.693	-34.1308	-23.8552	-40.5214	-48.0235	-28.9876	-22.6303	-29.645	-17.5702	-23.1963	-37.7869	-21.0264	-10.5807	-7.89473	-24.5769	-35.4237	-9.78801	-14.0577	-9.27563	0.598636	0.295955	5.91197	0.525499	0.748506	0.725798	2.66621	2.4042	0.75023	0.643156	-2.72409	-0.32767	0.27345	2.60105	1.31517	-0.6243	-0.48902	-0.59971	1.12073	-0.16572	1.00939	-2.39972
4.91667	-25.5785	-37.636	-54.9248	-29.7647	-34.3718	-23.4346	-40.6026	-48.1041	-29.0408	-22.7436	-29.6077	-17.6174	-23.3893	-37.7911	-20.8913	-10.3681	-8.1424	-24.7046	-35.5631	-9.84438	-14.077	-9.1597	0.602675	0.305295	5.86022	0.555219	0.792822	0.708799	2.72617	2.40877	0.762288	0.694925	-2.6886	-0.31217	0.303729	2.61542	1.30293	-0.61451	-0.44783	-0.59637	1.13522	-0.1741	0.977779	-2.42238
4.93333	-25.5706	-37.542	-55.1079	-29.9577	-34.6397	-23.3121	-40.7091	-48.1733	-29.047	-22.8166	-29.5578	-17.6467	-23.5725	-37.8461	-20.8304	-10.2278	-8.48197	-24.8509	-35.6205	-10.0103	-14.0784	-9.11732	0.590761	0.288217	5.80559	0.536586	0.819733	0.701153	2.76946	2.41896	0.78371	0.744959	-2.69869	-0.30401	0.30544	2.61586	1.27744	-0.66875	-0.40502	-0.59498	1.145	-0.17501	0.959366	-2.42572
4.95	-25.5591	-37.468	-55.2659	-30.1961	-34.9279	-23.2534	-40.8956	-48.2478	-29.0786	-22.9128	-29.5285	-17.734	-23.7186	-37.9449	-20.7598	-10.2858	-8.80695	-25.0259	-35.6208	-10.063	-14.0608	-9.19539	0.587709	0.27881	5.82783	0.520822	0.86324	0.725337	2.71919	2.41436	0.796234	0.778616	-2.71052	-0.30345	0.336003	2.61192	1.2612	-0.67332	-0.34529	-0.61114	1.13268	-0.17177	0.930538	-2.43712
4.96667	-25.493	-37.3887	-55.3753	-30.463	-35.2514	-22.7599	-41.0466	-48.3225	-29.0797	-22.9868	-29.481	-17.8918	-23.8915	-38.0509	-20.7485	-10.2427	-9.06183	-25.1727	-35.6067	-10.2887	-14.0999	-9.24915	0.586834	0.281349	5.91069	0.543574	0.875998	0.677138	2.70655	2.41012	0.805015	0.80415	-2.71796	-0.29665	0.337148	2.63687	1.24744	-0.66603	-0.30599	-0.60897	1.11479	-0.14579	0.922578	-2.42936
4.98333	-25.4904	-37.323	-55.4534	-30.7369	-35.5724	-22.0873	-41.1458	-48.3925	-29.0956	-23.0832	-29.4733	-18.0308	-23.9855	-38.1751	-20.794	-9.8911	-9.21708	-25.3199	-35.6236	-10.6095	-14.1269	-9.22999	0.592977	0.249675	5.9839	0.577759	0.899476	0.622909	2.77312	2.4046	0.81084	0.801802	-2.7246	-0.28305	0.409724	2.67159	1.23507	-0.68412	-0.25437	-0.59913	1.10963	-0.12763	0.956317	-2.42597
5	-25.5527	-37.2959	-55.5046	-30.9816	-35.8303	-21.6439	-41.268	-48.3832	-29.1341	-23.1752	-29.4757	-18.1499	-24.0233	-38.316	-20.8121	-9.68385	-9.30372	-25.4828	-35.707	-10.8642	-14.2053	-9.24527	0.582734	0.247611	6.03868	0.648615	0.919872	0.570207	2.85487	2.39702	0.810691	0.806273	-2.75322	-0.27968	0.523446	2.68076	1.25202	-0.71413	-0.25371	-0.60424	1.09537	-0.09059	1.00654	-2.39395
5.01667	-25.5991	-37.1991	-55.5516	-31.144	-36.0879	-21.2209	-41.3775	-48.3692	-29.1477	-23.2329	-29.404	-18.3044	-24.075	-38.3765	-20.9024	-9.50021	-9.50624	-25.6169	-35.8213	-11.0407	-14.3255	-9.35495	0.589027	0.23552	6.09208	0.759444	0.940987	0.54704	2.94309	2.38077	0.806107	0.798459	-2.74374	-0.27168	0.605111	2.69578	1.25312	-0.74978	-0.23659	-0.58786	1.09034	-0.05054	1.06831	-2.44118
5.03333	-25.621	-37.1141	-55.5854	-31.0043	-36.3545	-20.7839	-41.4834	-48.3927	-29.1882	-23.301	-29.3556	-18.3191	-24.2063	-38.4077	-20.8949	-9.25902	-9.72736	-25.7321	-35.9527	-11.3008	-14.4276	-9.52169	0.594162	0.22713	6.14563	0.75468	0.947095	0.483202	3.01919	2.37101	0.815881	0.756697	-2.70512	-0.2766	0.655388	2.70037	1.26448	-0.78053	-0.20109	-0.57632	1.0939	-0.05481	1.14821	-2.4596
5.05	-25.6236	-37.1185	-55.6197	-30.9312	-36.5826	-20.6705	-41.5913	-48.4351	-29.2664	-23.4155	-29.2243	-18.372	-24.358	-38.4134	-20.9186	-9.16996	-10.0045	-25.7553	-36.0816	-11.4855	-14.5764	-9.62708	0.594972	0.200031	6.19712	0.747478	0.937273	0.47823	3.11529	2.36321	0.824043	0.728831	-2.64314	-0.2777	0.701146	2.70754	1.29449	-0.79244	-0.17127	-0.54045	1.11025	-0.07029	1.20144	-2.50473
5.06667	-25.5778	-37.1804	-55.643	-30.8367	-36.8082	-20.6114	-41.6973	-48.4853	-29.3273	-23.5265	-29.048	-18.3979	-24.5275	-38.3844	-20.8557	-9.31792	-10.3072	-25.7428	-36.1962	-11.5327	-14.7981	-9.71577	0.596293	0.183393	6.23961	0.730437	0.940431	0.444551	3.21045	2.36833	0.830636	0.691609	-2.63199	-0.26308	0.739178	2.72728	1.29095	-0.77439	-0.13729	-0.47493	1.12207	-0.08481	1.22054	-2.55292
5.08333	-25.5103	-37.27	-55.6306	-30.8117	-37.0231	-20.6578	-41.7661	-48.5389	-29.3515	-23.6781	-28.8853	-18.3499	-24.6733	-38.3521	-20.865	-9.53454	-10.5999	-25.654	-36.3033	-11.4768	-15.0501	-9.77053	0.597023	0.207594	6.27363	0.740581	0.943415	0.437184	3.31873	2.36252	0.84184	0.655391	-2.62899	-0.26245	0.809883	2.76059	1.30721	-0.77459	-0.09888	-0.36107	1.12999	-0.10412	1.24009	-2.56445
5.1	-25.3074	-37.3896	-55.5501	-30.8459	-37.2972	-20.8446	-41.8957	-48.5647	-29.3489	-23.7816	-28.7426	-18.3642	-24.8544	-38.2452	-20.8148	-9.81794	-10.843	-25.6087	-36.3393	-11.2581	-15.296	-9.61769	0.580829	0.19755	6.29585	0.780613	0.937769	0.458503	3.35089	2.36251	0.856871	0.632924	-2.61684	-0.2418	0.838545	2.76438	1.29798	-0.73329	-0.06843	-0.29674	1.12476	-0.13346	1.26586	-2.60026
5.11667	-25.1889	-37.4522	-55.4956	-30.9631	-37.5716	-21.0476	-42.0982	-48.5979	-29.2789	-23.882	-28.6438	-18.4527	-25.0184	-38.0108	-20.9454	-9.9792	-11.0879	-25.6165	-36.3561	-11.1435	-15.5154	-9.40747	0.573645	0.224837	6.3228	0.793803	0.937085	0.492835	3.31809	2.364	0.868311	0.63314	-2.63078	-0.22909	0.824218	2.75647	1.28987	-0.72646	-0.02836	-0.26548	1.119	-0.15693	1.28528	-2.65897
5.13333	-25.1668	-37.5475	-55.4198	-31.1239	-37.793	-21.1768	-42.3013	-48.6367	-29.2539	-23.9209	-28.4538	-18.5596	-25.1147	-37.8158	-21.1822	-10.1726	-11.2934	-25.5153	-36.3926	-11.1116	-15.6907	-9.39426	0.568498	0.296525	6.33868	0.812909	0.974899	0.496739	3.22636	2.35912	0.885697	0.649382	-2.6529	-0.21383	0.833401	2.75501	1.3295	-0.7058	-0.02243	-0.15498	1.11888	-0.1676	1.33109	-2.74188
5.15	-25.1842	-37.6556	-55.3269	-31.2755	-38.0506	-21.3124	-42.4794	-48.679	-29.24	-23.9743	-28.2479	-18.6942	-25.2144	-37.6717	-21.3432	-10.4288	-11.4043	-25.4723	-36.3778	-11.1655	-15.9324	-9.44805	0.576255	0.352767	6.35911	0.830611	0.961493	0.506497	3.15514	2.36064	0.912124	0.687016	-2.59501	-0.19394	0.825146	2.75052	1.37249	-0.6705	-0.01438	-0.0606	1.10761	-0.16776	1.33241	-2.77911
5.16667	-25.1338	-37.7436	-55.2728	-31.3231	-38.1577	-21.5335	-42.6391	-48.705	-29.241	-24.0712	-27.9755	-18.7983	-25.3311	-37.5208	-21.3497	-10.6714	-11.5588	-25.4391	-36.3527	-11.1824	-16.2069	-9.5807	0.588315	0.452106	6.40028	0.849267	0.964849	0.536217	3.1158	2.38258	0.928021	0.692482	-2.44292	-0.18307	0.860223	2.72827	1.37073	-0.66745	-0.00585	0.041286	1.11083	-0.18729	1.30131	-2.7781
5.18333	-25.0688	-37.8745	-55.2806	-31.398	-38.197	-21.5469	-42.757	-48.7417	-29.2268	-24.1483	-27.9643	-18.8582	-25.4757	-37.2885	-21.4649	-11.052	-11.6021	-25.3585	-36.2946	-11.1588	-16.4178	-9.75012	0.59587	0.494722	6.43667	0.863401	0.922134	0.546542	3.13242	2.38407	0.944837	0.70374	-2.44378	-0.17944	0.907378	2.704	1.42656	-0.66075	0.005916	0.157922	1.1023	-0.19634	1.28056	-2.75963
5.2	-25.0166	-38.0137	-55.3169	-31.5584	-38.2836	-21.5194	-42.8462	-48.8193	-29.184	-24.1296	-27.9634	-18.9176	-25.6118	-37.1387	-21.5576	-11.4569	-11.7096	-25.3276	-36.0396	-11.2182	-16.6403	-9.98238	0.601293	0.506773	6.47408	0.859976	0.894039	0.522863	3.20334	2.39276	0.952851	0.685257	-2.40591	-0.17809	0.937242	2.67858	1.45295	-0.60305	0.032075	0.239624	1.06246	-0.19968	1.26595	-2.7704
5.21667	-24.9787	-38.092	-55.3238	-31.7558	-38.345	-21.6815	-42.9483	-48.8996	-29.1878	-24.201	-27.9359	-18.9295	-25.7396	-36.8767	-21.4942	-11.8584	-11.8906	-25.2827	-35.8735	-10.9936	-16.9071	-10.28	0.598225	0.555988	6.50441	0.869149	0.898889	0.524878	3.27543	2.4152	0.963058	0.656069	-2.3495	-0.17549	0.976708	2.64177	1.45469	-0.52426	0.04812	0.320046	1.03693	-0.23724	1.20899	-2.79269
5.23333	-24.9268	-38.1491	-55.3436	-31.9962	-38.302	-21.8049	-43.0477	-48.9815	-29.2199	-24.3083	-27.8732	-18.9197	-25.8861	-36.6076	-21.3753	-12.2511	-12.0326	-25.2498	-35.7923	-10.9911	-17.1689	-10.5543	0.591961	0.614115	6.53145	0.906913	0.888431	0.554001	3.36443	2.43724	0.971315	0.625692	-2.28541	-0.17397	1.00673	2.60559	1.42636	-0.4615	0.054954	0.386543	1.02037	-0.25349	1.189	-2.83732
5.25	-24.9419	-38.1766	-55.3726	-32.2507	-38.3345	-21.682	-43.1066	-49.0588	-29.2867	-24.4437	-27.8745	-18.9951	-26.0374	-36.3742	-21.3958	-12.7029	-12.0977	-25.2599	-35.6188	-10.9734	-17.4315	-10.816	0.594741	0.621372	6.5559	0.895839	0.891356	0.552282	3.42206	2.44675	0.977707	0.606601	-2.21475	-0.1659	1.00802	2.56642	1.43524	-0.42698	0.059525	0.428858	0.986106	-0.27566	1.17657	-2.80096
5.26667	-24.9211	-38.2352	-55.3495	-32.4609	-38.4239	-21.7104	-43.0908	-49.1072	-29.1692	-24.5949	-27.8505	-18.9708	-26.177	-36.1852	-21.4582	-13.1046	-12.0736	-25.2473	-35.4977	-11.1216	-17.7121	-11.1095	0.594288	0.597804	6.57818	0.950573	0.902279	0.568788	3.44728	2.4416	0.963044	0.608879	-2.09608	-0.16132	0.999588	2.55442	1.44425	-0.36965	0.034081	0.487608	0.955802	-0.28422	1.16149	-2.79805
5.28333	-24.6814	-38.3281	-55.3085	-32.7208	-38.4961	-21.7458	-43.0891	-49.1627	-29.0878	-24.7068	-27.7869	-18.9226	-26.2728	-36.0176	-21.5476	-13.3959	-11.9617	-25.1736	-35.3932	-11.3376	-17.886	-11.3957	0.584061	0.578916	6.60186	1.0469	0.917257	0.538361	3.47477	2.43449	0.953569	0.583033	-1.90046	-0.16514	0.986134	2.52324	1.47776	-0.30216	0.001407	0.543955	0.93427	-0.28338	1.21972	-2.76323
5.3	-24.4794	-38.3584	-55.2745	-33.0254	-38.6257	-21.8437	-43.1368	-49.1663	-29.0727	-24.7862	-27.7585	-18.9471	-26.3526	-35.8867	-21.7432	-13.6278	-11.5907	-25.0164	-35.3264	-11.4307	-18.0285	-11.6587	0.573341	0.617257	6.62376	1.12158	0.931374	0.528513	3.51438	2.4336	0.941787	0.567448	-1.76026	-0.16565	0.998982	2.49484	1.52122	-0.24977	-0.01974	0.584606	0.922886	-0.29102	1.28253	-2.74275
5.31667	-24.3809	-38.43	-55.2471	-33.316	-38.799	-21.9848	-43.2104	-49.1898	-29.1092	-24.7954	-27.7727	-18.9561	-26.3794	-35.6878	-22.0291	-13.9171	-11.32	-24.8501	-35.2994	-11.508	-18.1125	-11.8555	0.571004	0.62907	6.6521	1.15359	0.946308	0.541294	3.55891	2.44276	0.934538	0.545901	-1.59621	-0.14839	1.08686	2.45749	1.55509	-0.22153	-0.04988	0.62172	0.91275	-0.2934	1.34053	-2.75442
5.33333	-24.3773	-38.5677	-55.2452	-33.605	-38.8994	-21.9069	-43.2939	-49.2318	-29.1362	-24.807	-27.7948	-18.8931	-26.4014	-35.5361	-22.416	-14.2696	-11.2173	-24.7243	-35.3092	-11.6513	-18.1611	-11.9122	0.579571	0.593325	6.68441	1.17257	0.971093	0.54571	3.58978	2.45345	0.923865	0.532577	-1.41853	-0.13465	1.13809	2.43323	1.58909	-0.15694	-0.02404	0.642338	0.902307	-0.29141	1.39362	-2.79155
5.35	-24.4135	-38.7197	-55.2659	-33.8102	-39.0513	-21.83	-43.3322	-49.2698	-29.1091	-24.8303	-27.8562	-18.9026	-26.3746	-35.4573	-22.7707	-14.6323	-10.9675	-24.6583	-35.3554	-11.8029	-18.2336	-11.9097	0.578665	0.617624	6.71603	1.21613	0.98516	0.531218	3.61398	2.46148	0.920776	0.545386	-1.27559	-0.14365	1.2227	2.42791	1.61621	-0.09293	-0.04442	0.669863	0.908799	-0.28611	1.43678	-2.81065
5.36667	-24.4248	-38.8553	-55.2895	-34.0102	-39.2168	-21.9192	-43.4058	-49.3083	-29.1279	-24.7335	-27.8629	-18.9405	-26.3566	-35.3623	-23.1425	-14.8275	-10.5664	-24.6005	-35.4653	-12.0726	-18.2328	-11.857	0.576767	0.664959	6.74374	1.22911	1.00741	0.558891	3.63276	2.47344	0.910812	0.5434	-1.09086	-0.13677	1.32101	2.39402	1.6006	-0.0675	-0.10413	0.690151	0.921889	-0.27635	1.46274	-2.82112
5.38333	-24.446	-39.0011	-55.3084	-34.2071	-39.3583	-22.0506	-43.474	-49.3351	-29.1151	-24.6078	-27.9189	-18.9356	-26.3579	-35.1866	-23.5247	-14.8087	-10.2536	-24.5225	-35.5565	-12.3829	-18.1013	-11.9557	0.569085	0.682316	6.73259	1.20246	1.01964	0.600483	3.65935	2.48694	0.901607	0.538487	-0.97683	-0.13945	1.39336	2.36874	1.61506	-0.05997	-0.13939	0.714181	0.928245	-0.26586	1.48807	-2.82489
5.4	-24.5692	-39.1129	-55.34	-34.444	-39.4966	-22.3164	-43.5557	-49.3741	-29.1316	-24.5734	-27.9441	-18.7555	-26.3487	-35.0664	-23.9243	-14.6638	-9.98169	-24.4472	-35.5887	-12.5892	-17.9089	-12.0667	0.568988	0.693586	6.74144	1.2025	1.04858	0.627303	3.70227	2.49213	0.898129	0.548806	-0.86965	-0.14654	1.46736	2.36046	1.62932	-0.07609	-0.15443	0.727963	0.921995	-0.25995	1.49257	-2.75216
5.41667	-24.7283	-39.2083	-55.4273	-34.5995	-39.6677	-22.6145	-43.6223	-49.4261	-29.185	-24.5983	-27.9485	-18.7031	-26.4406	-34.9266	-24.345	-14.7003	-9.73522	-24.3665	-35.6111	-12.4656	-17.8234	-12.194	0.576801	0.703365	6.68992	1.24609	1.04047	0.650183	3.72163	2.50757	0.904317	0.557112	-0.78361	-0.14014	1.50322	2.34071	1.68151	-0.09255	-0.1379	0.750175	0.897814	-0.28351	1.48242	-2.70537
5.43333	-24.9046	-39.2448	-55.4606	-34.7049	-39.8298	-22.9814	-43.6015	-49.4774	-29.2222	-24.6557	-27.9158	-18.6857	-26.5564	-34.7511	-24.7479	-14.8284	-9.63211	-24.2778	-35.5819	-12.374	-17.8343	-12.1339	0.589022	0.704187	6.71016	1.28085	1.05076	0.68934	3.71713	2.52229	0.904578	0.559187	-0.67948	-0.14265	1.52616	2.29962	1.73061	-0.0756	-0.12139	0.783341	0.878036	-0.29784	1.50101	-2.50373
5.45	-25.0526	-39.2828	-55.4771	-34.784	-39.9947	-23.374	-43.5899	-49.5461	-29.2788	-24.6608	-27.8562	-18.7329	-26.6541	-34.6134	-25.1134	-15.0382	-9.71013	-24.2273	-35.6015	-12.3561	-17.8808	-12.0852	0.597852	0.68367	6.73657	1.29609	1.04729	0.721464	3.71178	2.53241	0.905853	0.560358	-0.53141	-0.13006	1.5683	2.28358	1.74649	-0.05454	-0.06286	0.80533	0.872071	-0.30365	1.54062	-2.27208
5.46667	-25.0683	-39.3328	-55.4646	-34.8337	-40.1593	-23.7084	-43.599	-49.6043	-29.3353	-24.6588	-27.7694	-18.6743	-26.7654	-34.4541	-25.2895	-15.0855	-9.79138	-24.2236	-35.5823	-12.3182	-17.8537	-12.3614	0.587954	0.646646	6.73332	1.31494	1.07807	0.758749	3.70634	2.55229	0.910247	0.572616	-0.34401	-0.12497	1.54919	2.25207	1.73084	-0.03323	-0.00051	0.836394	0.865522	-0.31245	1.57899	-2.23576
5.48333	-25.0454	-39.4143	-55.4493	-34.878	-40.3525	-24.0143	-43.5445	-49.5982	-29.3002	-24.6345	-27.6618	-18.5918	-26.8138	-34.3622	-25.3395	-15.2986	-9.70973	-24.291	-35.688	-12.4159	-17.7647	-12.4491	0.590946	0.610255	6.72726	1.31087	1.08907	0.818624	3.69949	2.56095	0.911047	0.582435	-0.18806	-0.13404	1.56238	2.23211	1.68447	-0.04029	-0.02239	0.85224	0.856457	-0.30341	1.61025	-2.0393
5.5	-25.0533	-39.474	-55.4531	-34.9672	-40.55	-23.9398	-43.4817	-49.5675	-29.1569	-24.5616	-27.7123	-18.6257	-26.8638	-34.2522	-25.5422	-15.6176	-9.71269	-24.329	-35.8524	-12.5208	-17.7144	-12.611	0.589525	0.606745	6.72377	1.29658	1.08295	0.811682	3.67838	2.5553	0.889468	0.569159	-0.15565	-0.13783	1.5789	2.21048	1.65496	-0.02737	0.006222	0.872848	0.859323	-0.28909	1.63185	-1.88387
5.51667	-25.033	-39.5072	-55.4657	-35.094	-40.756	-23.882	-43.4389	-49.5375	-29.1145	-24.5634	-27.8642	-18.6984	-26.9101	-34.1621	-25.763	-15.9118	-9.8084	-24.3586	-36.0083	-12.4412	-17.6674	-12.8888	0.579299	0.622338	6.73068	1.30663	1.08014	0.774739	3.6732	2.56096	0.875904	0.536618	-0.19464	-0.13476	1.61252	2.19064	1.61074	0.064338	0.034245	0.909837	0.876472	-0.302	1.65689	-1.80182
5.53333	-25.064	-39.5876	-55.4797	-35.2151	-40.9596	-24.0369	-43.3857	-49.5609	-29.1102	-24.6093	-27.8933	-18.6968	-26.964	-34.1177	-26.0443	-16.2095	-9.96682	-24.3848	-36.0861	-12.5456	-17.3673	-13.2995	0.580251	0.652351	6.75084	1.36971	1.07433	0.778866	3.6604	2.57366	0.866221	0.514376	-0.18115	-0.13066	1.62924	2.17658	1.5382	0.113342	0.082853	0.937096	0.872935	-0.30011	1.63593	-1.79707
5.55	-25.1011	-39.6822	-55.5206	-35.3672	-41.1209	-24.1256	-43.3783	-49.6054	-29.1359	-24.6829	-27.8797	-18.7142	-27.034	-34.0937	-26.2809	-16.5318	-10.2383	-24.4168	-36.1205	-12.7346	-17.0515	-13.7375	0.570107	0.660044	6.72382	1.41788	1.09015	0.775716	3.66685	2.57799	0.86324	0.499493	-0.07888	-0.12263	1.64522	2.16533	1.497	0.189932	0.123517	0.969228	0.864212	-0.29427	1.61573	-1.82763
5.56667	-25.1431	-39.7944	-55.5179	-35.6025	-41.2042	-24.1362	-43.3295	-49.6635	-29.0685	-24.7707	-27.9224	-18.7903	-27.096	-34.067	-26.4733	-16.8562	-10.635	-24.5532	-36.1428	-12.858	-16.7836	-14.0936	0.567033	0.658694	6.72715	1.45331	1.11218	0.781552	3.65149	2.57558	0.850158	0.506879	0.03924	-0.11139	1.68563	2.14334	1.42741	0.280068	0.152026	0.98071	0.850289	-0.30281	1.59863	-1.78889
5.58333	-25.091	-39.9296	-55.5199	-35.8617	-41.2805	-24.2557	-43.2951	-49.7227	-29.0515	-24.8988	-27.9847	-18.8503	-27.1254	-34.0257	-26.7073	-17.1358	-10.9818	-24.6794	-36.1169	-12.7216	-16.6083	-14.4461	0.563795	0.633573	6.73542	1.51806	1.11735	0.792391	3.64516	2.5663	0.843223	0.510539	0.108805	-0.11191	1.73599	2.13371	1.41282	0.32654	0.188771	0.984725	0.837773	-0.31684	1.57944	-1.73989
5.6	-25.1122	-40.0711	-55.5376	-36.158	-41.4059	-24.1595	-43.275	-49.7589	-29.0517	-25.0459	-28.0615	-18.8917	-27.1356	-34.0295	-26.9525	-17.3476	-11.2754	-24.8024	-36.0868	-12.6573	-16.5284	-14.5569	0.559444	0.607529	6.73749	1.5416	1.151	0.781762	3.66343	2.56405	0.835946	0.52218	0.174361	-0.11583	1.7893	2.13113	1.36686	0.357936	0.183011	0.987859	0.829797	-0.33294	1.59808	-1.75988
5.61667	-25.1672	-40.1068	-55.5647	-36.4296	-41.4837	-24.0501	-43.2711	-49.7894	-29.0873	-25.1791	-28.084	-18.9696	-27.0938	-34.0173	-27.1484	-17.2777	-11.4076	-24.9061	-36.08	-12.7244	-16.3773	-14.316	0.553057	0.622845	6.74093	1.555	1.17983	0.750708	3.65964	2.57488	0.829883	0.57104	0.228865	-0.10587	1.81705	2.12589	1.3393	0.353721	0.211278	1.00115	0.818887	-0.33478	1.62309	-1.82143
5.63333	-25.2524	-40.1628	-55.6113	-36.6478	-41.532	-24.0603	-43.2373	-49.8151	-29.1429	-25.2795	-28.0951	-19.0743	-27.0443	-33.9897	-27.2475	-17.2405	-11.4277	-24.9883	-36.0575	-12.9032	-16.2823	-14.1712	0.559636	0.661832	6.74698	1.60791	1.215	0.767274	3.68407	2.58428	0.840276	0.640881	0.284357	-0.105	1.85505	2.09942	1.30751	0.369064	0.198095	1.02168	0.804818	-0.33342	1.59982	-1.90478
5.65	-25.3331	-40.246	-55.6509	-36.7618	-41.3042	-23.8645	-43.2086	-49.8215	-29.2365	-25.3353	-28.016	-19.0964	-27.0862	-34.0049	-27.3295	-17.0933	-11.2128	-25.0949	-36.0724	-13.1621	-16.057	-14.1044	0.540242	0.690688	6.75826	1.6923	1.22482	0.755947	3.67659	2.5896	0.854016	0.74391	0.389626	-0.10668	1.85211	2.10525	1.25419	0.378814	0.131561	1.03985	0.793675	-0.32477	1.58937	-1.94869
5.66667	-25.4449	-40.3005	-55.6976	-36.7725	-40.6051	-23.4373	-43.1285	-49.8095	-29.3814	-25.4035	-28.1138	-19.0831	-27.1464	-34.0477	-27.4238	-16.6644	-10.9821	-25.1428	-36.1127	-13.5151	-15.8845	-14.0885	0.535336	0.697014	6.77183	1.73422	1.12226	0.729242	3.71678	2.58824	0.863935	0.850705	0.348617	-0.12261	1.814	2.09359	1.21164	0.341158	0.088201	1.06386	0.786953	-0.30294	1.57559	-2.00887
5.68333	-25.5322	-40.3516	-55.7514	-36.8204	-39.9612	-23.1684	-43.0746	-49.8287	-29.469	-25.4742	-28.1695	-19.0819	-27.1818	-34.1265	-27.5504	-16.2606	-10.6958	-25.1574	-36.2003	-13.7594	-15.8185	-14.1309	0.52665	0.673132	6.78332	1.74384	1.07823	0.719132	3.75069	2.59412	0.878511	0.932337	0.405106	-0.12149	1.8698	2.08674	1.2187	0.317715	0.054947	1.07793	0.801622	-0.29959	1.58099	-2.04961
5.7	-25.6563	-40.3808	-55.7886	-36.8897	-39.4607	-22.7881	-43.0793	-49.8572	-29.5173	-25.5977	-28.1822	-19.0341	-27.1753	-34.181	-27.6738	-16.04	-10.2368	-25.2421	-36.2462	-13.9876	-15.7636	-14.2539	0.533546	0.671459	6.78786	1.73434	1.04878	0.6713	3.77542	2.60489	0.893905	0.999597	0.472031	-0.13046	1.88524	2.08921	1.21385	0.299018	0.013914	1.07119	0.799951	-0.29839	1.57652	-2.098
5.71667	-25.7843	-40.3912	-55.7993	-36.9556	-39.0085	-22.3652	-43.1061	-49.8904	-29.5453	-25.7568	-28.2081	-18.8289	-27.1286	-34.2533	-27.8625	-15.8479	-9.70258	-25.3226	-36.2853	-14.2436	-15.7703	-14.4561	0.537119	0.677488	6.78551	1.74358	1.05739	0.63305	3.80726	2.60211	0.909878	1.05933	0.485061	-0.14296	1.94404	2.07829	1.19027	0.3096	-0.03255	1.05996	0.807601	-0.29798	1.59952	-2.13277
5.73333	-25.8928	-40.3764	-55.7981	-37.0005	-38.7831	-22.2971	-43.1562	-49.9084	-29.5529	-25.906	-28.2576	-18.6909	-26.9863	-34.3312	-28.0637	-15.6429	-9.32066	-25.3499	-36.3245	-14.5009	-15.6433	-14.6793	0.524737	0.674833	6.77815	1.74574	1.10138	0.627513	3.8214	2.59711	0.924794	1.10371	0.542974	-0.155	2.01885	2.06195	1.16829	0.289344	-0.08757	1.0503	0.80464	-0.29168	1.59204	-2.13867
5.75	-25.9828	-40.3564	-55.7786	-36.9844	-38.6725	-22.341	-43.2483	-49.9149	-29.5553	-26.0305	-28.2485	-18.5011	-26.8369	-34.4471	-28.3153	-15.4648	-8.8165	-25.3762	-36.4242	-14.6348	-15.5839	-14.8931	0.525756	0.710254	6.7545	1.73818	1.09253	0.613203	3.80152	2.5934	0.937969	1.15321	0.640933	-0.16998	2.08093	2.0488	1.16868	0.266597	-0.17711	1.03575	0.809967	-0.29435	1.58036	-2.13296
5.76667	-26.0646	-40.3609	-55.7807	-36.7677	-38.6198	-22.2106	-43.3815	-49.9302	-29.5113	-26.181	-28.2838	-18.4081	-26.7898	-34.536	-28.3873	-15.4931	-8.04156	-25.3892	-36.5067	-14.7624	-15.4864	-15.11	0.520332	0.753543	6.74026	1.70989	1.13804	0.605701	3.71564	2.59434	0.947981	1.18349	0.762414	-0.17791	2.07485	2.04684	1.19219	0.278207	-0.27117	1.02956	0.810716	-0.29835	1.58511	-2.10134
5.78333	-26.1834	-40.3742	-55.8102	-36.6146	-38.5015	-22.1641	-43.3362	-49.9242	-29.4769	-26.3825	-28.3339	-18.3197	-26.7282	-34.6645	-28.4778	-15.6042	-7.49848	-25.4007	-36.598	-14.9243	-15.4167	-15.3655	0.53502	0.774023	6.74454	1.68934	1.17927	0.614805	3.61889	2.58732	0.956769	1.19436	0.881581	-0.19077	2.05633	2.05028	1.19922	0.292612	-0.30626	1.03116	0.812107	-0.2989	1.58738	-2.06373
5.8	-26.2398	-40.4081	-55.8609	-36.504	-38.3805	-22.3181	-43.2285	-49.9248	-29.4014	-26.6319	-28.3998	-18.2859	-26.5701	-34.7765	-28.6913	-15.7674	-7.07609	-25.4407	-36.6915	-15.2143	-15.3647	-15.4955	0.53445	0.796088	6.75239	1.67457	1.20089	0.619174	3.60406	2.58834	0.961553	1.15971	0.972684	-0.20368	2.08182	2.04584	1.21553	0.307949	-0.36862	1.04149	0.81307	-0.27973	1.59766	-2.0513
5.81667	-26.3304	-40.4296	-55.8945	-36.374	-38.197	-22.4239	-43.1212	-49.903	-29.345	-26.8934	-28.4528	-18.1549	-26.4426	-34.8898	-28.914	-15.8722	-6.70805	-25.4703	-36.7317	-15.541	-15.2507	-15.6029	0.544611	0.840906	6.75913	1.64887	1.21677	0.63092	3.59716	2.57768	0.972136	1.13796	1.12883	-0.22563	2.10238	2.04753	1.24271	0.306577	-0.4224	1.07247	0.816471	-0.26088	1.58962	-2.08045
5.83333	-26.4418	-40.4979	-55.8927	-36.2939	-38.0169	-22.5058	-43.009	-49.8626	-29.3271	-27.116	-28.4943	-18.0548	-26.3451	-35.0489	-29.187	-15.8369	-6.4184	-25.4996	-36.7504	-15.8668	-15.1978	-15.7342	0.549763	0.887013	6.77438	1.61887	1.23293	0.643411	3.63412	2.56327	0.993291	1.1013	1.25903	-0.2443	2.14792	2.06397	1.26873	0.265837	-0.45703	1.08035	0.816161	-0.22915	1.58766	-2.08373
5.85	-26.5568	-40.6025	-55.9194	-36.1532	-37.9563	-22.5441	-42.9366	-49.8139	-29.3413	-27.3026	-28.575	-17.9557	-26.2976	-35.2367	-29.4047	-15.4102	-6.364	-25.5267	-36.7292	-16.0216	-15.2033	-15.8983	0.544022	0.915599	6.7906	1.57465	1.24822	0.633574	3.68474	2.54834	1.01498	1.0783	1.28436	-0.25016	2.16899	2.08375	1.28571	0.220988	-0.46783	1.09929	0.799556	-0.23116	1.58621	-2.08403
5.86667	-26.662	-40.7045	-55.9569	-35.9875	-37.9187	-22.6278	-42.8763	-49.7606	-29.3405	-27.4597	-28.7961	-17.785	-26.3201	-35.3626	-29.5842	-14.7708	-6.41826	-25.5094	-36.7346	-16.1496	-15.1286	-15.9954	0.538801	0.94756	6.79945	1.54429	1.26645	0.672761	3.71998	2.54443	1.02901	1.03229	1.15242	-0.26172	2.15679	2.0924	1.28557	0.160335	-0.44709	1.11538	0.790335	-0.23741	1.57887	-2.10122
5.88333	-26.7449	-40.8389	-56.0023	-35.9302	-37.9315	-22.8469	-42.8128	-49.7452	-29.3535	-27.583	-29.0278	-17.618	-26.3757	-35.4863	-29.7862	-14.3886	-6.57021	-25.481	-36.7668	-16.3546	-15.1091	-16.0859	0.540396	0.968664	6.80187	1.51362	1.30155	0.708033	3.75059	2.53034	1.0451	0.993902	1.03226	-0.26565	2.10831	2.11294	1.30845	0.137094	-0.45658	1.13557	0.792613	-0.23263	1.57101	-2.03952
5.9	-26.8534	-40.9255	-56.0426	-35.8295	-37.8923	-22.7814	-42.7983	-49.7598	-29.3628	-27.6254	-29.2759	-17.5769	-26.4234	-35.5054	-29.9615	-13.9401	-6.55956	-25.5224	-36.7605	-16.4744	-15.1024	-16.1891	0.546135	1.0411	6.81758	1.49398	1.28963	0.711358	3.78954	2.53368	1.04969	0.937978	0.885317	-0.26451	2.04355	2.09289	1.31347	0.108813	-0.4322	1.16312	0.789601	-0.2281	1.57718	-2.05577
5.91667	-26.983	-40.9969	-56.0644	-35.7583	-37.7933	-22.605	-42.7833	-49.7662	-29.359	-27.6893	-29.5275	-17.5987	-26.4109	-35.4867	-29.9841	-13.5929	-6.66671	-25.5646	-36.6809	-16.666	-15.0117	-16.2588	0.564014	1.13286	6.83377	1.47491	1.25904	0.696771	3.81445	2.5332	1.05907	0.891001	0.710858	-0.26535	2.02755	2.09011	1.31395	0.101643	-0.42569	1.18224	0.774498	-0.22065	1.56113	-2.07141
5.93333	-27.0529	-41.0862	-56.0849	-35.6914	-37.7267	-22.602	-42.7541	-49.7789	-29.3412	-27.7595	-29.7517	-17.6273	-26.4103	-35.521	-30.0716	-13.1844	-6.77109	-25.6467	-36.6221	-16.9685	-14.9123	-16.1802	0.566693	1.18704	6.84678	1.45927	1.26833	0.693115	3.83936	2.52984	1.06385	0.839304	0.574066	-0.272	2.00311	2.09168	1.34548	0.050236	-0.4174	1.18722	0.7532	-0.20697	1.54185	-2.11225
5.95	-27.1101	-41.2179	-56.1016	-35.7123	-37.4606	-22.6348	-42.6804	-49.7775	-29.3806	-27.8181	-29.9858	-17.7438	-26.4473	-35.5726	-30.1682	-12.9718	-6.74123	-25.7815	-36.6418	-17.2363	-14.8914	-15.8892	0.563048	1.22507	6.86262	1.40396	1.24519	0.699304	3.8567	2.52279	1.08159	0.79211	0.419563	-0.27228	1.93646	2.0796	1.3863	0.027043	-0.43186	1.18172	0.735565	-0.2015	1.54539	-2.16981
5.96667	-27.1792	-41.3683	-56.1299	-35.8196	-37.0701	-22.6509	-42.6062	-49.7881	-29.4464	-27.8656	-30.1418	-17.8693	-26.4703	-35.6181	-30.2361	-12.57	-6.52992	-25.9224	-36.7217	-17.395	-14.6949	-15.7224	0.568486	1.24375	6.86932	1.36679	1.20566	0.708764	3.86714	2.51374	1.09576	0.735982	0.354191	-0.28523	1.88963	2.07007	1.42018	0.000971	-0.49195	1.17608	0.733468	-0.19761	1.50492	-2.21921
5.98333	-27.2558	-41.5199	-56.1675	-35.9732	-36.896	-22.8026	-42.5716	-49.8293	-29.5134	-27.8994	-30.2796	-17.9176	-26.353	-35.75	-30.1529	-12.1193	-6.544	-26.0461	-36.8283	-17.4388	-14.5745	-15.6423	0.567221	1.21944	6.87996	1.36124	1.17981	0.744064	3.89377	2.5143	1.10946	0.678884	0.279207	-0.29653	1.79662	2.06141	1.40751	-0.02198	-0.47866	1.18552	0.741868	-0.2016	1.48066	-2.24153
6	-27.3104	-41.6711	-56.2119	-36.1315	-36.8832	-23.0352	-42.4721	-49.8421	-29.6323	-27.9819	-30.4138	-17.8805	-26.2358	-35.923	-30.1719	-12.0309	-6.55745	-26.1372	-36.9086	-17.5754	-14.4891	-15.5369	0.561814	1.22992	6.89832	1.40307	1.15915	0.766203	3.90594	2.5096	1.12599	0.633396	0.202247	-0.31368	1.70598	2.04085	1.38789	-0.03363	-0.48721	1.2076	0.749219	-0.19756	1.47195	-2.25727
6.01667	-27.3676	-41.8265	-56.2524	-36.277	-36.9418	-23.3317	-42.3564	-49.8613	-29.7171	-28.1071	-30.5199	-17.9686	-26.0886	-36.1169	-30.248	-12.141	-6.56616	-26.1962	-37.049	-17.7173	-14.3224	-15.4859	0.571623	1.25721	6.90719	1.47145	1.22037	0.823495	3.90598	2.50245	1.13356	0.598636	0.099771	-0.31602	1.66663	2.05781	1.41428	-0.03119	-0.47453	1.21514	0.752592	-0.1943	1.44849	-2.31124
6.03333	-27.4561	-41.9988	-56.2711	-36.3305	-36.9004	-23.6962	-42.2661	-49.8808	-29.788	-28.2247	-30.4765	-18.0179	-26.0066	-36.3274	-30.3664	-12.3869	-6.44599	-26.2285	-37.1464	-17.8169	-14.2585	-15.3763	0.588239	1.27188	6.92328	1.51032	1.24006	0.835947	3.92389	2.50213	1.14376	0.559295	0.018631	-0.33023	1.59215	2.08831	1.41368	-0.02098	-0.48308	1.2306	0.754734	-0.1969	1.43144	-2.38153
6.05	-27.5689	-42.1567	-56.28	-36.3292	-36.6781	-24.0409	-42.1686	-49.9094	-29.8721	-28.3858	-30.4206	-17.983	-25.8803	-36.5419	-30.4826	-12.6821	-5.98388	-26.2693	-37.22	-17.8221	-14.2185	-15.318	0.59936	1.33365	6.93924	1.57837	1.2277	0.861511	3.97623	2.50347	1.15832	0.530283	-0.05815	-0.3512	1.53586	2.11449	1.4078	-0.0074	-0.54158	1.23934	0.763535	-0.20375	1.40819	-2.39642
6.06667	-27.6629	-42.3052	-56.2607	-36.3643	-36.3371	-24.2982	-42.0815	-49.9377	-29.9142	-28.5092	-30.3421	-17.9679	-25.7889	-36.78	-30.6568	-13.0142	-5.55921	-26.3187	-37.3217	-17.8054	-14.0608	-15.2752	0.605771	1.38064	6.94057	1.6462	1.18827	0.945967	3.98685	2.49759	1.16763	0.525956	-0.12532	-0.36945	1.50371	2.14505	1.37065	0.019329	-0.59681	1.25099	0.779665	-0.20483	1.36541	-2.44183
6.08333	-27.7125	-42.4802	-56.2298	-36.2059	-36.0418	-24.6557	-42.0386	-49.9782	-29.9353	-28.6156	-30.1079	-18.0251	-25.6059	-37.0209	-30.8367	-13.2691	-4.95142	-26.4152	-37.496	-17.8089	-13.9308	-15.1987	0.606204	1.4379	6.94118	1.62912	1.1527	0.980724	4.01985	2.50057	1.17307	0.503616	-0.2131	-0.36716	1.5402	2.18049	1.36602	0.054096	-0.68771	1.25361	0.774527	-0.2188	1.3387	-2.46885
6.1	-27.7639	-42.6673	-56.1927	-35.8619	-35.8619	-25.0572	-42.0179	-50.0132	-29.9095	-28.6879	-29.8711	-18.1775	-25.4708	-37.2518	-31.043	-13.514	-4.36601	-26.5525	-37.6717	-17.7331	-13.7657	-14.7007	0.601072	1.46556	6.93846	1.58914	1.13723	1.05407	4.05408	2.50418	1.17713	0.47485	-0.29811	-0.37027	1.58118	2.20848	1.33636	0.065411	-0.72942	1.24013	0.792946	-0.22911	1.3103	-2.53604
6.11667	-27.7923	-42.8406	-56.1692	-35.6335	-35.7296	-25.4869	-41.9586	-50.0539	-29.8276	-28.754	-29.659	-18.2958	-25.3695	-37.4721	-31.2098	-13.7641	-4.12313	-26.5986	-37.8303	-17.7195	-13.2868	-14.2888	0.603778	1.4874	6.93478	1.56028	1.11776	1.1302	4.11102	2.50736	1.17357	0.438705	-0.35796	-0.36323	1.60511	2.24955	1.30653	0.071577	-0.75134	1.24575	0.815551	-0.24171	1.24402	-2.60254
6.13333	-27.8707	-43.0014	-56.1282	-35.4133	-35.5876	-25.8815	-41.8905	-50.0902	-29.7667	-28.8421	-29.3435	-18.366	-25.3187	-37.6605	-31.3455	-13.9278	-4.04644	-26.5762	-37.9956	-17.5611	-12.9237	-14.0135	0.608609	1.52229	6.92761	1.55533	1.09806	1.19198	4.15769	2.51769	1.17024	0.402218	-0.46971	-0.35575	1.63697	2.3294	1.32839	0.061611	-0.75778	1.29619	0.828382	-0.26871	1.21255	-2.63444
6.15	-27.9704	-43.1165	-56.0785	-35.0805	-35.3561	-26.3101	-41.7703	-50.1223	-29.6237	-28.9544	-29.0235	-18.4308	-25.3075	-37.8483	-31.4392	-14.1057	-3.88004	-26.5976	-38.0895	-17.4478	-12.6785	-13.7899	0.616155	1.58925	6.9239	1.51874	1.04875	1.24675	4.25303	2.53484	1.1507	0.383	-0.56321	-0.35423	1.64774	2.40656	1.38555	0.084048	-0.78333	1.32814	0.82856	-0.28084	1.19332	-2.60265
6.16667	-28.0252	-43.2386	-56.0243	-34.8803	-35.2551	-26.7318	-41.6611	-50.1282	-29.5441	-29.0974	-28.7677	-18.5305	-25.3121	-38.0101	-31.4125	-13.975	-3.56636	-26.6968	-38.173	-17.4834	-12.5564	-13.7293	0.623241	1.65652	6.92056	1.51116	1.0601	1.29236	4.34231	2.55022	1.14544	0.336429	-0.60449	-0.35499	1.69531	2.48864	1.38232	0.053465	-0.82295	1.32663	0.820181	-0.28417	1.1756	-2.60544
6.18333	-28.0916	-43.3652	-55.9608	-34.7468	-35.2332	-27.066	-41.5354	-50.1598	-29.4806	-29.2243	-28.564	-18.5619	-25.3034	-38.1704	-31.1227	-13.7233	-3.29973	-26.8281	-38.2346	-17.4679	-12.5074	-13.7769	0.619875	1.71521	6.91382	1.49489	1.0689	1.32688	4.36727	2.55621	1.13978	0.302615	-0.64591	-0.36623	1.74843	2.55444	1.35637	0.020103	-0.8685	1.31753	0.814746	-0.29335	1.16355	-2.60459
6.2	-28.1358	-43.4615	-55.9059	-34.5376	-35.1593	-27.2345	-41.3516	-50.1984	-29.4546	-29.3166	-28.2411	-18.6474	-25.2514	-38.3368	-30.871	-13.659	-2.96884	-26.987	-38.3206	-17.4601	-12.5347	-13.7159	0.630726	1.7916	6.9085	1.45193	1.06713	1.34702	4.46395	2.56244	1.13209	0.284255	-0.70454	-0.36545	1.82676	2.60186	1.33756	0.021347	-0.92638	1.30577	0.817156	-0.30098	1.16208	-2.58919
6.21667	-28.2139	-43.4822	-55.8215	-34.4417	-34.8834	-27.4465	-41.2498	-50.2398	-29.4396	-29.379	-27.9586	-18.7852	-25.2398	-38.5063	-30.7315	-13.5911	-2.56886	-27.1056	-38.4035	-17.4568	-12.5946	-13.729	0.652322	1.90672	6.91013	1.4376	1.01412	1.40884	4.49714	2.56025	1.13728	0.268611	-0.74368	-0.36553	1.86996	2.65607	1.30669	0.00779	-0.98383	1.28574	0.827706	-0.30233	1.16324	-2.60142
6.23333	-28.2439	-43.5675	-55.7048	-34.3666	-34.7012	-27.702	-41.1833	-50.2778	-29.4755	-29.4115	-27.8059	-18.9722	-25.1331	-38.6666	-30.701	-13.3671	-2.29421	-27.2199	-38.4861	-17.2358	-12.5007	-13.8384	0.660889	1.92693	6.90157	1.43175	0.989692	1.45657	4.43268	2.56128	1.13732	0.284989	-0.78601	-0.35709	1.97193	2.68123	1.28467	-0.03268	-1.00812	1.27817	0.848233	-0.30912	1.15109	-2.68561
6.25	-28.2021	-43.6488	-55.6479	-34.3367	-34.549	-27.9901	-41.0559	-50.3053	-29.4757	-29.3902	-27.7741	-19.0376	-24.9582	-38.8512	-30.6973	-13.2874	-2.18641	-27.334	-38.5377	-17.0354	-12.4083	-13.8672	0.674466	1.98673	6.89585	1.45264	0.992621	1.48267	4.41732	2.56135	1.13003	0.3267	-0.85359	-0.3619	2.09079	2.71314	1.30146	-0.06877	-1.02442	1.27561	0.852118	-0.28689	1.13178	-2.63496
6.26667	-28.193	-43.7063	-55.65	-34.3129	-34.4478	-28.2169	-41.0493	-50.3152	-29.5004	-29.375	-27.781	-19.1158	-24.9235	-38.9987	-30.6508	-13.3218	-2.2084	-27.4415	-38.6284	-17.0236	-12.3844	-13.9351	0.675742	2.01324	6.87139	1.47023	0.983668	1.50693	4.34352	2.55679	1.12637	0.371956	-0.94566	-0.36164	2.07051	2.7586	1.31862	-0.09474	-1.04682	1.28481	0.862501	-0.25781	1.12031	-2.53384
6.28333	-28.2363	-43.7938	-55.7123	-33.9897	-34.4145	-28.4469	-41.1453	-50.3216	-29.4869	-29.4408	-27.7822	-19.2417	-24.9463	-39.1706	-30.3412	-13.4634	-2.38835	-27.5174	-38.7106	-17.0852	-12.2633	-14.0555	0.688475	2.04265	6.78339	1.44059	0.991807	1.54524	4.23605	2.54732	1.12053	0.402795	-1.00066	-0.3639	2.04163	2.77173	1.28593	-0.09229	-1.03325	1.28717	0.872483	-0.22863	1.10087	-2.47209
6.3	-28.3188	-43.8636	-55.7743	-33.7467	-34.4139	-28.7053	-41.1401	-50.328	-29.537	-29.5941	-27.6984	-19.3137	-24.9289	-39.3146	-30.0156	-13.6119	-2.53981	-27.5568	-38.7306	-17.222	-12.2908	-14.0745	0.702064	2.09856	6.73806	1.4053	0.991981	1.59868	4.19561	2.53627	1.12454	0.38066	-1.02395	-0.37492	2.04808	2.8113	1.25375	-0.11667	-1.0209	1.29064	0.888053	-0.20939	1.12774	-2.35137
6.31667	-28.4126	-43.8862	-55.8404	-33.5568	-34.483	-28.973	-41.1182	-50.3321	-29.6102	-29.7284	-27.6716	-19.4561	-24.8794	-39.4094	-29.7398	-13.5946	-2.30273	-27.6004	-38.5806	-17.4355	-12.3813	-14.1202	0.701691	2.15034	6.71123	1.41219	1.01175	1.65698	4.16355	2.52897	1.12431	0.363134	-1.06733	-0.37338	2.05565	2.8437	1.23279	-0.13447	-1.07769	1.28213	0.868686	-0.18501	1.14226	-2.30014
6.33333	-28.4719	-43.8791	-55.8996	-33.2818	-34.6497	-29.2711	-41.1934	-50.3184	-29.6301	-29.8394	-27.6069	-19.5781	-24.7846	-39.4852	-29.5337	-13.6295	-2.29546	-27.7035	-38.4046	-17.6242	-12.5372	-14.2905	0.705073	2.18843	6.68963	1.37986	1.03447	1.69533	4.0819	2.52072	1.11893	0.351335	-1.09309	-0.3754	2.08859	2.87373	1.21189	-0.14853	-1.13484	1.27335	0.841878	-0.16599	1.17657	-2.34493
6.35	-28.542	-43.8715	-55.9061	-32.9136	-34.8034	-29.5251	-41.256	-50.3373	-29.6492	-29.9257	-27.4945	-19.664	-24.7243	-39.5421	-29.4286	-13.8452	-2.38204	-27.7513	-38.1888	-17.7583	-12.7302	-14.4375	0.712689	2.21631	6.66164	1.29015	1.05806	1.74742	3.97133	2.51916	1.11713	0.338663	-1.11762	-0.38566	2.11133	2.89352	1.22389	-0.1435	-1.17447	1.26521	0.815351	-0.1371	1.20065	-2.36535
6.36667	-28.6094	-43.7872	-55.9518	-32.641	-34.9537	-29.7532	-41.2135	-50.365	-29.6683	-29.9954	-27.4047	-19.7319	-24.7393	-39.5243	-29.5144	-14.1499	-2.53289	-27.78	-37.9659	-17.7529	-12.8728	-14.561	0.718213	2.35059	6.64102	1.23144	1.07288	1.80322	3.88945	2.51262	1.11435	0.312189	-1.16218	-0.38991	2.11219	2.91293	1.15296	-0.14253	-1.18636	1.24978	0.793736	-0.13425	1.21618	-2.40028
6.38333	-28.6914	-43.7391	-56	-32.5091	-34.968	-29.8722	-41.127	-50.3543	-29.6777	-30.0376	-27.2631	-19.7191	-24.8066	-39.4743	-29.676	-14.3748	-2.62481	-27.7991	-37.849	-17.7044	-13.0481	-14.671	0.724518	2.44172	6.62192	1.20401	1.06426	1.83631	3.82447	2.50987	1.10917	0.293366	-1.20184	-0.40505	2.07811	2.93827	1.12623	-0.11755	-1.20512	1.23915	0.783314	-0.13501	1.2371	-2.39756
6.4	-28.8141	-43.7666	-56.0418	-32.3608	-35.0341	-29.9467	-41.0233	-50.3417	-29.6884	-30.0481	-27.1187	-19.7475	-24.9389	-39.3302	-29.8363	-14.528	-2.6562	-27.8232	-37.8283	-17.6258	-13.2448	-14.7886	0.731976	2.48794	6.6084	1.17522	1.0669	1.84081	3.76391	2.49888	1.11164	0.264906	-1.25252	-0.40855	2.04148	2.9375	1.12379	-0.10402	-1.21069	1.23895	0.776099	-0.13419	1.3027	-2.3202
6.41667	-28.9398	-43.7614	-56.0746	-32.1665	-35.1361	-29.986	-40.8364	-50.3384	-29.6414	-30.0635	-26.9832	-19.7878	-24.9956	-39.1329	-29.9313	-14.4793	-2.96132	-27.8946	-37.7899	-17.3202	-13.4447	-14.8606	0.745959	2.53005	6.60098	1.15225	1.0789	1.88983	3.69373	2.49059	1.10133	0.236614	-1.30243	-0.40077	2.00304	2.9227	1.16648	-0.13597	-1.16752	1.23187	0.763692	-0.15497	1.38178	-2.25254
6.43333	-29.0635	-43.7212	-56.096	-32.086	-35.2085	-30.0378	-40.719	-50.3296	-29.6278	-30.0778	-26.8291	-19.7395	-25.0235	-38.9804	-29.9941	-14.1109	-3.36259	-27.9518	-37.7972	-16.9265	-13.708	-14.9403	0.74888	2.56968	6.60963	1.13948	1.10057	1.92716	3.64966	2.48075	1.09339	0.212547	-1.37758	-0.41108	2.02914	2.9107	1.16586	-0.21128	-1.14513	1.22612	0.76451	-0.17464	1.43739	-2.16582
6.45	-29.1857	-43.6957	-56.1316	-32.0758	-35.0978	-30.1122	-40.6291	-50.3208	-29.6788	-30.0754	-26.6643	-19.7436	-25.1038	-38.8634	-30.0722	-13.8493	-3.77279	-28.0012	-37.8763	-16.6653	-13.953	-15.0407	0.754545	2.60246	6.61853	1.11947	1.08201	1.93552	3.59177	2.47415	1.08634	0.202861	-1.48299	-0.42618	2.02097	2.91085	1.17805	-0.25129	-1.16709	1.20495	0.76325	-0.18729	1.47314	-2.12035
6.46667	-29.259	-43.6651	-56.1631	-32.0508	-34.8992	-30.1154	-40.4902	-50.2962	-29.6855	-30.0858	-26.386	-19.7469	-25.1911	-38.6669	-30.0202	-13.7711	-4.22937	-28.0437	-37.9567	-16.1853	-14.1102	-15.1999	0.768412	2.58467	6.62679	1.10439	1.02493	1.94476	3.5169	2.46822	1.08	0.186099	-1.53809	-0.4327	2.02301	2.89975	1.20073	-0.27953	-1.115	1.1904	0.796998	-0.20879	1.51306	-2.12314
6.48333	-29.3027	-43.5883	-56.2013	-32.0995	-34.7527	-30.1385	-40.2574	-50.278	-29.6537	-30.1093	-26.1796	-19.9139	-25.2537	-38.5177	-30.0438	-13.8012	-4.6054	-28.1067	-38.0515	-15.928	-14.2415	-15.3978	0.762261	2.54767	6.64144	1.09693	1.00288	1.96145	3.47729	2.46354	1.07626	0.183701	-1.63206	-0.43942	2.07373	2.87041	1.18448	-0.29236	-1.08363	1.17915	0.848948	-0.21277	1.54645	-2.16898
6.5	-29.3325	-43.4602	-56.2295	-32.1381	-34.7218	-30.1404	-40.0329	-50.2778	-29.6879	-30.1575	-26.0642	-20.1081	-25.3366	-38.3816	-30.0632	-13.8578	-4.71774	-28.1997	-38.1515	-15.7675	-14.3704	-15.6113	0.750061	2.52646	6.63452	1.09919	0.982441	1.97065	3.43116	2.46272	1.07797	0.164153	-1.72024	-0.43503	2.12654	2.85329	1.198	-0.2979	-1.07974	1.17483	0.88414	-0.22544	1.57472	-2.1736
6.51667	-29.3957	-43.3465	-56.2467	-32.2003	-34.7564	-30.0496	-39.8581	-50.2667	-29.7343	-30.1264	-25.9741	-20.3171	-25.4797	-38.2253	-29.8408	-14.0137	-4.66671	-28.3154	-38.2406	-15.4973	-14.5111	-15.8675	0.737582	2.51065	6.62607	1.09987	1.04746	1.9783	3.38506	2.45611	1.08666	0.161612	-1.7607	-0.43214	2.10518	2.83228	1.18314	-0.29841	-1.08804	1.17828	0.919787	-0.24317	1.58704	-2.16355
6.53333	-29.4876	-43.2342	-56.2687	-32.1383	-34.831	-29.9988	-39.7085	-50.2963	-29.7308	-30.1342	-25.9633	-20.3825	-25.6014	-38.0934	-29.5986	-14.306	-4.87708	-28.3907	-38.2321	-15.2882	-14.6975	-16.1241	0.740148	2.48135	6.63167	1.05586	1.12799	1.98818	3.33335	2.45183	1.08457	0.153417	-1.79515	-0.43922	2.12694	2.79709	1.14471	-0.28462	-1.07758	1.16922	0.940375	-0.25328	1.60911	-2.15095
6.55	-29.5886	-43.1398	-56.2734	-32.1473	-35.0037	-29.9571	-39.4945	-50.3149	-29.7195	-30.0936	-25.9291	-20.4197	-25.688	-37.9887	-29.4153	-14.5454	-4.94161	-28.4437	-38.1138	-15.222	-14.8863	-16.3164	0.755658	2.45161	6.63289	1.01718	1.17482	1.98616	3.24719	2.45464	1.07795	0.129092	-1.78458	-0.44063	2.1376	2.7699	1.1232	-0.2587	-1.09046	1.17822	0.923875	-0.25304	1.62824	-2.09511
6.56667	-29.6644	-43.0373	-56.2723	-32.0668	-35.2446	-29.7704	-39.2357	-50.3278	-29.6823	-30.0846	-25.8488	-20.481	-25.7758	-37.7718	-29.3148	-14.726	-4.99871	-28.5487	-38.0374	-15.1689	-14.9772	-16.5246	0.770358	2.47699	6.65254	1.01501	1.2261	1.95435	3.17032	2.4491	1.06954	0.094556	-1.80735	-0.44685	2.1583	2.70695	1.09249	-0.21326	-1.09424	1.17224	0.928728	-0.25713	1.63573	-2.07603
6.58333	-29.7275	-42.9425	-56.2628	-32.0275	-35.3771	-29.5647	-39.0111	-50.3448	-29.6505	-30.1277	-25.6834	-20.5574	-25.8964	-37.5374	-29.2656	-14.6463	-5.07891	-28.6481	-37.9687	-14.9273	-15.0988	-16.7249	0.782248	2.50245	6.67201	1.02152	1.26281	1.92573	3.09028	2.44073	1.07012	0.085638	-1.85526	-0.45346	2.15078	2.65657	1.07403	-0.21617	-1.08543	1.17404	0.92797	-0.26993	1.6489	-2.07362
6.6	-29.7519	-42.9347	-56.2575	-31.9797	-35.4043	-29.4645	-38.8245	-50.3475	-29.6934	-30.2128	-25.5084	-20.605	-26.0916	-37.3673	-29.2464	-14.3373	-5.2417	-28.7369	-37.93	-14.8974	-15.2746	-16.8061	0.776573	2.47316	6.66732	1.01201	1.2932	1.93641	3.03198	2.43245	1.09204	0.083074	-1.91766	-0.45364	2.07192	2.6234	1.04542	-0.23894	-1.08958	1.16787	0.938776	-0.26888	1.66569	-2.10083
6.61667	-29.7611	-42.9264	-56.2547	-31.7745	-35.4129	-29.3488	-38.5795	-50.345	-29.7462	-30.2621	-25.41	-20.68	-26.3081	-37.1863	-29.1927	-13.8085	-5.49626	-28.8239	-37.9401	-15.0451	-15.388	-16.8374	0.77789	2.49733	6.66261	0.973476	1.29812	1.94719	2.95285	2.42753	1.10574	0.127658	-1.96393	-0.45284	1.97605	2.59041	1.03768	-0.30444	-1.04271	1.15663	0.959784	-0.25705	1.67665	-2.19943
6.63333	-29.8141	-42.8889	-56.2894	-31.6201	-35.1869	-29.1007	-38.2322	-50.3597	-29.7893	-30.3219	-25.3539	-20.8521	-26.4764	-37.0675	-29.2321	-13.5398	-5.53833	-28.9041	-37.9761	-15.0901	-15.4093	-16.9131	0.775546	2.48622	6.64601	0.894898	1.29355	1.92444	2.87401	2.43412	1.11401	0.142876	-1.98605	-0.45263	1.92722	2.57535	1.03408	-0.34296	-1.04449	1.15925	0.971649	-0.25118	1.68644	-2.2135
6.65	-29.8646	-42.8008	-56.3603	-31.3507	-34.8882	-28.9842	-37.9248	-50.3849	-29.8722	-30.3571	-25.399	-21.0331	-26.6537	-36.9624	-29.3212	-13.4175	-5.56763	-28.9784	-37.9686	-15.0384	-15.3903	-16.9622	0.791013	2.47472	6.63663	0.839619	1.24086	1.91941	2.78607	2.44325	1.12265	0.198639	-1.99843	-0.44581	1.86406	2.54853	1.01107	-0.36393	-1.03633	1.16558	0.981353	-0.25464	1.65828	-2.19233
6.66667	-29.9044	-42.7068	-56.3982	-31.1634	-34.7459	-28.7486	-37.6014	-50.4101	-29.9353	-30.4321	-25.521	-21.1907	-26.7582	-36.9248	-29.4221	-13.309	-5.50018	-29.0758	-37.7312	-14.982	-15.4816	-17.057	0.807115	2.45619	6.62845	0.803937	1.23561	1.918	2.68644	2.44629	1.13231	0.213793	-2.02124	-0.4344	1.831	2.54098	1.02582	-0.36611	-1.06764	1.171	0.964859	-0.25864	1.67282	-2.22486
6.68333	-29.9058	-42.6173	-56.4383	-31.0951	-34.6916	-28.5231	-37.3317	-50.4122	-30.0076	-30.5307	-25.4741	-21.2857	-26.8136	-36.9017	-29.577	-13.1845	-5.08912	-29.1918	-37.5645	-15.0332	-15.621	-17.0276	0.815399	2.41885	6.62339	0.777478	1.25961	1.90538	2.58468	2.44369	1.13896	0.236661	-2.09598	-0.43386	1.82106	2.53798	1.02332	-0.37104	-1.12942	1.16635	0.955656	-0.24777	1.68647	-2.29973
6.7	-29.9305	-42.5301	-56.4765	-31.1031	-34.6975	-28.1492	-37.1051	-50.4414	-30.0494	-30.6413	-25.2679	-21.426	-26.8163	-36.8477	-29.72	-13.0395	-4.95455	-29.2948	-37.4685	-15.1277	-15.76	-17.0212	0.831679	2.40393	6.61919	0.761929	1.27887	1.86197	2.49917	2.44205	1.14159	0.256157	-2.1595	-0.42959	1.79042	2.50681	1.0171	-0.37432	-1.1579	1.16319	0.940397	-0.24933	1.6914	-2.32649
6.71667	-29.9533	-42.4089	-56.4996	-31.1582	-34.8058	-28.0159	-36.8478	-50.4725	-30.1032	-30.732	-25.0881	-21.4801	-26.8299	-36.7943	-29.8702	-13.1041	-4.87862	-29.3865	-37.3552	-15.2337	-15.8056	-17.0625	0.838414	2.40164	6.61749	0.740801	1.31042	1.84846	2.40106	2.45081	1.14078	0.277889	-2.20109	-0.42985	1.77016	2.49247	1.08223	-0.35951	-1.15359	1.15502	0.936616	-0.24205	1.68972	-2.31146
6.73333	-29.9573	-42.3532	-56.5344	-31.3754	-34.9387	-27.7558	-36.5748	-50.5201	-30.2015	-30.825	-24.7567	-21.6054	-26.7773	-36.764	-30.0366	-13.3408	-4.68758	-29.5158	-37.295	-15.3742	-15.7926	-17.0206	0.841794	2.34685	6.6158	0.72094	1.3259	1.81658	2.31894	2.45729	1.15095	0.292466	-2.25033	-0.42536	1.74907	2.48203	1.10293	-0.32997	-1.18631	1.14321	0.932505	-0.23348	1.67285	-2.14657
6.75	-29.9082	-42.3517	-56.5734	-31.6584	-35.0277	-27.4249	-36.3913	-50.5541	-30.3013	-30.911	-24.47	-21.7702	-26.7517	-36.7407	-30.1769	-13.628	-4.26533	-29.6281	-37.3269	-15.5602	-15.8343	-17.0836	0.842621	2.28939	6.61993	0.748894	1.36483	1.77631	2.26373	2.46296	1.17749	0.294317	-2.28878	-0.41965	1.70172	2.47095	1.14087	-0.29792	-1.24885	1.14754	0.949617	-0.22349	1.67646	-1.98934
6.76667	-29.8719	-42.36	-56.6162	-31.979	-35.0709	-27.2479	-36.2248	-50.5772	-30.3446	-30.9674	-24.2598	-21.906	-26.7286	-36.7423	-30.3502	-13.8637	-4.04793	-29.7413	-37.3622	-15.7983	-15.8316	-17.2624	0.845856	2.21496	6.63026	0.76055	1.37207	1.76809	2.20484	2.46855	1.19149	0.321818	-2.32149	-0.40428	1.6753	2.46082	1.21121	-0.25729	-1.30224	1.14448	0.960228	-0.21379	1.66925	-1.99844
6.78333	-29.8526	-42.3856	-56.6326	-32.3469	-35.0691	-26.7699	-36.0403	-50.6146	-30.3993	-31.0017	-24.0334	-22.0715	-26.7363	-36.7492	-30.5452	-13.8626	-4.05347	-29.8234	-37.3182	-15.978	-15.9205	-17.2318	0.86514	2.16387	6.63828	0.7772	1.38137	1.72016	2.11942	2.47232	1.20766	0.356166	-2.3532	-0.39503	1.64401	2.43941	1.25147	-0.25807	-1.32135	1.13624	0.948383	-0.20999	1.67094	-1.83896
6.8	-29.8025	-42.376	-56.6184	-32.6572	-35.142	-26.515	-35.8628	-50.664	-30.494	-31.0086	-23.7564	-22.243	-26.7222	-36.7393	-30.75	-13.7543	-4.29333	-29.932	-37.2788	-16.0421	-15.9903	-17.4537	0.879098	2.13318	6.64046	0.788359	1.39297	1.70326	2.02193	2.48159	1.21978	0.384917	-2.41512	-0.39089	1.63384	2.42298	1.29599	-0.2932	-1.29956	1.13423	0.936209	-0.21755	1.66628	-1.8298
6.81667	-29.7237	-42.405	-56.6186	-32.9567	-35.2505	-26.2878	-35.7136	-50.7289	-30.6013	-30.939	-23.5674	-22.3877	-26.7389	-36.7027	-30.9764	-13.7541	-4.67242	-30.043	-37.294	-16.1145	-16.0691	-17.6506	0.887137	2.04276	6.62782	0.828129	1.41753	1.67704	1.94206	2.49178	1.23304	0.373169	-2.42498	-0.38816	1.62329	2.3949	1.28524	-0.31539	-1.28081	1.1357	0.934455	-0.2127	1.68332	-1.79481
6.83333	-29.6851	-42.3204	-56.6207	-33.1952	-35.3033	-25.8833	-35.6098	-50.7829	-30.6888	-30.8592	-23.5069	-22.3328	-26.7739	-36.6429	-31.1745	-13.9382	-5.04105	-30.1409	-37.2375	-16.2138	-16.0976	-17.9843	0.883834	2.0897	6.62549	0.829566	1.40067	1.61676	1.8758	2.50271	1.24601	0.360905	-2.44335	-0.40044	1.62953	2.36781	1.27691	-0.3095	-1.268	1.14059	0.928077	-0.20261	1.69127	-1.83919
6.85	-29.6646	-42.3526	-56.642	-33.4464	-35.2941	-25.3489	-35.579	-50.8306	-30.7449	-30.7538	-23.5685	-22.3713	-26.8879	-36.6182	-31.3622	-14.146	-5.26974	-30.2508	-37.1779	-16.3632	-16.0355	-18.2627	0.890038	2.07717	6.61676	0.867037	1.39027	1.58444	1.80719	2.51286	1.25211	0.358001	-2.49528	-0.40578	1.59087	2.34687	1.28503	-0.30709	-1.26768	1.13361	0.910786	-0.1795	1.66822	-1.86869
6.86667	-29.6948	-42.4308	-56.6912	-33.7225	-35.41	-25.0127	-35.5566	-50.858	-30.7678	-30.6627	-23.6023	-22.3934	-26.9931	-36.6058	-31.5386	-14.3709	-5.42024	-30.3648	-37.1961	-16.55	-16.053	-18.3892	0.894506	2.032	6.62743	0.905547	1.42868	1.53068	1.73407	2.51606	1.25661	0.321997	-2.42145	-0.40947	1.5741	2.33773	1.26426	-0.28533	-1.28206	1.12826	0.901009	-0.11772	1.68876	-1.93013
6.88333	-29.7234	-42.5132	-56.7284	-34.0576	-35.4872	-24.7403	-35.5122	-50.8884	-30.7257	-30.5542	-23.6337	-22.4088	-27.0615	-36.6009	-31.7478	-14.5766	-5.49889	-30.4976	-37.2268	-16.8179	-16.1047	-18.5403	0.899078	1.98703	6.63732	0.922946	1.44368	1.51159	1.68844	2.51411	1.25213	0.323037	-2.35701	-0.41554	1.59771	2.32121	1.23429	-0.25497	-1.28705	1.1338	0.906936	-0.07669	1.7325	-1.96321
6.9	-29.7637	-42.6009	-56.698	-34.3964	-35.2899	-24.5828	-35.4474	-50.9122	-30.6997	-30.4337	-23.6381	-22.4707	-27.1219	-36.6378	-31.9692	-14.774	-5.48449	-30.6357	-37.2228	-17.1297	-16.1907	-18.7521	0.908265	1.95789	6.62631	0.993305	1.425	1.49504	1.64011	2.51869	1.24636	0.335043	-2.35178	-0.4119	1.68035	2.30735	1.23812	-0.2586	-1.29597	1.14048	0.914177	-0.04336	1.77311	-2.01333
6.91667	-29.7862	-42.6872	-56.6649	-34.7819	-35.0304	-24.4748	-35.444	-50.9418	-30.7171	-30.3555	-23.6578	-22.5079	-27.2223	-36.6877	-32.2101	-14.5736	-5.65056	-30.7762	-37.1841	-17.282	-16.2616	-18.8544	0.922125	1.92569	6.63714	1.09061	1.40747	1.47157	1.56661	2.52265	1.24296	0.319827	-2.3282	-0.40191	1.71537	2.29702	1.2583	-0.30774	-1.27801	1.13844	0.907683	-0.02701	1.80215	-2.0759
6.93333	-29.7939	-42.7886	-56.6439	-35.1879	-34.818	-24.449	-35.4886	-50.988	-30.753	-30.2771	-23.6275	-22.5254	-27.3501	-36.6768	-32.4251	-14.5185	-5.97678	-30.8641	-37.1273	-17.385	-16.3247	-18.892	0.942092	1.86707	6.62492	1.20949	1.41721	1.46814	1.50445	2.52856	1.24196	0.323802	-2.30375	-0.40649	1.69389	2.28907	1.27801	-0.32041	-1.26428	1.1821	0.902155	-0.01209	1.82039	-2.16006
6.95	-29.7784	-42.817	-56.6293	-35.5535	-34.6224	-24.4925	-35.5731	-51.0439	-30.775	-30.2451	-23.5946	-22.5299	-27.4294	-36.7295	-32.5866	-14.613	-6.321	-31.0003	-37.1012	-17.5623	-16.2631	-18.9946	0.965458	1.90242	6.62147	1.3275	1.40752	1.46004	1.44689	2.53797	1.24335	0.30708	-2.31507	-0.408	1.71307	2.27867	1.28712	-0.3403	-1.24935	1.18216	0.904236	0.006838	1.82083	-2.21371
6.96667	-29.8185	-42.8703	-56.6213	-35.9797	-34.4855	-24.4272	-35.6546	-51.0957	-30.8059	-30.1681	-23.6169	-22.5275	-27.5271	-36.8135	-32.6659	-14.7716	-6.72793	-31.093	-36.9724	-17.8052	-16.1996	-18.9554	0.976736	1.89979	6.61242	1.38423	1.41528	1.43194	1.39037	2.54548	1.23993	0.309515	-2.28443	-0.40818	1.68959	2.29381	1.28328	-0.33092	-1.21226	1.22807	0.88043	0.018843	1.81025	-2.20971
6.98333	-29.8417	-42.9249	-56.6163	-36.3729	-34.2888	-24.125	-35.7735	-51.1275	-30.8248	-30.0552	-23.7334	-22.5292	-27.6534	-36.9048	-32.6764	-15.0696	-7.10041	-31.0827	-36.8621	-18.1374	-16.0516	-18.882	0.984698	1.90275	6.60557	1.47358	1.40419	1.39505	1.33936	2.55491	1.23605	0.291739	-2.26663	-0.40979	1.64495	2.29535	1.23687	-0.31286	-1.17769	1.36615	0.849869	0.044767	1.79323	-2.28767
7	-29.799	-42.982	-56.6009	-36.7133	-34.1864	-24.0289	-35.892	-51.1633	-30.8144	-29.9162	-23.8391	-22.4967	-27.7647	-36.9743	-32.7491	-15.407	-7.4407	-31.1355	-36.7248	-18.3239	-15.9878	-18.5579	0.98943	1.93538	6.60189	1.57158	1.39327	1.36367	1.2853	2.55699	1.22727	0.284864	-2.22593	-0.41304	1.62374	2.32346	1.17604	-0.2897	-1.10609	1.45918	0.823271	0.057744	1.79325	-2.36404
7.01667	-29.7416	-43.0817	-56.5381	-37.007	-34.1179	-23.8706	-36.0223	-51.2071	-30.8293	-29.7973	-23.992	-22.4451	-27.8471	-37.0255	-32.7956	-15.8016	-7.80926	-31.2175	-36.6491	-18.3401	-15.9501	-18.1133	0.99295	1.94448	6.59559	1.65721	1.39924	1.35383	1.23378	2.56127	1.22767	0.283134	-2.22003	-0.41984	1.58594	2.30635	1.17682	-0.25727	-1.06128	1.52203	0.821237	0.051759	1.80453	-2.45286
7.03333	-29.6437	-43.199	-56.4878	-37.3116	-34.0827	-23.8095	-36.1542	-51.2641	-30.8782	-29.6624	-24.2297	-22.3967	-27.9162	-37.1097	-32.7602	-16.0862	-8.20376	-31.2712	-36.5477	-18.3787	-15.8649	-17.7865	0.98741	1.91467	6.59032	1.76149	1.38956	1.35993	1.17791	2.57336	1.22718	0.304037	-2.23503	-0.42677	1.53201	2.30443	1.12725	-0.25391	-1.00394	1.62347	0.8194	0.048205	1.79976	-2.53124
7.05	-29.5263	-43.3231	-56.4508	-37.4739	-33.9995	-23.7078	-36.2887	-51.3163	-30.9237	-29.6206	-24.4842	-22.4786	-28.0022	-37.1565	-32.6999	-15.904	-8.67362	-31.3585	-36.5288	-18.4964	-15.7792	-17.4337	0.986588	1.87406	6.57775	1.78332	1.38873	1.3623	1.12423	2.58016	1.22574	0.284958	-2.24903	-0.42681	1.52039	2.30867	1.09324	-0.26891	-0.97018	1.70429	0.824614	0.061718	1.78931	-2.63063
7.06667	-29.4567	-43.4202	-56.4104	-37.6765	-34.0183	-23.6026	-36.4326	-51.3777	-30.9524	-29.6177	-24.6204	-22.5797	-28.0267	-37.1709	-32.6904	-15.6974	-9.06533	-31.5066	-36.4652	-18.5866	-15.7261	-17.1552	0.991988	1.87948	6.58349	1.81473	1.38683	1.3623	1.08307	2.59006	1.23209	0.284521	-2.2386	-0.42295	1.51873	2.29455	1.05586	-0.30759	-0.89493	1.73574	0.825751	0.078533	1.77498	-2.69011
7.08333	-29.3963	-43.4842	-56.3716	-37.9194	-34.1342	-23.5256	-36.5938	-51.4295	-30.9582	-29.6544	-24.7823	-22.6447	-28.0731	-37.183	-32.5655	-15.6424	-9.41419	-31.63	-36.4366	-18.6292	-15.7693	-17.0057	0.991969	1.87524	6.60586	1.87548	1.44388	1.34665	1.03381	2.60073	1.23725	0.267163	-2.24112	-0.42397	1.53746	2.26221	0.989746	-0.30838	-0.84563	1.76194	0.813582	0.078695	1.80013	-2.74316
7.1	-29.3419	-43.5102	-56.321	-38.1831	-34.3268	-23.1865	-36.771	-51.4518	-30.9901	-29.7455	-24.953	-22.6568	-28.0625	-37.2394	-32.4945	-15.7667	-9.54944	-31.764	-36.4459	-18.7437	-15.795	-16.8702	1.00679	1.9028	6.62851	1.88018	1.50097	1.2927	1.01021	2.60007	1.24105	0.253647	-2.25611	-0.41678	1.55742	2.26697	0.935536	-0.26754	-0.77246	1.77577	0.811158	0.083885	1.80012	-2.76358
7.11667	-29.2789	-43.5317	-56.2677	-38.3505	-34.3211	-22.8875	-36.8836	-51.4931	-31.0372	-29.7755	-25.0873	-22.6951	-28.0566	-37.343	-32.4143	-15.9776	-9.50868	-31.8648	-36.5132	-18.8977	-15.7937	-16.8428	1.01078	1.92029	6.66286	1.90638	1.49581	1.25466	1.0742	2.5924	1.23384	0.282102	-2.25553	-0.41179	1.57859	2.24266	0.891405	-0.25433	-0.78306	1.79275	0.813595	0.093527	1.78574	-2.82034
7.13333	-29.2396	-43.5321	-56.192	-38.5115	-34.1991	-22.6259	-36.9887	-51.5578	-31.0524	-29.8001	-25.2066	-22.6593	-28.0557	-37.4577	-32.4165	-16.0235	-9.36789	-31.9562	-36.5558	-19.1026	-15.8201	-16.9119	1.01508	1.9788	6.67824	1.94612	1.48175	1.20775	1.14483	2.59181	1.22458	0.31751	-2.28021	-0.41909	1.58709	2.24094	0.870997	-0.23865	-0.76431	1.81376	0.822472	0.108586	1.77473	-2.84524
7.15	-29.1719	-43.5547	-56.1334	-38.6481	-34.1902	-22.3854	-37.0994	-51.6207	-31.0988	-29.8361	-25.2971	-22.5989	-28.11	-37.5751	-32.4642	-15.911	-9.14678	-32.0581	-36.5939	-19.2296	-15.903	-16.9846	1.02582	2.05276	6.69495	1.93042	1.50417	1.16312	1.19345	2.59887	1.22881	0.336711	-2.30981	-0.42369	1.53897	2.25647	0.878475	-0.24884	-0.76875	1.83344	0.827376	0.114044	1.76829	-2.84186
7.16667	-29.0547	-43.5983	-56.0972	-38.8066	-34.1794	-22.3955	-37.2491	-51.6874	-31.1342	-29.8791	-25.4179	-22.5893	-28.1551	-37.7246	-32.5487	-15.9577	-9.06883	-32.1763	-36.6637	-19.469	-15.9028	-17.0439	1.03849	2.10099	6.71293	1.96155	1.52071	1.1681	1.22992	2.60235	1.23209	0.358629	-2.33265	-0.42819	1.52327	2.26411	0.845843	-0.21872	-0.74769	1.84237	0.831093	0.138318	1.76039	-2.86357
7.18333	-28.9869	-43.6686	-56.0431	-38.9722	-34.2677	-22.4898	-37.4287	-51.7307	-31.186	-29.8628	-25.545	-22.6216	-28.1548	-37.8681	-32.5662	-16.1367	-8.81169	-32.2054	-36.6727	-19.5952	-15.9514	-17.1127	1.05279	2.14852	6.7183	1.97966	1.53152	1.18585	1.2641	2.60253	1.24012	0.407205	-2.32109	-0.42969	1.48339	2.30714	0.839508	-0.1865	-0.74917	1.84274	0.832278	0.138624	1.76176	-2.80918
7.2	-28.9642	-43.7531	-55.9984	-39.135	-34.3682	-22.4479	-37.6061	-51.7676	-31.2166	-29.8325	-25.6766	-22.6513	-28.1404	-38.0015	-32.6186	-16.3411	-8.43216	-32.2425	-36.702	-19.755	-16.0957	-17.2627	1.06486	2.16199	6.72664	2.00691	1.53208	1.16355	1.32069	2.60619	1.24647	0.468157	-2.31509	-0.4295	1.43225	2.32868	0.817601	-0.17376	-0.77087	1.86492	0.821695	0.144248	1.7677	-2.74894
7.21667	-28.946	-43.8684	-55.9787	-39.272	-34.4022	-22.4143	-37.7932	-51.8235	-31.2282	-29.7592	-25.8364	-22.5702	-28.1515	-38.1526	-32.6816	-16.5653	-7.93632	-32.2611	-36.7596	-19.8635	-16.224	-17.385	1.07974	2.14106	6.72694	2.03371	1.50602	1.16113	1.38284	2.61636	1.24888	0.545525	-2.33032	-0.43101	1.35844	2.34877	0.806814	-0.18075	-0.7817	1.87276	0.814335	0.150885	1.77263	-2.67423
7.23333	-28.927	-43.9389	-55.9606	-39.3283	-34.4139	-22.4985	-37.8962	-51.8723	-31.2378	-29.7507	-26.0176	-22.4866	-28.125	-38.2551	-32.8146	-16.7579	-7.62233	-32.2448	-36.8614	-19.5109	-16.3645	-17.4573	1.08593	2.16679	6.72263	2.04508	1.49289	1.15898	1.49629	2.62242	1.25877	0.594767	-2.33011	-0.42765	1.35111	2.35371	0.829627	-0.19607	-0.81219	1.87791	0.818974	0.119082	1.80105	-2.68598
7.25	-28.905	-44.0142	-55.9282	-39.2826	-34.5013	-22.4043	-38.0949	-51.8787	-31.2578	-29.6762	-26.1728	-22.3673	-28.1193	-38.3921	-32.9527	-17.0287	-7.44135	-32.251	-36.9437	-19.2001	-16.5387	-17.5929	1.10055	2.20941	6.72285	2.00564	1.49515	1.14715	1.52724	2.6231	1.26827	0.657991	-2.32285	-0.42484	1.35193	2.36283	0.829936	-0.17441	-0.80808	1.88914	0.848573	0.091352	1.79434	-2.68069
7.26667	-28.9132	-44.0886	-55.8723	-39.1255	-34.6734	-22.2846	-38.3126	-51.8963	-31.2538	-29.5625	-26.3599	-22.2771	-28.255	-38.5162	-33.1625	-17.2792	-6.96414	-32.2736	-36.9764	-18.8835	-16.6009	-17.7484	1.11445	2.28022	6.71328	1.95178	1.50586	1.139	1.56936	2.62489	1.27062	0.698281	-2.34146	-0.42931	1.27823	2.38263	0.766803	-0.16754	-0.822	1.89452	0.862747	0.063653	1.78654	-2.66917
7.28333	-28.9054	-44.1788	-55.8382	-38.9442	-34.8478	-22.2777	-38.5391	-51.9179	-31.2505	-29.4661	-26.5578	-22.127	-28.3602	-38.6163	-33.3697	-17.3494	-6.59954	-32.3431	-37.0831	-18.7676	-16.6737	-17.9461	1.12487	2.31045	6.72028	1.88164	1.54244	1.11848	1.61105	2.63652	1.27547	0.759959	-2.3228	-0.43222	1.2615	2.41265	0.803239	-0.18349	-0.85271	1.90703	0.875581	0.0397	1.78359	-2.65001
7.3	-28.8888	-44.3113	-55.8027	-38.706	-34.9524	-22.2851	-38.7388	-51.9422	-31.2526	-29.3413	-26.7407	-22.0294	-28.4638	-38.6962	-33.5807	-17.4325	-6.23121	-32.4226	-37.0953	-18.5564	-16.8234	-18.1414	1.12141	2.33635	6.72869	1.82225	1.55202	1.12984	1.66977	2.64242	1.28372	0.800025	-2.32546	-0.43395	1.29491	2.42679	0.854448	-0.17936	-0.86894	1.90733	0.884591	0.018553	1.8023	-2.64617
7.31667	-28.8304	-44.5077	-55.7588	-38.6112	-35.0454	-22.4108	-38.9787	-51.984	-31.2426	-29.3123	-26.796	-21.9967	-28.5456	-38.7466	-33.755	-17.6068	-5.80214	-32.4414	-37.0915	-18.1757	-17.0306	-18.0583	1.11832	2.25455	6.7397	1.78003	1.55356	1.12758	1.70636	2.64964	1.28349	0.812214	-2.36615	-0.42822	1.33583	2.46374	0.901891	-0.14592	-0.89928	1.90087	0.869008	-0.02274	1.80356	-2.61544
7.33333	-28.6997	-44.5944	-55.7296	-38.5785	-35.1203	-22.5105	-39.2118	-51.9942	-31.2321	-29.2926	-26.7763	-21.9698	-28.6009	-38.7998	-33.8829	-17.8836	-5.38027	-32.4531	-37.0961	-17.9775	-17.2109	-18.042	1.12045	2.3024	6.73091	1.78118	1.5557	1.12014	1.71118	2.65369	1.26841	0.839828	-2.46344	-0.43046	1.35396	2.48481	0.929371	-0.1219	-0.91029	1.90167	0.865712	-0.03992	1.81765	-2.59389
7.35	-28.5496	-44.7633	-55.7069	-38.6318	-35.0565	-22.411	-39.3836	-52.0177	-31.2664	-29.2596	-26.7844	-21.9139	-28.5747	-38.7649	-33.974	-18.1838	-4.67789	-32.4662	-37.1249	-17.8697	-17.2669	-18.1869	1.10883	2.23575	6.72835	1.80862	1.53286	1.07297	1.70419	2.65253	1.25133	0.873273	-2.50801	-0.43238	1.36658	2.49126	0.948164	-0.11969	-0.96238	1.91198	0.852375	-0.04025	1.81608	-2.62491
7.36667	-28.5156	-44.9152	-55.6709	-38.6992	-34.8716	-22.4475	-39.5938	-52.0439	-31.3123	-29.1843	-26.8255	-21.9095	-28.5029	-38.6767	-33.9924	-18.4846	-4.20744	-32.474	-37.1645	-17.8719	-17.2638	-18.2897	1.10441	2.19695	6.72556	1.81051	1.49905	1.07916	1.69087	2.66238	1.23335	0.905647	-2.53011	-0.43	1.40887	2.49	0.947054	-0.07448	-0.96672	1.9389	0.849863	-0.03859	1.79084	-2.5146
7.38333	-28.5141	-45.0533	-55.636	-38.6954	-34.6913	-22.557	-39.8024	-52.0849	-31.3303	-29.1212	-26.8432	-21.8207	-28.461	-38.5813	-33.9784	-18.7004	-4.08429	-32.5337	-37.1985	-17.927	-17.2164	-18.3986	1.1013	2.18001	6.71441	1.82069	1.48596	1.09617	1.67168	2.67662	1.21493	0.958706	-2.57137	-0.4347	1.45591	2.49283	0.931487	-0.05619	-0.95346	1.93033	0.843273	-0.04173	1.76698	-2.32959
7.4	-28.5608	-45.1884	-55.6091	-38.6943	-34.6765	-22.6845	-40.047	-52.1278	-31.3489	-29.0448	-26.8643	-21.6835	-28.467	-38.5215	-33.8505	-18.8252	-3.92605	-32.571	-37.2595	-18.0474	-17.2908	-18.5091	1.08875	2.18332	6.71339	1.82303	1.47105	1.09103	1.65189	2.68209	1.19987	1.01412	-2.58567	-0.45128	1.49016	2.50507	0.898044	-0.0472	-0.96073	1.92201	0.84589	-0.0368	1.77268	-2.15859
7.41667	-28.6204	-45.2989	-55.6165	-38.741	-34.6329	-22.7134	-40.286	-52.1448	-31.3769	-28.9519	-26.9325	-21.4808	-28.4655	-38.5413	-33.7109	-18.9335	-3.95184	-32.6359	-37.3589	-18.0936	-17.2416	-18.7133	1.08493	2.17777	6.72937	1.85039	1.44978	1.09991	1.63077	2.68939	1.18826	1.05626	-2.63681	-0.46857	1.54358	2.52554	0.865924	-0.04668	-0.9554	1.91301	0.852574	-0.05047	1.74718	-2.08039
7.43333	-28.6554	-45.4062	-55.6223	-38.8259	-34.6726	-22.6648	-40.4846	-52.1531	-31.4112	-28.8722	-27.0333	-21.2716	-28.4621	-38.5825	-33.6308	-18.9019	-3.90622	-32.7012	-37.4745	-17.8945	-16.9019	-18.9814	1.07677	2.1848	6.74056	1.86878	1.43135	1.09482	1.61851	2.69173	1.1811	1.06758	-2.65588	-0.48482	1.57899	2.54734	0.837015	-0.05113	-0.95597	1.92608	0.870183	-0.07417	1.70295	-2.11517
7.45	-28.6896	-45.4904	-55.5646	-38.8967	-34.748	-22.6024	-40.6447	-52.1626	-31.4137	-28.8145	-27.1069	-21.0451	-28.4267	-38.6224	-33.3278	-18.7361	-3.79203	-32.7443	-37.6117	-17.4747	-16.7167	-19.3618	1.06717	2.21993	6.73661	1.86537	1.44237	1.08007	1.6628	2.6956	1.17266	1.08492	-2.66934	-0.49947	1.6072	2.5696	0.78648	-0.04855	-0.94704	1.92972	0.874388	-0.11853	1.675	-2.23877
7.46667	-28.7298	-45.5596	-55.4932	-38.8493	-34.8273	-22.6678	-40.798	-52.1624	-31.3959	-28.7687	-27.1415	-20.912	-28.4386	-38.6428	-33.0143	-18.7508	-3.62852	-32.7554	-37.7416	-16.9368	-16.671	-19.6297	1.05404	2.27658	6.73226	1.83356	1.44355	1.05511	1.70998	2.70082	1.15542	1.11546	-2.69351	-0.50657	1.63807	2.58124	0.757669	-0.05332	-0.9529	1.92504	0.886426	-0.16879	1.68065	-2.1662
7.48333	-28.7672	-45.6211	-55.3994	-38.8426	-34.9875	-22.6979	-40.9441	-52.1896	-31.3977	-28.6953	-27.1902	-20.8145	-28.4568	-38.651	-32.7304	-18.7379	-3.47904	-32.7366	-37.8595	-16.4913	-16.6924	-19.8818	1.04281	2.31077	6.72758	1.83401	1.46352	1.04119	1.70539	2.71181	1.1397	1.16717	-2.74762	-0.51031	1.64171	2.59783	0.739217	-0.06416	-0.95335	1.92758	0.889635	-0.19556	1.71008	-2.0664
7.5	-28.8199	-45.687	-55.3115	-38.9467	-35.1414	-22.7363	-41.0298	-52.2048	-31.4361	-28.5883	-27.2976	-20.8076	-28.5624	-38.6642	-32.4238	-18.7748	-3.37248	-32.7328	-38.0101	-16.1772	-16.784	-20.1151	1.03491	2.33983	6.72294	1.86228	1.48587	1.03708	1.72719	2.71596	1.13112	1.18943	-2.78889	-0.50859	1.57042	2.58082	0.719039	-0.06562	-0.95061	1.93129	0.897919	-0.21522	1.74056	-2.01434
7.51667	-28.8804	-45.7219	-55.2356	-39.1402	-35.3312	-22.8298	-41.1365	-52.1779	-31.3807	-28.5026	-27.427	-20.7605	-28.6567	-38.6794	-32.1684	-18.9164	-3.09673	-32.6991	-38.1717	-15.9326	-16.9286	-20.3045	1.03258	2.33026	6.7282	1.90464	1.50892	1.03425	1.75466	2.71202	1.12318	1.18233	-2.80445	-0.50718	1.51414	2.58886	0.683319	-0.04684	-0.94434	1.97302	0.914772	-0.23124	1.78581	-1.97512
7.53333	-28.9746	-45.7434	-55.1794	-39.3312	-35.5692	-22.681	-41.2535	-52.1476	-31.3965	-28.4086	-27.5553	-20.6167	-28.7411	-38.6902	-31.8826	-19.1681	-2.56924	-32.7025	-38.193	-15.889	-17.0972	-20.4281	1.0309	2.35748	6.73369	1.94364	1.5067	1.02648	1.75637	2.71128	1.10932	1.17458	-2.84506	-0.51108	1.47629	2.60076	0.677721	-0.0254	-0.98732	1.99448	0.911661	-0.23279	1.82252	-1.91025
7.55	-28.9547	-45.7441	-55.1415	-39.4849	-35.8249	-22.4823	-41.3868	-52.1408	-31.4349	-28.3253	-27.597	-20.5415	-28.7458	-38.7052	-31.4866	-19.4098	-2.10633	-32.7233	-38.2634	-16.0256	-17.2675	-20.5717	1.03021	2.35605	6.733	1.98732	1.52608	1.01545	1.77296	2.71193	1.09399	1.19282	-2.78987	-0.50475	1.46695	2.6055	0.682496	0.057211	-0.99794	2.00814	0.92379	-0.21987	1.8557	-1.8337
7.56667	-28.973	-45.7123	-55.1318	-39.6626	-36.0741	-22.4177	-41.5171	-52.1386	-31.4235	-28.2899	-27.6643	-20.5458	-28.7828	-38.6665	-31.0256	-19.6365	-1.99766	-32.7299	-38.3007	-16.1276	-17.4084	-20.7732	1.02417	2.34252	6.73864	2.0727	1.52467	1.01465	1.77342	2.71143	1.07839	1.19434	-2.7016	-0.49597	1.4222	2.6135	0.668446	0.13952	-0.99661	2.0037	0.922395	-0.20987	1.85952	-1.83113
7.58333	-29.0422	-45.7024	-55.1554	-39.8044	-36.3457	-22.3889	-41.6214	-52.1389	-31.405	-28.3111	-27.7648	-20.5464	-28.7979	-38.6252	-30.615	-19.7846	-2.02236	-32.7092	-38.319	-16.2631	-17.5195	-20.9387	1.0195	2.33478	6.74456	2.10234	1.5494	1.02089	1.7672	2.71249	1.0627	1.19259	-2.67071	-0.48748	1.33728	2.59264	0.638204	0.151602	-0.96854	1.99253	0.910202	-0.20338	1.86668	-1.81349
7.6	-29.1125	-45.7109	-55.1911	-39.8776	-36.6503	-22.4401	-41.7459	-52.1552	-31.3971	-28.3423	-27.9078	-20.579	-28.7507	-38.6124	-30.2931	-19.913	-1.92015	-32.6936	-38.3563	-16.4875	-17.5807	-21.0026	1.01727	2.32115	6.70862	2.1429	1.5835	1.01623	1.76845	2.71646	1.05074	1.20764	-2.63293	-0.48429	1.27309	2.57359	0.616096	0.194973	-0.95135	1.99163	0.903319	-0.17915	1.84641	-1.69398
7.61667	-29.1893	-45.6962	-55.207	-39.8576	-36.9438	-22.6649	-41.8045	-52.1705	-31.3945	-28.3304	-27.9987	-20.5992	-28.6403	-38.6162	-30.0173	-19.7234	-1.75612	-32.6692	-38.4245	-16.6016	-17.6595	-21.2185	1.02137	2.37674	6.70167	2.13855	1.63775	1.05264	1.79359	2.72535	1.04627	1.2535	-2.56423	-0.50188	1.22126	2.57584	0.595296	0.21702	-0.94394	1.98463	0.913572	-0.16745	1.85022	-1.67131
7.63333	-29.2654	-45.7037	-55.2046	-39.9006	-37.1501	-22.9715	-41.8856	-52.1847	-31.3864	-28.3133	-28.0433	-20.46	-28.5208	-38.6456	-29.8375	-19.3411	-1.7234	-32.7175	-38.4863	-16.738	-17.786	-21.4448	1.02091	2.42134	6.69414	2.17132	1.66676	1.0646	1.85623	2.72984	1.04344	1.28523	-2.52229	-0.5159	1.15926	2.56316	0.605895	0.19271	-0.95506	1.95927	0.915694	-0.16236	1.85242	-1.64173
7.65	-29.3747	-45.7132	-55.1988	-39.9023	-37.3674	-23.3254	-41.9169	-52.211	-31.3636	-28.2842	-28.1085	-20.2705	-28.4256	-38.6955	-29.601	-19.1018	-1.94181	-32.7268	-38.5648	-16.9589	-17.9121	-21.6788	1.0327	2.45979	6.69851	2.18158	1.70761	1.10294	1.91939	2.73977	1.03968	1.33374	-2.51746	-0.54116	1.09061	2.56061	0.590013	0.197037	-0.92031	1.94085	0.922711	-0.15765	1.84876	-1.58115
7.66667	-29.4818	-45.7429	-55.1782	-39.9408	-37.6201	-23.7027	-41.9504	-52.2432	-31.3743	-28.2709	-28.1065	-20.141	-28.3697	-38.72	-29.3716	-18.9789	-2.2089	-32.7325	-38.6833	-17.1653	-17.9893	-21.7456	1.04377	2.50427	6.69361	2.21752	1.74782	1.13899	1.96647	2.7514	1.03541	1.37769	-2.51614	-0.55585	1.03176	2.54705	0.579132	0.186482	-0.8932	1.92945	0.934295	-0.14099	1.85402	-1.56048
7.68333	-29.5848	-45.7728	-55.148	-39.9216	-37.8005	-24.0374	-42.011	-52.2729	-31.3276	-28.2589	-28.1534	-20.0922	-28.356	-38.7398	-29.0876	-18.782	-2.43132	-32.7458	-38.7918	-17.3812	-18.118	-21.7876	1.04774	2.56518	6.68531	2.23391	1.76597	1.1763	1.98004	2.76023	1.02806	1.40819	-2.51044	-0.54881	0.943981	2.52694	0.55714	0.166004	-0.86713	1.9161	0.943339	-0.13364	1.86614	-1.52464
7.7	-29.6495	-45.8345	-55.1317	-39.9134	-37.9757	-24.3818	-42.0496	-52.2877	-31.2817	-28.2531	-28.2889	-20.0155	-28.2867	-38.7596	-28.7801	-18.65	-2.67212	-32.7329	-38.9033	-17.6154	-18.206	-21.6682	1.05423	2.60197	6.70162	2.24384	1.78676	1.21914	2.01691	2.78752	1.01179	1.45247	-2.54409	-0.55488	0.895639	2.53529	0.553762	0.167726	-0.85947	1.9032	0.944954	-0.10373	1.87406	-1.51424
7.71667	-29.6707	-45.9493	-55.1352	-39.9663	-38.071	-24.6729	-41.9214	-52.3254	-31.2606	-28.2799	-28.4464	-19.8886	-28.1948	-38.7981	-28.5583	-18.5496	-2.89299	-32.7123	-39.0355	-17.8214	-18.3505	-21.4326	1.05472	2.57257	6.7113	2.25007	1.77358	1.24142	2.18965	2.81129	0.992614	1.50573	-2.58066	-0.55467	0.848807	2.5536	0.547352	0.170348	-0.8448	1.87962	0.955902	-0.08836	1.87615	-1.50847
7.73333	-29.656	-46.0158	-55.1311	-40.027	-38.1303	-24.9539	-41.7745	-52.3694	-31.248	-28.3259	-28.5651	-19.846	-28.1752	-38.8267	-28.4436	-18.4601	-3.24368	-32.6849	-39.1826	-17.9274	-18.4708	-21.2799	1.05107	2.60928	6.72328	2.28064	1.74595	1.29093	2.379	2.83754	0.976874	1.56004	-2.57883	-0.55322	0.821944	2.59294	0.549807	0.188654	-0.78433	1.85208	0.967784	-0.08787	1.8975	-1.50302
7.75	-29.628	-46.0573	-55.0984	-40.0451	-38.2373	-25.2671	-41.8699	-52.4041	-31.2291	-28.3802	-28.6345	-19.924	-28.1843	-38.8688	-28.4631	-18.4888	-3.57983	-32.5915	-39.351	-18.0959	-18.5953	-21.1592	1.05367	2.6947	6.72944	2.30312	1.73154	1.32485	2.38423	2.84513	0.964854	1.6173	-2.55693	-0.54204	0.818434	2.65394	0.538131	0.213767	-0.7394	1.82774	0.971862	-0.05257	1.88498	-1.469
7.76667	-29.627	-46.1654	-55.0663	-40.1114	-38.3813	-25.648	-41.9908	-52.4478	-31.2133	-28.4579	-28.7153	-19.8698	-28.199	-38.9347	-28.5785	-18.6274	-3.90351	-32.5333	-39.476	-18.3224	-18.6825	-21.1133	1.05064	2.71506	6.73817	2.33147	1.73246	1.37483	2.39853	2.85468	0.962804	1.66888	-2.56976	-0.53431	0.784432	2.68922	0.608324	0.219171	-0.67347	1.80404	0.988686	-0.03142	1.90061	-1.45142
7.78333	-29.6611	-46.282	-55.0011	-40.1397	-38.6035	-25.9051	-42.1012	-52.4818	-31.2269	-28.5573	-28.8396	-19.777	-28.1999	-38.9939	-28.6378	-18.8553	-4.28154	-32.4637	-39.5772	-18.5795	-18.7337	-21.1143	1.03867	2.71577	6.74421	2.33214	1.76305	1.41291	2.44726	2.8754	0.950237	1.71891	-2.56702	-0.53076	0.796119	2.7235	0.678146	0.243855	-0.63657	1.78354	0.986653	-0.01153	1.91231	-1.44093
7.8	-29.7014	-46.3754	-54.9614	-40.2542	-38.8851	-25.9658	-42.2005	-52.5133	-31.2624	-28.6121	-28.9686	-19.7715	-28.2262	-38.9795	-28.5695	-19.0828	-4.59229	-32.4036	-39.6816	-18.7023	-18.5172	-21.1804	1.03056	2.748	6.74531	2.39141	1.78454	1.38427	2.47684	2.89027	0.948095	1.75531	-2.57324	-0.5213	0.766896	2.75932	0.692402	0.245718	-0.58121	1.75638	0.97992	-0.0026	1.8852	-1.41823
7.81667	-29.7065	-46.478	-54.9515	-40.3618	-39.0979	-26.0681	-42.3243	-52.5608	-31.2843	-28.635	-29.094	-19.7856	-28.2386	-38.888	-28.5202	-19.2856	-4.75422	-32.3777	-39.8082	-18.5331	-18.4261	-21.2825	1.0177	2.74309	6.75795	2.44157	1.81612	1.37218	2.49871	2.89307	0.952365	1.79087	-2.57682	-0.50999	0.731192	2.7873	0.688326	0.276159	-0.56258	1.73419	0.981168	-0.02146	1.87899	-1.40515
7.83333	-29.7037	-46.4964	-54.9318	-40.485	-39.11	-26.0785	-42.4403	-52.5773	-31.3076	-28.7184	-29.2327	-19.7426	-28.2247	-38.6619	-28.4903	-19.3556	-4.78137	-32.2875	-39.9387	-18.2061	-18.4309	-21.3577	1.00626	2.80955	6.77587	2.51698	1.80387	1.36187	2.50411	2.90532	0.963279	1.82285	-2.58551	-0.49914	0.695141	2.78668	0.727637	0.301987	-0.56771	1.7677	0.989365	-0.0383	1.87058	-1.4136
7.85	-29.6929	-46.4646	-54.9005	-40.6209	-39.179	-25.8883	-42.5714	-52.6074	-31.3113	-28.8566	-29.3596	-19.7592	-28.2186	-38.5036	-28.3911	-19.2906	-4.98484	-32.1375	-40.0199	-17.6907	-18.4392	-21.384	0.996457	2.90932	6.78631	2.60613	1.79888	1.35699	2.51113	2.9132	0.974593	1.82962	-2.62153	-0.49698	0.670866	2.77755	0.71548	0.296225	-0.54961	1.85913	0.985064	-0.07518	1.86941	-1.41946
7.86667	-29.7015	-46.4976	-54.8616	-40.5592	-39.2913	-25.7843	-42.7137	-52.6578	-31.3109	-28.9869	-29.4544	-19.5859	-28.1738	-38.3541	-27.9378	-19.0538	-5.22996	-32.069	-40.031	-17.3535	-18.4062	-21.4448	0.982227	2.88996	6.79714	2.64014	1.82195	1.35242	2.51452	2.90807	0.983176	1.81847	-2.64069	-0.51524	0.633528	2.77982	0.683685	0.283783	-0.52783	1.87611	0.976737	-0.1002	1.87389	-1.4008
7.88333	-29.7157	-46.5346	-54.8321	-40.5512	-39.4104	-25.8159	-42.85	-52.6946	-31.3265	-29.1114	-29.5124	-19.4565	-28.0145	-38.0495	-27.6848	-18.9769	-5.47216	-32.0791	-39.9958	-17.1837	-18.3782	-21.5086	0.961816	2.88642	6.79941	2.6691	1.81593	1.36812	2.52844	2.90187	1.00205	1.81165	-2.70627	-0.52561	0.585828	2.74917	0.672326	0.305925	-0.45809	1.87968	0.962528	-0.11453	1.85966	-1.36908
7.9	-29.7346	-46.5883	-54.8272	-40.5241	-39.508	-25.9014	-42.9602	-52.7165	-31.3534	-29.2504	-29.5376	-19.4689	-27.8706	-37.7874	-27.5041	-19.0532	-5.57076	-32.1229	-39.9942	-17.0648	-18.2299	-21.5016	0.942806	2.86677	6.81346	2.68379	1.82482	1.38725	2.56274	2.89589	1.01082	1.797	-2.73826	-0.52489	0.540052	2.73205	0.639231	0.32716	-0.43183	1.86914	0.948423	-0.12455	1.85594	-1.3781
7.91667	-29.8145	-46.6203	-54.845	-40.4883	-39.687	-25.9737	-43.0956	-52.7287	-31.3787	-29.3893	-29.6185	-19.5067	-27.7872	-37.5505	-27.1559	-19.1191	-5.66354	-32.1512	-40.0629	-17.0756	-17.9638	-21.5535	0.936526	2.86053	6.83935	2.66619	1.8736	1.40481	2.5724	2.89547	1.02056	1.78169	-2.73457	-0.52514	0.487009	2.71758	0.632434	0.369311	-0.43261	1.84994	0.94139	-0.11968	1.82485	-1.36799
7.93333	-29.8872	-46.6326	-54.8644	-40.2898	-39.896	-25.9993	-43.255	-52.747	-31.4159	-29.5159	-29.7661	-19.5912	-27.7399	-37.3843	-26.9019	-18.9241	-5.85876	-32.1694	-40.1557	-17.1843	-17.4903	-21.6227	0.925816	2.90701	6.86029	2.62253	1.96463	1.39924	2.5614	2.91181	1.03831	1.75942	-2.75839	-0.52369	0.457373	2.6999	0.630104	0.377849	-0.39517	1.83696	0.936704	-0.11464	1.76802	-1.33395
7.95	-29.9922	-46.6654	-54.8734	-40.0803	-40.1556	-26.0075	-43.4035	-52.7645	-31.4233	-29.6249	-29.9446	-19.6114	-27.7435	-37.2449	-26.6942	-18.695	-6.07196	-32.2083	-40.2487	-17.1991	-16.9791	-21.5515	0.924615	2.92836	6.87769	2.58864	2.01304	1.39213	2.54718	2.92945	1.0502	1.72075	-2.77709	-0.52287	0.452383	2.69019	0.67231	0.351408	-0.3541	1.82183	0.953627	-0.11729	1.72156	-1.32725
7.96667	-30.0952	-46.7429	-54.8679	-39.8962	-40.4005	-25.9289	-43.5058	-52.8046	-31.399	-29.7203	-30.0968	-19.5255	-27.7905	-37.0729	-26.4764	-18.6495	-6.28262	-32.2552	-40.2661	-17.1665	-16.5382	-21.5511	0.908013	2.91363	6.89413	2.53354	2.04753	1.37698	2.54016	2.94369	1.05674	1.69572	-2.76128	-0.53052	0.453766	2.67746	0.657013	0.395163	-0.31815	1.80883	0.945253	-0.12768	1.68779	-1.32241
7.98333	-30.1365	-46.8073	-54.8534	-39.7625	-40.6006	-25.8213	-43.6177	-52.8119	-31.3918	-29.8384	-30.1794	-19.5072	-27.7841	-36.8786	-26.2579	-18.6685	-6.40773	-32.3237	-40.2313	-17.2861	-16.0773	-21.5348	0.901894	2.91968	6.89971	2.54259	2.07964	1.36078	2.51153	2.95336	1.06272	1.68278	-2.76647	-0.53009	0.456018	2.64148	0.649807	0.410797	-0.26919	1.78961	0.93412	-0.12701	1.63793	-1.28536
8	-30.1575	-46.8558	-54.8536	-39.6633	-40.7843	-25.8261	-43.7121	-52.761	-31.4125	-29.9473	-30.1622	-19.5185	-27.7499	-36.7328	-26.0406	-18.6758	-6.58957	-32.3808	-40.1747	-17.4075	-15.7565	-21.5137	0.895054	2.94971	6.8929	2.54665	2.08481	1.38425	2.5373	2.95318	1.07073	1.66251	-2.78765	-0.53892	0.432659	2.63151	0.64722	0.426996	-0.25008	1.78176	0.909956	-0.12273	1.62507	-1.30222
8.01667	-30.2045	-46.8853	-54.8741	-39.5413	-40.9354	-25.9206	-43.8776	-52.7168	-31.4348	-30.0461	-30.1176	-19.4932	-27.7448	-36.6312	-25.742	-18.5308	-6.83646	-32.3822	-40.1836	-17.2669	-15.5078	-21.5253	0.879292	2.96161	6.90235	2.51872	2.11608	1.42933	2.47104	2.95304	1.08141	1.62895	-2.83888	-0.53291	0.404706	2.6175	0.617034	0.428289	-0.2448	1.75437	0.896124	-0.13791	1.61361	-1.30419
8.03333	-30.217	-46.9164	-54.9017	-39.3504	-41.12	-26.1014	-44.0143	-52.6933	-31.4614	-30.1544	-30.034	-19.4821	-27.7897	-36.5537	-25.5664	-18.3906	-6.87972	-32.3926	-40.1842	-17.2066	-15.3642	-21.4942	0.875039	2.97211	6.92014	2.4815	2.14057	1.43977	2.45101	2.96189	1.08983	1.60454	-2.82624	-0.53487	0.398154	2.60704	0.62243	0.421706	-0.2055	1.73278	0.890165	-0.15051	1.62207	-1.30566
8.05	-30.24	-47.0069	-54.9293	-39.1656	-41.2568	-26.2979	-44.1705	-52.65	-31.5152	-30.2139	-30.0166	-19.4534	-27.8371	-36.5077	-25.5251	-18.3622	-6.93162	-32.4139	-40.1288	-17.0975	-15.1963	-21.4465	0.869923	2.94656	6.94335	2.45933	2.14816	1.46807	2.43196	2.96556	1.09444	1.60533	-2.84561	-0.52088	0.382929	2.59368	0.638551	0.405189	-0.16645	1.71636	0.876287	-0.1643	1.62065	-1.27677
8.06667	-30.2763	-47.0681	-54.955	-39.0229	-41.1736	-26.5228	-44.3289	-52.5616	-31.5738	-30.2687	-29.9441	-19.4485	-27.8944	-36.5096	-25.4515	-18.4017	-6.99924	-32.4374	-40.096	-16.9275	-14.9762	-21.4436	0.870302	2.95408	6.94905	2.47031	2.13498	1.49388	2.39371	2.95429	1.10514	1.60428	-2.86455	-0.52757	0.382757	2.60546	0.617916	0.433609	-0.15058	1.69835	0.862955	-0.18566	1.60334	-1.28328
8.08333	-30.3091	-47.1044	-54.9847	-38.8204	-41.1135	-26.7534	-44.4531	-52.505	-31.5616	-30.3174	-29.896	-19.405	-27.9644	-36.466	-25.2761	-18.4244	-6.7856	-32.4524	-40.1002	-16.9822	-14.8307	-21.4804	0.855868	2.97878	6.96285	2.42106	2.10882	1.52033	2.39455	2.95584	1.10141	1.6467	-2.88571	-0.52525	0.388108	2.58267	0.630864	0.486071	-0.13834	1.68429	0.857983	-0.18905	1.6121	-1.26351
8.1	-30.3542	-47.1872	-54.9855	-38.6862	-41.1139	-26.9698	-44.5665	-52.4809	-31.426	-30.3577	-29.8883	-19.2946	-28.0007	-36.3654	-25.1385	-18.4913	-6.48398	-32.4704	-40.1244	-17.0884	-14.8082	-21.5396	0.846936	2.95427	6.96903	2.39302	2.09836	1.54135	2.37744	2.95446	1.08878	1.68466	-2.9122	-0.52821	0.454732	2.59646	0.641662	0.539513	-0.13983	1.67093	0.871713	-0.18688	1.65494	-1.22962
8.11667	-30.3227	-47.3216	-54.941	-38.6423	-41.1491	-27.198	-44.6746	-52.4809	-31.3019	-30.3803	-29.8197	-19.2711	-28.032	-36.2205	-25.1453	-18.6112	-6.10214	-32.4955	-40.1747	-17.0487	-14.859	-21.2212	0.840432	2.8988	6.97484	2.40927	2.0896	1.59263	2.38078	2.95629	1.08239	1.72785	-2.94214	-0.53356	0.533829	2.57138	0.665653	0.59744	-0.20196	1.64923	0.886033	-0.19963	1.69591	-1.25054
8.13333	-30.3191	-47.4262	-54.9023	-38.6616	-41.1372	-27.4219	-44.7742	-52.4716	-31.1795	-30.355	-29.7204	-19.2398	-28.1437	-36.0512	-25.1724	-18.7133	-5.70085	-32.4955	-40.2604	-16.923	-14.8543	-20.9484	0.832818	2.84117	6.97821	2.39992	2.07378	1.61613	2.3789	2.95953	1.06627	1.7638	-2.97678	-0.52952	0.547601	2.54828	0.690145	0.614154	-0.22951	1.63669	0.896062	-0.21863	1.72721	-1.27572
8.15	-30.3112	-47.491	-54.8475	-38.7231	-41.0612	-27.6715	-44.9009	-52.4389	-31.0988	-30.305	-29.6499	-19.2189	-28.2965	-35.9591	-24.7397	-18.7344	-5.39151	-32.4697	-40.3826	-16.6565	-14.8431	-20.7634	0.823546	2.78872	6.97741	2.43399	2.06144	1.6585	2.34657	2.95119	1.05539	1.82424	-3.01461	-0.53464	0.547124	2.54424	0.665574	0.601836	-0.25047	1.61707	0.908667	-0.24385	1.74591	-1.25394
8.16667	-30.3412	-47.4966	-54.8067	-38.8061	-40.7737	-27.8185	-45.0029	-52.4212	-30.9769	-30.2749	-29.6157	-19.0716	-28.4129	-35.9388	-24.5144	-18.7131	-4.98634	-32.4647	-40.521	-16.4883	-14.874	-20.646	0.813336	2.79215	6.98403	2.45002	1.98708	1.7006	2.35575	2.95144	1.03955	1.85696	-3.04556	-0.544	0.592168	2.52136	0.627241	0.623046	-0.27116	1.59533	0.924129	-0.25425	1.78908	-1.21121
8.18333	-30.3232	-47.4894	-54.7792	-38.9818	-40.6004	-28.0395	-45.129	-52.3988	-30.9133	-30.2399	-29.5784	-18.7348	-28.5653	-35.9609	-24.445	-18.4204	-4.79455	-32.4411	-40.5891	-16.4516	-15.0088	-20.5407	0.809793	2.83854	6.9912	2.38925	1.96411	1.71705	2.3492	2.94915	1.02728	1.84741	-3.06848	-0.56869	0.634787	2.52499	0.64839	0.600128	-0.27973	1.56938	0.936432	-0.26344	1.83097	-1.20776
8.2	-30.2843	-47.4654	-54.7346	-39.1542	-40.4359	-28.2487	-45.2455	-52.385	-30.8852	-30.2109	-29.5623	-18.5058	-28.7388	-35.9855	-24.4658	-18.1657	-4.81118	-32.4201	-40.6221	-16.5133	-15.0383	-20.3114	0.792988	2.86327	7.0028	2.35577	1.95041	1.75887	2.3747	2.94593	1.02132	1.85145	-3.0764	-0.58773	0.657572	2.50875	0.64865	0.606292	-0.29684	1.5466	0.927961	-0.26417	1.84041	-1.18731
8.21667	-30.2877	-47.4458	-54.6967	-39.3446	-40.3404	-28.3419	-45.3913	-52.3463	-30.8329	-30.2386	-29.5199	-18.4549	-28.8857	-36.0416	-24.445	-18.0733	-4.86263	-32.4125	-40.6674	-16.6109	-15.1464	-20.1366	0.773121	2.8869	7.00558	2.37669	1.93402	1.77047	2.3646	2.94129	1.01612	1.85949	-3.0843	-0.60162	0.668935	2.51084	0.676629	0.619778	-0.27771	1.51891	0.92572	-0.26576	1.86114	-1.1795
8.23333	-30.2773	-47.448	-54.7075	-39.5022	-40.353	-28.3879	-45.5718	-52.2889	-30.7971	-30.2496	-29.4903	-18.3354	-28.9352	-36.0931	-24.504	-18.049	-4.91523	-32.4155	-40.7306	-16.8284	-15.1969	-20.0284	0.760309	2.86578	7.00302	2.36213	1.93232	1.7818	2.32322	2.92432	1.01295	1.88673	-3.09965	-0.61166	0.6895	2.49675	0.717611	0.669174	-0.25264	1.5037	0.936882	-0.25221	1.95252	-1.15683
8.25	-30.2514	-47.4221	-54.7372	-39.6044	-40.4366	-28.4985	-45.7071	-52.2646	-30.7244	-30.2814	-29.5257	-18.3062	-28.9934	-36.0791	-24.6618	-18.0931	-5.01897	-32.3975	-40.7866	-17.0519	-15.2727	-19.9767	0.751707	2.84444	6.99752	2.44572	1.951	1.78213	2.29239	2.91034	1.00469	1.86448	-3.06699	-0.61057	0.706558	2.47379	0.752035	0.68456	-0.23093	1.48108	0.937243	-0.23563	2.01137	-1.14687
8.26667	-30.102	-47.3826	-54.7615	-39.7553	-40.5366	-28.4813	-45.8541	-52.2533	-30.5969	-30.2865	-29.6013	-18.3558	-29.0712	-35.9941	-24.9085	-18.2127	-4.89623	-32.3344	-40.8518	-17.2993	-15.3359	-20.054	0.737456	2.8745	7.00425	2.51697	1.96744	1.77022	2.25346	2.9091	0.987242	1.84653	-3.0605	-0.60933	0.709945	2.45005	0.789228	0.66341	-0.22451	1.45869	0.939804	-0.21183	2.08269	-1.17675
8.28333	-29.9297	-47.3505	-54.7751	-39.9631	-40.5128	-28.3798	-46.0009	-52.2578	-30.5165	-30.308	-29.7158	-18.4685	-29.1256	-35.8558	-25.2373	-18.3198	-4.70742	-32.2696	-40.9162	-17.5143	-15.3914	-20.0122	0.722641	2.94332	7.01423	2.54886	1.96907	1.72442	2.17977	2.90332	0.973769	1.81102	-3.04588	-0.60741	0.710646	2.40795	0.873182	0.623866	-0.22506	1.42143	0.950014	-0.1982	2.16607	-1.15909
8.3	-29.8833	-47.3719	-54.7521	-40.2054	-40.4862	-28.3413	-46.1401	-52.26	-30.4942	-30.3599	-29.8199	-18.5345	-29.1741	-35.7676	-25.5792	-18.4469	-4.67364	-32.2259	-41.0119	-17.6723	-15.5044	-19.9763	0.71576	2.92048	7.02018	2.57389	1.96125	1.73146	2.12191	2.90815	0.977595	1.77902	-3.0078	-0.60523	0.717769	2.40389	0.934155	0.610808	-0.22855	1.40316	0.961148	-0.184	2.23368	-1.1359
8.31667	-29.8271	-47.3981	-54.7383	-40.4846	-40.4494	-28.4021	-46.2856	-52.2734	-30.5141	-30.404	-29.888	-18.5809	-29.2127	-35.7672	-25.7468	-18.6621	-4.51622	-32.1938	-41.0534	-17.8717	-15.6245	-20.0421	0.698493	2.94127	7.01952	2.5662	1.97476	1.72148	2.06457	2.90724	0.99407	1.74202	-3.00354	-0.61432	0.6975	2.38677	0.988231	0.618904	-0.24421	1.3825	0.978953	-0.16688	2.2772	-1.12698
8.33333	-29.7724	-47.4562	-54.7464	-40.7579	-40.4771	-28.4662	-46.4474	-52.2786	-30.5739	-30.4229	-29.968	-18.6426	-29.268	-35.6778	-25.8488	-18.726	-4.39114	-32.2082	-41.1052	-18.0943	-15.778	-20.1066	0.680361	2.93919	7.01896	2.57559	1.9919	1.73983	2.02318	2.90435	0.999357	1.71713	-2.99181	-0.60613	0.71157	2.35534	1.01497	0.629629	-0.26421	1.36858	0.982213	-0.1528	2.35071	-1.10635
8.35	-29.7641	-47.4985	-54.7724	-40.9924	-40.5405	-28.4891	-46.6321	-52.2837	-30.5204	-30.3414	-29.979	-18.7695	-29.2549	-35.5768	-26.0076	-18.7459	-4.20313	-32.2299	-41.1044	-18.2771	-16.0514	-19.9467	0.678701	2.97896	7.02975	2.61485	2.00342	1.75019	1.94798	2.90644	0.993505	1.70716	-2.97526	-0.59391	0.704751	2.32504	1.05065	0.630262	-0.26406	1.33914	0.986673	-0.14049	2.38373	-1.11066
8.36667	-29.7911	-47.5748	-54.8124	-41.169	-40.5915	-28.5319	-46.79	-52.2791	-30.4736	-30.2522	-29.9789	-18.9027	-29.2678	-35.552	-26.1954	-18.8303	-4.11952	-32.2278	-41.0953	-18.4963	-16.3925	-19.905	0.678953	2.97533	7.04074	2.66299	2.01689	1.75936	1.88743	2.90339	0.998002	1.72851	-2.96336	-0.58899	0.72688	2.3186	1.08162	0.625363	-0.24967	1.32928	0.978237	-0.1326	2.33307	-1.13255
8.38333	-29.8222	-47.6663	-54.8246	-41.2723	-40.6249	-28.6149	-46.9241	-52.2734	-30.4479	-30.2166	-30.0342	-19.029	-29.2964	-35.5958	-26.4226	-18.9493	-4.05439	-32.2324	-41.1283	-18.744	-16.7553	-19.9109	0.674293	2.95107	7.04405	2.69425	2.01257	1.76253	1.84291	2.8977	0.99882	1.72955	-2.95327	-0.58188	0.728838	2.30992	1.12962	0.612598	-0.21845	1.30977	0.982646	-0.10717	2.28977	-1.13744
8.4	-29.7921	-47.7475	-54.8124	-41.3624	-40.5733	-28.6755	-47.0623	-52.264	-30.4415	-30.1716	-30.081	-19.0946	-29.3378	-35.6617	-26.4984	-19.0828	-3.91329	-32.2738	-41.086	-19.0345	-17.0954	-19.9738	0.672117	2.92587	7.06092	2.74244	1.96777	1.79945	1.80034	2.8968	0.989778	1.7435	-2.93103	-0.58557	0.736427	2.3064	1.16298	0.614418	-0.23828	1.28848	0.976789	-0.07294	2.23728	-1.13538
8.41667	-29.8083	-47.8194	-54.842	-41.4022	-40.5543	-28.407	-47.2032	-52.2674	-30.4094	-30.1493	-30.1144	-19.115	-29.3612	-35.7193	-26.5541	-19.0121	-3.65307	-32.2428	-41.1061	-19.332	-17.3971	-20.063	0.677056	2.90541	7.07211	2.77622	1.94966	1.76217	1.7514	2.89467	0.982782	1.76832	-2.92955	-0.58229	0.75375	2.29443	1.17105	0.606367	-0.28213	1.27572	0.981001	-0.04415	2.19505	-1.10633
8.43333	-29.8394	-47.9042	-54.8702	-41.3141	-40.5455	-28.2963	-47.328	-52.2846	-30.4057	-30.1634	-30.1419	-19.1933	-29.3084	-35.7134	-26.5961	-18.8884	-3.67858	-32.2202	-41.1528	-19.6589	-17.6611	-20.1981	0.665381	2.87478	7.09501	2.77542	1.93918	1.75288	1.68738	2.8977	0.981079	1.76813	-2.94033	-0.58154	0.74538	2.26867	1.16896	0.597434	-0.27637	1.25716	0.992183	0.002352	2.19235	-1.07111
8.45	-29.8664	-48.0019	-54.9071	-41.1672	-40.4465	-28.3423	-47.4132	-52.3073	-30.4357	-30.1889	-30.2035	-19.2335	-29.2345	-35.6765	-26.6022	-18.7466	-3.91224	-32.2335	-41.1838	-19.9202	-17.8156	-20.3292	0.669644	2.88336	7.12063	2.81494	1.90126	1.77571	1.61994	2.90295	0.994535	1.76566	-2.94551	-0.58787	0.773519	2.24818	1.19243	0.577579	-0.27624	1.25541	0.996591	0.062853	2.15197	-1.03005
8.46667	-29.8965	-48.081	-54.8817	-41.054	-40.3468	-28.3425	-47.4783	-52.3084	-30.4699	-30.2121	-30.2657	-19.3073	-29.157	-35.6856	-26.7131	-18.7916	-4.02609	-32.2197	-41.1798	-20.1799	-17.9885	-20.4395	0.672146	2.89258	7.13201	2.8326	1.89041	1.76497	1.5715	2.90472	1.01847	1.78295	-2.96761	-0.57377	0.838824	2.22738	1.20822	0.593326	-0.24655	1.25562	0.990158	0.119201	2.12093	-0.97179
8.48333	-29.9403	-48.157	-54.8567	-41.0164	-40.3714	-28.3801	-47.5348	-52.3291	-30.5356	-30.2462	-30.2845	-19.3769	-29.1232	-35.7494	-26.8904	-18.9432	-3.86753	-32.1834	-41.2031	-20.4814	-18.1283	-20.5503	0.661948	2.89975	7.13903	2.83467	1.88522	1.7906	1.60722	2.9069	1.03779	1.78956	-2.95458	-0.57496	0.909558	2.22335	1.26696	0.615859	-0.27422	1.25809	0.989827	0.183438	2.10913	-0.91384
8.5	-30.028	-48.2352	-54.8513	-40.9607	-40.4807	-28.5364	-47.5835	-52.3568	-30.5578	-30.3004	-30.3066	-19.4633	-29.1018	-35.8353	-27.1213	-19.1378	-3.65531	-32.148	-41.2888	-20.8038	-18.3093	-20.7043	0.658304	2.90217	7.15388	2.81273	1.93032	1.81556	1.6737	2.91196	1.04208	1.82774	-2.94045	-0.57925	0.935432	2.22805	1.31387	0.639555	-0.30474	1.25729	0.985899	0.222643	2.097	-0.90022
8.51667	-30.1323	-48.2992	-54.857	-40.9359	-40.6396	-28.6828	-47.6406	-52.3808	-30.5695	-30.3418	-30.3569	-19.6188	-29.1042	-35.904	-27.4057	-19.1981	-3.51047	-32.111	-41.4392	-21.1492	-18.4888	-20.885	0.657387	2.90088	7.15379	2.83772	1.99708	1.82198	1.73326	2.90569	1.04919	1.893	-2.96096	-0.57602	0.957437	2.21089	1.36513	0.659695	-0.31392	1.25071	0.949113	0.250934	2.09461	-0.87063
8.53333	-30.1703	-48.398	-54.8705	-40.8073	-40.8159	-28.6418	-47.6849	-52.3801	-30.5011	-30.3761	-30.4028	-19.7827	-29.1432	-35.9622	-27.7363	-19.1037	-3.38164	-32.0653	-41.5846	-21.4596	-18.653	-21.125	0.658787	2.91711	7.16159	2.83519	2.03137	1.81703	1.78953	2.90845	1.04318	1.96008	-2.93309	-0.5682	0.990494	2.21174	1.39911	0.651191	-0.32817	1.24896	0.945887	0.273567	2.08274	-0.87187
8.55	-30.1914	-48.4544	-54.8617	-40.6649	-40.9918	-28.6212	-47.7233	-52.3884	-30.4258	-30.4099	-30.4502	-19.9389	-29.0876	-36.0316	-27.9696	-19.0673	-3.21639	-32.036	-41.6975	-21.6569	-18.8135	-21.3112	0.646922	2.94846	7.16008	2.8578	2.07075	1.81268	1.83246	2.9084	1.02762	2.03156	-2.93685	-0.55889	0.968136	2.22135	1.45	0.65554	-0.3799	1.26528	0.977769	0.285948	2.08147	-0.84049
8.56667	-30.2548	-48.4974	-54.8625	-40.5623	-41.1283	-28.4895	-47.7799	-52.4159	-30.3086	-30.4272	-30.5408	-20.1009	-28.9555	-36.0592	-28.174	-19.1418	-3.13222	-32.0293	-41.8009	-21.7843	-18.9741	-21.47	0.635878	2.95364	7.16411	2.84367	2.10211	1.79184	1.85881	2.90428	1.0076	2.0794	-2.92517	-0.56468	0.941632	2.22405	1.45958	0.691211	-0.40383	1.28452	1.01152	0.283844	2.04917	-0.77061
8.58333	-30.2851	-48.5738	-54.8667	-40.5025	-41.2743	-28.3166	-47.8155	-52.4432	-30.3121	-30.3817	-30.6687	-20.2148	-28.7849	-36.0213	-28.3326	-19.2106	-3.27595	-32.0629	-41.9038	-21.9754	-19.1415	-21.5937	0.617627	2.98106	7.15906	2.87276	2.13395	1.77311	1.87849	2.90275	0.998839	2.0914	-2.91172	-0.56483	0.904687	2.21795	1.48896	0.695274	-0.39608	1.29385	1.04337	0.303923	2.07127	-0.67884
8.6	-30.3671	-48.6941	-54.8852	-40.5384	-41.4115	-28.0637	-47.8615	-52.4834	-30.3142	-30.3992	-30.7792	-20.2434	-28.6768	-36.0194	-28.5452	-19.1743	-3.4695	-32.064	-41.9578	-22.2034	-19.2728	-21.7937	0.610546	2.97687	7.1629	2.89215	2.16174	1.73792	1.89325	2.91092	1.00586	2.09966	-2.87075	-0.56348	0.894642	2.22513	1.5378	0.654571	-0.37708	1.29787	1.06193	0.319192	2.06355	-0.62207
8.61667	-30.4741	-48.7983	-54.8898	-40.5541	-41.5409	-27.6506	-47.8397	-52.5245	-30.2879	-30.4768	-30.8493	-20.2586	-28.5524	-36.0406	-28.7295	-19.1167	-3.55372	-32.0812	-42.0353	-22.2641	-19.3485	-22.093	0.609831	2.95586	7.16913	2.90158	2.19547	1.67966	1.89287	2.91633	1.0003	2.11333	-2.78258	-0.56533	0.877334	2.22129	1.5623	0.65042	-0.38338	1.29991	1.07684	0.317956	2.06526	-0.6449
8.63333	-30.549	-48.8645	-54.8896	-40.4947	-41.6938	-27.507	-47.8328	-52.5427	-30.2686	-30.6157	-30.9101	-20.2871	-28.3737	-36.0866	-28.8925	-19.0593	-3.60307	-32.0864	-42.1158	-22.3797	-19.3913	-22.4405	0.601531	2.99496	7.17498	2.88998	2.20196	1.67604	1.89232	2.92689	0.99138	2.08544	-2.67163	-0.5645	0.848839	2.23936	1.59776	0.629119	-0.40034	1.30295	1.08871	0.316102	2.0576	-0.6742
8.65	-30.6114	-48.9213	-54.8646	-40.4477	-41.8559	-27.3573	-47.8495	-52.5446	-30.2142	-30.7502	-30.9348	-20.3549	-28.1828	-36.1063	-28.9548	-19.097	-3.58272	-32.0963	-42.1782	-22.5472	-19.4772	-22.7807	0.598487	3.04491	7.18173	2.91029	2.23107	1.6503	1.90333	2.92511	0.978555	2.056	-2.54315	-0.55448	0.816127	2.22913	1.61645	0.613864	-0.40855	1.30923	1.09889	0.305282	2.06846	-0.66131
8.66667	-30.646	-49.0035	-54.8172	-40.4674	-41.7898	-26.9598	-47.8909	-52.5681	-30.2035	-30.8946	-31.0009	-20.3542	-28.0313	-36.1233	-29.03	-19.2167	-3.50198	-32.1126	-42.1863	-22.6516	-19.614	-23.0568	0.587244	3.06635	7.17595	2.9299	2.19007	1.58547	1.91412	2.93311	0.967376	2.03182	-2.42367	-0.55781	0.814551	2.22552	1.63907	0.634559	-0.40312	1.30499	1.10526	0.304907	2.08598	-0.63888
8.68333	-30.6844	-49.0865	-54.7958	-40.4907	-41.6002	-26.7597	-47.9537	-52.6044	-30.2679	-31.079	-31.0706	-20.3704	-27.8897	-36.1575	-29.0066	-19.2532	-3.39393	-32.1352	-42.2	-22.7216	-19.5736	-23.2911	0.584605	3.09933	7.18458	2.97221	2.14652	1.55101	1.92582	2.93455	0.965528	1.9788	-2.34184	-0.55464	0.810525	2.21472	1.64739	0.614668	-0.43568	1.29939	1.11388	0.29442	2.09088	-0.60515
8.7	-30.7554	-49.1675	-54.7991	-40.4062	-41.5165	-26.5345	-48.012	-52.6368	-30.3306	-31.276	-31.1314	-20.4771	-27.7682	-36.2458	-29.1323	-19.1853	-2.96579	-32.1246	-42.1774	-22.8233	-19.5922	-23.4946	0.578017	3.132	7.19012	2.94115	2.12918	1.54655	1.9615	2.93967	0.961236	1.90754	-2.2563	-0.54446	0.790015	2.20983	1.63905	0.590249	-0.47582	1.30384	1.12282	0.287552	2.08273	-0.56401
8.71667	-30.8117	-49.248	-54.799	-40.2382	-41.4665	-26.3122	-48.0808	-52.6861	-30.3551	-31.462	-31.1835	-20.631	-27.5649	-36.3408	-29.2864	-19.2073	-2.36371	-32.1199	-42.1156	-22.917	-19.6167	-23.7325	0.572233	3.14472	7.19964	2.9041	2.15271	1.5443	2.00276	2.94484	0.954447	1.86732	-2.14474	-0.54285	0.778723	2.21434	1.68298	0.583002	-0.52478	1.30279	1.11801	0.285979	2.09931	-0.5716
8.73333	-30.8093	-49.3326	-54.8255	-40.0915	-41.3877	-26.2576	-48.1579	-52.7218	-30.3718	-31.6631	-31.352	-20.6382	-27.3444	-36.3897	-29.4459	-19.3489	-2.05564	-32.1339	-42.0605	-23.0396	-19.5816	-23.9609	0.574163	3.12553	7.21256	2.85959	2.16355	1.54315	2.04368	2.94439	0.947703	1.81124	-2.11768	-0.53427	0.746587	2.20571	1.7044	0.582276	-0.56199	1.30946	1.10892	0.282906	2.06718	-0.54675
8.75	-30.7857	-49.4347	-54.8432	-39.99	-41.3462	-26.3894	-48.2022	-52.7643	-30.3954	-31.8307	-31.5233	-20.6546	-27.1386	-36.3793	-29.6842	-19.5538	-1.93589	-32.1789	-42.0224	-23.087	-19.5438	-24.1044	0.576767	3.11214	7.23207	2.84652	2.1784	1.5755	2.07949	2.93549	0.944509	1.76283	-2.15644	-0.54301	0.739185	2.18948	1.71081	0.628599	-0.54421	1.31477	1.09834	0.279815	2.04058	-0.5366
8.76667	-30.7428	-49.5073	-54.8432	-39.9721	-41.2743	-26.5271	-48.1271	-52.8159	-30.4039	-31.9857	-31.6675	-20.7158	-26.9977	-36.4192	-29.8994	-19.7566	-1.78477	-32.2123	-41.9255	-23.1532	-19.5347	-24.2469	0.564237	3.14566	7.24344	2.83109	2.1473	1.58222	2.09051	2.93646	0.946226	1.72901	-2.1659	-0.54487	0.715624	2.19423	1.75253	0.658744	-0.56994	1.32627	1.09414	0.278158	2.01412	-0.52693
8.78333	-30.6281	-49.5796	-54.8462	-39.9903	-41.0521	-26.6298	-48.1042	-52.8707	-30.4234	-32.102	-31.7798	-20.7963	-26.8408	-36.4568	-30.039	-19.9136	-1.79556	-32.2572	-41.8601	-23.2344	-19.5652	-24.3654	0.555632	3.17077	7.24428	2.84093	2.12532	1.58778	2.10275	2.93548	0.94604	1.72575	-2.1725	-0.54727	0.663572	2.19122	1.77033	0.660997	-0.55679	1.33359	1.06654	0.280516	1.98588	-0.49749
8.8	-30.5579	-49.642	-54.8487	-40.0509	-40.9001	-26.7543	-48.0925	-52.9161	-30.448	-32.2318	-31.8619	-20.9146	-26.6441	-36.5185	-30.208	-19.8703	-1.78484	-32.2515	-41.759	-23.3023	-19.6096	-24.5106	0.542599	3.2177	7.24734	2.831	2.10746	1.58552	2.1218	2.94455	0.952172	1.69514	-2.16914	-0.54248	0.619671	2.19227	1.76425	0.632081	-0.55751	1.33038	1.03922	0.279227	1.95857	-0.47428
8.81667	-30.5265	-49.6722	-54.862	-40.1995	-40.7545	-26.9566	-48.0835	-52.9676	-30.4958	-32.3341	-31.9341	-20.945	-26.4901	-36.5709	-30.3758	-19.883	-1.7542	-32.2219	-41.7144	-23.2808	-19.7139	-24.5704	0.540966	3.25086	7.2546	2.81643	2.09878	1.60384	2.14308	2.94963	0.953981	1.67014	-2.16134	-0.55005	0.601665	2.20554	1.81598	0.633181	-0.59231	1.32839	1.02285	0.271436	1.94873	-0.46393
8.83333	-30.5018	-49.717	-54.8701	-40.3296	-40.5726	-27.0171	-47.9102	-53.0199	-30.5799	-32.4093	-31.9435	-20.9203	-26.2866	-36.6551	-30.4696	-19.7615	-1.90974	-32.2049	-41.5618	-23.2589	-19.7621	-24.6729	0.533286	3.25239	7.2586	2.86109	2.06326	1.61138	2.12494	2.9638	0.956731	1.62777	-2.13113	-0.55023	0.549487	2.21101	1.81635	0.615963	-0.58968	1.32541	1.00182	0.256712	1.9215	-0.44076
8.85	-30.4896	-49.7782	-54.8984	-40.4593	-40.4762	-27.0024	-47.7662	-53.0584	-30.6437	-32.4551	-31.9167	-20.9759	-26.0843	-36.7544	-30.6398	-19.6963	-2.09967	-32.1369	-41.4418	-23.3055	-19.796	-24.7321	0.53344	3.23918	7.26883	2.91711	2.04064	1.63862	2.11286	2.97745	0.960065	1.60036	-2.09846	-0.55399	0.528324	2.21732	1.83224	0.586118	-0.55868	1.30678	0.980697	0.256322	1.89113	-0.41179
8.86667	-30.52	-49.8287	-54.9247	-40.6794	-40.3942	-27.0685	-47.6976	-53.1016	-30.693	-32.4912	-31.8951	-21.1186	-25.9258	-36.831	-30.8062	-19.7593	-2.42284	-32.0519	-41.3621	-23.3813	-19.8074	-24.6966	0.533996	3.28167	7.27212	2.85787	2.05052	1.61403	2.14317	2.97181	0.980112	1.57076	-2.09146	-0.55464	0.481643	2.21672	1.86876	0.599881	-0.53725	1.29927	0.969231	0.256776	1.85544	-0.40896
8.88333	-30.5146	-49.8644	-54.9484	-40.8745	-40.4234	-27.0315	-47.6809	-53.1511	-30.7547	-32.5359	-31.9085	-21.2367	-25.7859	-36.9556	-31.0064	-19.906	-2.73439	-31.9816	-41.2876	-23.3218	-19.8283	-24.6996	0.543492	3.30416	7.28308	2.90804	2.08194	1.59783	2.19613	2.98312	0.997667	1.54044	-2.09436	-0.54559	0.459413	2.24532	1.87539	0.628572	-0.52179	1.29535	0.947127	0.257355	1.81832	-0.37838
8.9	-30.48	-49.924	-54.9556	-41.0649	-40.4915	-27.0858	-47.6835	-53.1909	-30.8207	-32.552	-31.9719	-21.3067	-25.6606	-37.1089	-31.1693	-20.144	-2.90133	-31.9666	-41.2262	-23.281	-19.8462	-24.7433	0.532739	3.31802	7.2794	3.01689	2.11786	1.60031	2.25512	2.99358	1.00689	1.52396	-2.10594	-0.54308	0.457447	2.25789	1.91815	0.674164	-0.55009	1.29024	0.946606	0.276543	1.78692	-0.37364
8.91667	-30.4278	-49.975	-54.9575	-41.2769	-40.5489	-27.1634	-47.7094	-53.2273	-30.9033	-32.5687	-32.015	-21.37	-25.5357	-37.2766	-31.3534	-20.3783	-2.68626	-31.9669	-41.1091	-23.3557	-19.7249	-24.8426	0.522666	3.37199	7.27087	3.12235	2.13805	1.61859	2.3079	2.9993	1.00429	1.50784	-2.13662	-0.53921	0.476757	2.26445	1.94567	0.740359	-0.57024	1.28763	0.927217	0.310965	1.74376	-0.37212
8.93333	-30.2973	-50.0417	-54.9662	-41.4394	-40.6	-27.2621	-47.7677	-53.2667	-30.9688	-32.5809	-32.0293	-21.4325	-25.3296	-37.4538	-31.579	-20.6769	-2.51317	-31.9694	-41.0505	-23.3437	-19.6231	-24.9344	0.508861	3.41655	7.26754	3.18931	2.19151	1.61764	2.35941	3.0057	1.00276	1.47501	-2.12356	-0.53883	0.501142	2.28164	1.97735	0.762247	-0.61198	1.29897	0.912866	0.318315	1.70603	-0.33967
8.95	-30.2423	-50.1077	-54.9843	-41.466	-40.6834	-27.4413	-47.7475	-53.2908	-31.0057	-32.5761	-32.0344	-21.4529	-25.201	-37.6387	-31.8077	-20.9264	-2.55496	-31.9881	-40.843	-23.3541	-19.5214	-24.9408	0.502785	3.49262	7.26565	3.18358	2.21817	1.64203	2.38614	3.01236	0.996976	1.44719	-2.10146	-0.54921	0.521352	2.30502	2.00931	0.826202	-0.60343	1.30397	0.888845	0.318117	1.66163	-0.31488
8.96667	-30.1871	-50.1732	-55.0255	-41.4824	-40.769	-27.5705	-47.7711	-53.311	-31.0572	-32.5654	-32.0046	-21.5059	-25.1585	-37.8207	-32.0908	-21.1985	-2.63479	-32.0304	-40.6689	-23.4311	-19.432	-24.9473	0.493668	3.57421	7.27536	3.20121	2.23634	1.65481	2.40721	3.02153	0.992219	1.41686	-2.00613	-0.54188	0.523055	2.31444	2.05013	0.850251	-0.6118	1.2954	0.868209	0.327812	1.60684	-0.33323
8.98333	-30.1817	-50.2824	-55.0599	-41.5085	-40.7997	-27.6837	-47.7716	-53.3498	-31.0648	-32.547	-32.0846	-21.5833	-25.1705	-37.9108	-32.2586	-21.4796	-2.59814	-32.0847	-40.5934	-23.5105	-19.4154	-24.6742	0.491126	3.56411	7.28225	3.20678	2.24319	1.67301	2.43205	3.02239	0.989846	1.37296	-2.03055	-0.53439	0.528846	2.33796	2.0611	0.886303	-0.65612	1.28852	0.853499	0.327836	1.5765	-0.3389
9	-30.1068	-50.4156	-55.1268	-41.5465	-40.799	-27.6243	-47.7351	-53.3944	-31.0293	-32.5568	-32.1738	-21.657	-25.2164	-37.9204	-32.328	-21.647	-2.58744	-32.0607	-40.53	-23.4274	-19.4252	-24.5376	0.481104	3.50896	7.29347	3.20547	2.2655	1.68188	2.43289	3.02519	0.975613	1.34133	-2.04036	-0.52268	0.541709	2.33114	2.0671	0.917587	-0.6698	1.28497	0.858909	0.321931	1.54106	-0.3332
9.01667	-30.0607	-50.5273	-55.208	-41.6391	-40.6628	-27.4751	-47.7141	-53.3957	-31.0241	-32.5255	-32.202	-21.7138	-25.3115	-37.9329	-32.4394	-21.7945	-2.58055	-32.027	-40.4614	-23.3572	-19.3631	-24.4691	0.481389	3.43408	7.29704	3.21644	2.26719	1.66128	2.47133	3.02713	0.965817	1.31276	-2.00864	-0.52647	0.549709	2.3265	2.08294	0.957195	-0.69799	1.26554	0.855288	0.311546	1.52257	-0.34884
9.03333	-30.0542	-50.6385	-55.2873	-41.7542	-40.462	-27.4005	-47.7252	-53.406	-31.0406	-32.4733	-32.1832	-21.7379	-25.3886	-37.894	-32.5597	-21.9472	-2.6232	-31.9753	-40.393	-23.3912	-19.3306	-24.2279	0.478309	3.38017	7.31435	3.18813	2.2503	1.63401	2.50678	3.03301	0.963465	1.27462	-1.99772	-0.53087	0.592379	2.32062	2.07196	0.956617	-0.69243	1.25108	0.860503	0.305635	1.48613	-0.34607
9.05	-29.9749	-50.7358	-55.3532	-41.8338	-40.2004	-27.2349	-47.7175	-53.4191	-31.0907	-32.4714	-32.1414	-21.7166	-25.4663	-37.7854	-32.6252	-22.1151	-2.56501	-31.9421	-40.3369	-23.4446	-19.2571	-24.0786	0.472276	3.34105	7.32375	3.1669	2.22467	1.62251	2.51768	3.03321	0.960063	1.23977	-1.98187	-0.52925	0.592125	2.2801	2.06436	0.957639	-0.68751	1.24294	0.866877	0.306883	1.44103	-0.33227
9.06667	-29.9049	-50.8233	-55.4097	-41.878	-39.9894	-27.1324	-47.7328	-53.4245	-31.1697	-32.4928	-32.1275	-21.7058	-25.5228	-37.661	-32.7633	-22.2922	-2.71832	-31.9394	-40.3083	-23.3704	-19.2346	-23.9959	0.47137	3.31669	7.34125	3.08528	2.20439	1.62368	2.52303	3.03259	0.959397	1.23102	-1.97322	-0.53097	0.650464	2.24494	2.09216	0.9989	-0.69422	1.22989	0.876269	0.295617	1.40162	-0.34378
9.08333	-29.8263	-50.8846	-55.473	-41.9451	-39.8455	-27.1357	-47.7603	-53.4339	-31.2503	-32.5107	-32.1161	-21.7183	-25.6128	-37.6115	-32.8863	-22.5076	-2.90964	-31.9398	-40.2567	-23.3765	-19.2417	-23.9318	0.468086	3.26902	7.35322	3.06651	2.16411	1.62334	2.51889	3.03552	0.959715	1.21389	-1.95537	-0.53109	0.695804	2.23195	2.11942	1.02527	-0.66791	1.21575	0.886827	0.292171	1.37187	-0.31957
9.1	-29.7857	-50.9654	-55.5293	-41.9228	-39.591	-26.9859	-47.7631	-53.448	-31.2177	-32.4812	-32.1331	-21.7277	-25.7332	-37.593	-32.9455	-22.7002	-2.8445	-31.9589	-40.1557	-23.3899	-19.1819	-23.933	0.474336	3.20881	7.3649	3.05114	2.12583	1.60336	2.51501	3.03922	0.944914	1.19279	-1.96614	-0.52695	0.69883	2.22624	2.13086	1.05738	-0.67987	1.20842	0.872595	0.285465	1.3418	-0.28645
9.11667	-29.8059	-51.0196	-55.5824	-41.8554	-39.257	-26.8928	-47.7719	-53.4556	-31.1437	-32.4672	-32.0503	-21.7844	-25.8508	-37.5878	-32.9893	-22.8915	-2.84348	-31.9654	-40.0972	-23.3077	-19.1409	-23.6376	0.477623	3.20875	7.37223	3.01603	2.09197	1.57148	2.5272	3.039	0.919817	1.18094	-1.94524	-0.51958	0.70054	2.21451	2.12418	1.08494	-0.67175	1.19597	0.867158	0.280322	1.30255	-0.32513
9.13333	-29.7564	-51.1056	-55.6445	-41.6249	-39.0017	-26.6449	-47.8193	-53.4796	-31.1223	-32.4166	-31.987	-21.8979	-25.8808	-37.6146	-33.0119	-23.1004	-3.04758	-32.0044	-40.0516	-23.261	-19.1084	-22.932	0.464744	3.17392	7.38826	2.9354	2.06817	1.5322	2.53358	3.03838	0.909659	1.17075	-1.97239	-0.51846	0.698975	2.21562	2.13498	1.14215	-0.66929	1.18949	0.8587	0.275538	1.27075	-0.39037
9.15	-29.6938	-51.1751	-55.7159	-41.4692	-38.5865	-26.3578	-47.8539	-53.5071	-31.1206	-32.3942	-31.9606	-21.96	-25.9104	-37.6765	-33.0418	-23.285	-3.29663	-32.0489	-39.9921	-23.338	-19.0913	-22.4559	0.454759	3.17048	7.4149	2.86457	2.00099	1.49782	2.52245	3.04332	0.902258	1.13997	-2.00108	-0.51324	0.691308	2.22118	2.10662	1.20342	-0.66473	1.19301	0.844379	0.283242	1.24414	-0.45074
9.16667	-29.6315	-51.2337	-55.7833	-41.4431	-38.2977	-26.268	-47.916	-53.5344	-31.0732	-32.3666	-32.0037	-22.0218	-25.85	-37.7674	-33.1424	-23.4072	-3.37772	-32.0326	-39.9397	-23.4873	-18.9655	-22.1313	0.45434	3.15561	7.43777	2.80377	1.97572	1.49516	2.52169	3.04737	0.882721	1.13013	-2.01958	-0.51195	0.685032	2.22066	2.11663	1.24685	-0.65033	1.263	0.835981	0.282893	1.19574	-0.48073
9.18333	-29.5796	-51.2998	-55.8318	-41.464	-38.187	-26.0846	-47.9943	-53.5538	-31.0337	-32.3129	-31.9672	-22.0706	-25.7601	-37.877	-33.2881	-23.4995	-3.49199	-32.0251	-39.9103	-23.6659	-18.9054	-21.9091	0.455151	3.10701	7.4504	2.78932	1.97602	1.4868	2.55675	3.04933	0.86367	1.09866	-2.02405	-0.50765	0.688143	2.22874	2.10227	1.25731	-0.63623	1.3314	0.831387	0.29232	1.15858	-0.50129
9.2	-29.5957	-51.376	-55.8307	-41.5358	-37.9482	-25.9837	-48.0757	-53.5615	-30.9636	-32.2953	-31.9015	-22.1649	-25.6428	-37.9494	-33.3206	-23.5598	-3.62751	-32.0505	-39.8654	-23.8236	-18.8754	-21.7428	0.45561	3.09456	7.46002	2.82862	1.96337	1.46032	2.56003	3.04572	0.841007	1.08839	-2.04179	-0.49184	0.679112	2.25337	2.11794	1.3798	-0.61147	1.37991	0.834781	0.297913	1.13265	-0.51621
9.21667	-29.6491	-51.4395	-55.8288	-41.6346	-37.7155	-25.9926	-48.1573	-53.5226	-30.953	-32.3145	-31.8954	-22.2637	-25.5501	-38.0058	-33.4166	-23.6848	-3.76804	-32.1045	-39.8552	-23.969	-18.8342	-21.6507	0.441008	3.07986	7.46976	2.88991	1.93907	1.45523	2.55545	3.03365	0.838659	1.08479	-2.04112	-0.48677	0.68188	2.23984	2.15366	1.47484	-0.62312	1.42356	0.835217	0.300227	1.10427	-0.49047
9.23333	-29.7138	-51.4586	-55.824	-41.8414	-37.4747	-26.0616	-48.25	-53.5024	-30.9972	-32.3415	-31.8934	-22.3567	-25.4939	-38.0731	-33.4949	-23.8017	-3.99277	-32.1611	-39.8131	-24.0499	-18.5572	-21.609	0.447192	3.06321	7.47039	2.90635	1.8972	1.45988	2.55555	3.02027	0.836329	1.07835	-2.03977	-0.48567	0.679451	2.2578	2.16016	1.56793	-0.58314	1.45815	0.831203	0.297909	1.05539	-0.48952
9.25	-29.8063	-51.4529	-55.8392	-42.0287	-37.3302	-25.9967	-48.3403	-53.5026	-31.0429	-32.4016	-31.8973	-22.4652	-25.4066	-38.1838	-33.5315	-23.9568	-4.03893	-32.2017	-39.7741	-24.1343	-18.3784	-21.5265	0.467897	3.06848	7.48833	2.97679	1.86929	1.47724	2.55669	3.0195	0.832073	1.06572	-2.04192	-0.48334	0.672834	2.2678	2.16161	1.62028	-0.59441	1.48817	0.819362	0.297512	1.02681	-0.47198
9.26667	-29.8885	-51.4393	-55.8741	-42.1572	-37.0978	-25.9845	-48.4379	-53.5169	-31.0298	-32.4783	-31.9268	-22.5933	-25.3	-38.3315	-33.4767	-24.1146	-4.07689	-32.2464	-39.7799	-24.3031	-18.241	-21.4608	0.47044	3.05415	7.51448	3.00588	1.84047	1.47528	2.55056	3.01768	0.821077	1.04816	-2.07596	-0.48244	0.663508	2.28831	2.15827	1.61966	-0.59047	1.51577	0.814244	0.313395	1.02043	-0.49584
9.28333	-29.8343	-51.4351	-55.8824	-42.2517	-36.8078	-25.754	-48.5637	-53.5334	-30.9067	-32.5576	-31.9615	-22.7423	-25.2163	-38.4749	-33.5129	-24.2572	-4.11129	-32.29	-39.79	-24.4281	-18.2205	-21.1276	0.460014	3.00677	7.52656	3.03205	1.79457	1.46345	2.55042	3.01773	0.799237	1.04906	-2.06855	-0.49099	0.659808	2.31276	2.17097	1.6921	-0.58879	1.53988	0.803046	0.323946	1.0022	-0.50921
9.3	-29.7887	-51.45	-55.9327	-42.3173	-36.6702	-25.5916	-48.685	-53.5606	-30.8575	-32.6001	-31.7933	-22.8589	-25.1722	-38.6221	-33.5698	-24.44	-4.06479	-32.3032	-39.8389	-24.3411	-18.2281	-20.8962	0.454982	2.97659	7.52751	3.08044	1.7838	1.43245	2.57297	3.01713	0.78414	1.04499	-2.10708	-0.48937	0.648699	2.34238	2.19143	1.72442	-0.59433	1.55597	0.807373	0.302919	1.01168	-0.55024
9.31667	-29.7913	-51.4759	-55.9689	-42.3763	-36.5978	-25.4924	-48.8023	-53.568	-30.8274	-32.649	-31.7025	-22.9896	-25.1693	-38.7806	-33.5916	-24.6292	-4.14845	-32.3289	-39.7776	-24.2158	-18.1666	-20.7961	0.462452	2.97547	7.52689	3.11858	1.73646	1.41473	2.58426	3.00986	0.776225	1.03454	-2.13604	-0.48411	0.661646	2.36951	2.20718	1.73814	-0.6025	1.56342	0.791412	0.283452	0.98106	-0.54714
9.33333	-29.8436	-51.4976	-56.009	-42.3824	-36.4689	-25.3786	-48.8959	-53.5806	-30.7997	-32.7186	-31.6494	-23.027	-25.1595	-38.8716	-33.5783	-24.7399	-4.22041	-32.3574	-39.7283	-24.1834	-18.0342	-20.7795	0.469793	2.95189	7.52941	3.12364	1.71015	1.41615	2.58103	3.00656	0.763384	1.02083	-2.16555	-0.48849	0.654785	2.39787	2.24084	1.73162	-0.62529	1.61223	0.767732	0.275735	0.938876	-0.53569
9.35	-29.8409	-51.5279	-56.0653	-42.3669	-36.4365	-25.3327	-49.0141	-53.6065	-30.8182	-32.7452	-31.5737	-23.1017	-25.1587	-38.9481	-33.6034	-24.8387	-4.46364	-32.439	-39.6795	-24.0619	-17.8463	-20.8356	0.470334	2.93502	7.52874	3.13784	1.69759	1.38925	2.57863	3.00677	0.760111	1.00536	-2.17718	-0.48896	0.657141	2.43143	2.27278	1.73455	-0.61114	1.6197	0.748434	0.258945	0.904756	-0.52174
9.36667	-29.6999	-51.5522	-56.1087	-42.3532	-36.4887	-25.4095	-49.1222	-53.6316	-30.8303	-32.7504	-31.5188	-23.1986	-25.1477	-38.9735	-33.6604	-24.9484	-4.77363	-32.5001	-39.6168	-23.7034	-17.7666	-20.934	0.449713	2.90714	7.52852	3.1835	1.71072	1.40136	2.60269	3.00666	0.752584	0.990109	-2.20522	-0.48187	0.656757	2.44668	2.2833	1.75783	-0.58498	1.65335	0.72585	0.220932	0.890272	-0.4766
9.38333	-29.6588	-51.5703	-56.1734	-42.331	-36.5445	-25.2543	-49.2394	-53.6555	-30.8747	-32.7869	-31.5035	-23.3206	-25.1076	-39.0168	-33.6772	-24.9685	-5.1145	-32.5417	-39.5851	-23.3357	-17.7845	-20.9215	0.436277	2.88451	7.54425	3.22147	1.70881	1.37469	2.62624	3.00404	0.746509	0.981088	-2.23277	-0.47888	0.643011	2.45882	2.29894	1.7624	-0.56926	1.68133	0.716469	0.187569	0.895166	-0.47289
9.4	-29.6752	-51.5423	-56.224	-42.3044	-36.4954	-25.0635	-49.335	-53.657	-30.9389	-32.8604	-31.5312	-23.3983	-25.0941	-39.017	-33.7115	-25.0273	-5.49522	-32.6393	-39.5414	-23.1265	-17.7576	-20.7747	0.437039	2.87706	7.53803	3.21875	1.68296	1.3452	2.61946	2.99762	0.744471	0.977448	-2.21801	-0.47621	0.640919	2.4775	2.28806	1.76579	-0.55645	1.68064	0.70274	0.16342	0.883292	-0.4571
9.41667	-29.7161	-51.5369	-56.2482	-42.172	-36.5206	-24.822	-49.4238	-53.6677	-31.0124	-32.9125	-31.5645	-23.4812	-25.1178	-38.9506	-33.5974	-25.1011	-5.84416	-32.7085	-39.5163	-23.0309	-17.7074	-20.567	0.434186	2.83688	7.53772	3.21781	1.67384	1.30195	2.62031	3.00482	0.744261	0.966195	-2.26947	-0.4729	0.631563	2.46305	2.28432	1.80361	-0.52937	1.68276	0.697481	0.149459	0.862073	-0.48424
9.43333	-29.738	-51.5278	-56.288	-42.1853	-36.523	-24.563	-49.4888	-53.6723	-30.9527	-32.9176	-31.6124	-23.5056	-25.1681	-38.8477	-33.505	-25.1824	-6.21409	-32.7329	-39.453	-22.9581	-17.5589	-20.3507	0.438727	2.80908	7.55483	3.23016	1.6836	1.26223	2.64215	3.0183	0.727565	0.942062	-2.25738	-0.46606	0.651209	2.46143	2.25181	1.81865	-0.49452	1.68655	0.69518	0.13759	0.828396	-0.49472
9.45	-29.7856	-51.4982	-56.3431	-42.2593	-36.5645	-24.4194	-49.5555	-53.6939	-30.8914	-32.8583	-31.6556	-23.5415	-25.216	-38.7544	-33.3774	-25.1981	-6.52732	-32.7522	-39.4038	-22.7201	-17.3188	-20.256	0.443204	2.74345	7.56695	3.25178	1.69227	1.26433	2.6615	3.02184	0.709702	0.927547	-2.25411	-0.45531	0.683299	2.45816	2.22843	1.8043	-0.46951	1.68099	0.697293	0.10594	0.789517	-0.50247
9.46667	-29.7973	-51.456	-56.3993	-42.3588	-36.6375	-24.3195	-49.6218	-53.724	-30.8255	-32.8214	-31.6905	-23.6032	-25.3054	-38.6762	-33.2591	-25.0902	-6.85357	-32.7948	-39.3957	-22.6439	-17.1798	-20.259	0.447971	2.70279	7.57386	3.22463	1.67904	1.25163	2.65237	3.02495	0.70854	0.924754	-2.25695	-0.44519	0.69496	2.45133	2.22928	1.81113	-0.43296	1.68451	0.697803	0.091839	0.755582	-0.47967
9.48333	-29.8337	-51.4006	-56.4246	-42.3722	-36.4703	-24.4106	-49.6796	-53.7333	-30.7479	-32.8303	-31.7442	-23.6606	-25.4066	-38.5996	-33.2264	-24.9925	-7.11541	-32.8181	-39.3233	-22.5941	-17.0776	-20.2412	0.448645	2.65065	7.55812	3.22716	1.63816	1.25866	2.64506	3.02247	0.702775	0.917989	-2.24872	-0.44955	0.711762	2.45784	2.22547	1.80968	-0.38166	1.7211	0.684094	0.087492	0.730538	-0.44584
9.5	-29.8584	-51.3619	-56.4539	-42.4031	-36.3658	-24.4132	-49.7177	-53.7448	-30.7596	-32.8503	-31.7829	-23.6933	-25.4863	-38.5407	-33.3107	-24.9039	-7.14644	-32.8308	-39.308	-22.524	-16.9409	-20.2801	0.438916	2.60907	7.551	3.20059	1.60634	1.26787	2.62224	3.01989	0.703349	0.920882	-2.27307	-0.45068	0.751932	2.45337	2.21871	1.81403	-0.36753	1.78008	0.674833	0.070344	0.718966	-0.4386
9.51667	-29.8515	-51.3071	-56.4702	-42.3775	-36.3204	-24.3503	-49.7615	-53.7704	-30.8329	-32.7649	-31.8026	-23.6689	-25.5723	-38.5052	-33.4209	-24.8612	-7.08435	-32.8546	-39.3223	-22.4931	-16.8823	-20.3706	0.431882	2.622	7.54937	3.19221	1.56508	1.24871	2.60721	3.01901	0.709666	0.923144	-2.23874	-0.45157	0.775684	2.44722	2.23923	1.8142	-0.37925	1.825	0.673893	0.056259	0.712531	-0.42658
9.53333	-29.9016	-51.318	-56.4657	-42.172	-36.315	-24.2557	-49.8015	-53.7907	-30.9415	-32.5203	-31.8432	-23.6366	-25.6515	-38.5069	-33.3663	-24.7761	-6.88048	-32.8882	-39.3874	-22.442	-16.8838	-20.4911	0.420466	2.58064	7.53604	3.10846	1.58248	1.24912	2.60021	3.02486	0.714396	0.899363	-2.23106	-0.44668	0.817495	2.45063	2.20755	1.79201	-0.39236	1.87536	0.684023	0.045433	0.70169	-0.42472
9.55	-29.9421	-51.3251	-56.476	-42.0642	-36.2298	-24.2779	-49.8551	-53.7789	-31.0636	-32.2843	-31.8754	-23.6531	-25.7468	-38.5251	-33.377	-24.6882	-6.68611	-32.939	-39.3917	-22.2769	-16.8153	-20.5566	0.430599	2.56071	7.53298	3.05189	1.56847	1.27409	2.64493	3.01841	0.722752	0.874684	-2.2194	-0.45503	0.842248	2.45381	2.2061	1.80348	-0.39096	1.91031	0.674223	0.028648	0.720737	-0.41475
9.56667	-30.0097	-51.2991	-56.5596	-42.045	-36.0557	-24.1993	-49.9482	-53.7882	-31.1587	-32.1096	-31.9172	-23.7051	-25.7878	-38.5392	-33.2848	-24.511	-6.7583	-33.0108	-39.0065	-22.0638	-16.7802	-20.4796	0.446575	2.52302	7.45286	3.01832	1.52196	1.25874	2.67788	3.01696	0.728476	0.855902	-2.22206	-0.45016	0.857801	2.44367	2.202	1.78924	-0.37736	1.92992	0.622267	0.004318	0.72995	-0.42219
9.58333	-29.9831	-51.2673	-56.5727	-42.0489	-35.9387	-24.1119	-49.9988	-53.8126	-31.2842	-31.9781	-31.9555	-23.7664	-25.8176	-38.5027	-33.1551	-24.2776	-6.80987	-33.092	-38.7361	-21.9329	-16.67	-20.4667	0.438785	2.49948	7.4759	3.0137	1.49976	1.24292	2.66282	3.0185	0.735379	0.838519	-2.21266	-0.44821	0.875838	2.42626	2.18134	1.76818	-0.38646	1.94098	0.573385	0.000855	0.7099	-0.42475
9.6	-29.9371	-51.2035	-56.5846	-42.0996	-35.8693	-24.2246	-50.0637	-53.8273	-31.3831	-31.889	-31.9814	-23.8281	-25.8645	-38.4684	-32.9869	-24.163	-6.69305	-33.1796	-38.5429	-21.8659	-16.6515	-20.4352	0.431227	2.48977	7.48758	3.04139	1.47042	1.28127	2.6746	3.02086	0.739019	0.811526	-2.22136	-0.44156	0.881433	2.41659	2.13987	1.73866	-0.39314	1.95345	0.541643	-0.00761	0.693324	-0.42719
9.61667	-29.8509	-51.1001	-56.6412	-42.2141	-35.7984	-24.2755	-50.1036	-53.8201	-31.4232	-31.786	-31.961	-23.8894	-25.904	-38.3728	-32.7106	-24.076	-6.45843	-33.2516	-38.4236	-21.82	-16.5753	-20.4505	0.425546	2.44985	7.41397	3.0442	1.45502	1.30536	2.70644	3.01658	0.739533	0.795391	-2.23434	-0.44545	0.885996	2.38767	2.06817	1.74283	-0.42408	1.98037	0.528717	-0.00685	0.678029	-0.4176
9.63333	-29.8075	-50.9522	-56.7036	-42.3515	-35.8577	-24.2799	-50.1554	-53.8169	-31.4656	-31.6415	-31.9261	-23.9513	-25.9593	-38.3099	-32.6133	-23.9619	-6.33556	-33.33	-38.3593	-21.6604	-16.5263	-20.4576	0.406795	2.41372	7.39952	3.07784	1.47866	1.32371	2.74632	3.01644	0.740379	0.781125	-2.24081	-0.44799	0.904105	2.36132	2.05624	1.72655	-0.44342	1.99476	0.526384	-0.01971	0.666104	-0.46039
9.65	-29.8008	-50.8032	-56.7861	-42.4796	-35.8436	-24.4054	-50.2118	-53.8225	-31.5247	-31.5435	-31.9049	-24.0108	-26.0369	-38.2151	-32.6235	-23.7926	-6.30778	-33.3464	-38.3388	-21.457	-16.486	-20.5153	0.405307	2.37744	7.38869	3.14141	1.47973	1.35325	2.77619	3.00896	0.739792	0.769167	-2.27837	-0.44325	0.923682	2.35001	2.06778	1.65853	-0.45325	2.01106	0.525792	-0.04315	0.6433	-0.45813
9.66667	-29.7967	-50.668	-56.8482	-42.613	-35.7902	-24.4557	-50.2869	-53.8329	-31.5831	-31.4308	-31.9499	-24.1106	-26.1446	-38.1716	-32.3355	-23.7362	-6.25849	-33.3633	-38.3924	-21.3737	-16.4794	-20.6359	0.406364	2.31786	7.40089	3.19772	1.47696	1.33704	2.78959	3.01233	0.743098	0.763848	-2.26852	-0.43238	0.930552	2.33639	2.02092	1.63747	-0.48265	2.02874	0.533864	-0.05761	0.622296	-0.42303
9.68333	-29.8056	-50.5598	-56.9038	-42.7676	-35.801	-24.3901	-50.3124	-53.8363	-31.5896	-31.3076	-32.0037	-24.2822	-26.2328	-38.1324	-32.1433	-23.6864	-6.0891	-33.4166	-38.3993	-21.4713	-16.5451	-20.786	0.402648	2.28415	7.42805	3.3003	1.49675	1.32762	2.77154	3.03514	0.744263	0.757584	-2.29581	-0.42541	0.922356	2.32922	1.97585	1.64556	-0.52856	2.02824	0.541277	-0.04545	0.623952	-0.4007
9.7	-29.8214	-50.4534	-56.9704	-43.0022	-35.7018	-24.1705	-50.342	-53.8195	-31.6681	-31.2062	-32.0702	-24.4347	-26.2895	-38.0947	-32.0418	-23.6728	-5.90622	-33.4536	-38.4472	-21.5715	-16.5381	-20.9513	0.400082	2.23921	7.44742	3.31199	1.48586	1.30611	2.78116	3.0625	0.759741	0.7624	-2.35416	-0.4222	0.910456	2.31738	1.9744	1.60551	-0.56705	2.05785	0.535251	-0.04464	0.613447	-0.34237
9.71667	-29.8079	-50.3443	-57.0019	-43.2197	-35.5739	-23.7622	-50.3752	-53.8059	-31.7816	-31.1429	-32.1046	-24.4838	-26.3279	-38.0156	-31.977	-23.6313	-5.62603	-33.4602	-38.4816	-21.7393	-16.5685	-21.1358	0.409269	2.2093	7.47313	3.32439	1.48114	1.25858	2.78497	3.08728	0.776494	0.775152	-2.3836	-0.41846	0.912486	2.32045	1.94094	1.55349	-0.63345	2.11754	0.53468	-0.0447	0.62513	-0.31604
9.73333	-29.8352	-50.1722	-57.0293	-43.4099	-35.478	-23.5972	-50.3743	-53.7939	-31.8766	-31.0617	-32.1408	-24.3787	-26.3634	-37.9523	-31.9563	-23.6244	-5.33989	-33.4899	-38.5139	-21.88	-16.6647	-21.3409	0.409836	2.15979	7.48932	3.39362	1.46281	1.26537	2.7667	3.09605	0.784299	0.799266	-2.41497	-0.42487	0.895073	2.30986	1.92786	1.52458	-0.67805	2.16837	0.524309	-0.03188	0.628669	-0.26916
9.75	-29.8387	-50.0013	-57.0543	-43.5549	-35.4664	-23.5905	-50.2169	-53.8073	-31.9851	-30.9913	-32.1446	-24.2362	-26.3902	-37.9223	-31.9294	-23.6724	-5.14654	-33.5275	-38.5924	-21.8412	-16.8096	-21.5164	0.41609	2.13259	7.50906	3.42942	1.4509	1.2355	2.71586	3.09093	0.7889	0.809465	-2.37548	-0.43236	0.91214	2.2989	1.9222	1.49881	-0.72651	2.20097	0.530789	-0.04655	0.637536	-0.24336
9.76667	-29.7939	-49.8211	-57.0651	-43.6477	-35.5048	-23.6386	-50.109	-53.822	-32.0676	-30.9536	-32.1436	-24.1785	-26.4302	-37.9288	-31.9638	-23.7202	-5.01748	-33.5517	-38.6996	-21.7536	-16.9	-21.6552	0.409701	2.11364	7.52789	3.45027	1.44842	1.23617	2.67364	3.08139	0.790482	0.832886	-2.36226	-0.41849	0.909536	2.3159	1.94078	1.45523	-0.75976	2.24266	0.538091	-0.06533	0.623423	-0.22572
9.78333	-29.7898	-49.5769	-57.0693	-43.6897	-35.4899	-23.594	-50.0396	-53.8361	-32.0574	-30.9643	-32.1594	-24.2257	-26.4877	-37.9269	-32.0501	-23.7587	-4.85781	-33.5825	-38.7414	-21.7255	-17.0094	-21.8372	0.414594	2.05501	7.54137	3.4901	1.44245	1.21647	2.64405	3.07479	0.784687	0.848217	-2.35785	-0.42102	0.912164	2.31601	1.96596	1.43093	-0.77519	2.27331	0.539031	-0.07386	0.626187	-0.18608
9.8	-29.8147	-49.3652	-57.0689	-43.6998	-35.4066	-23.7034	-50.0165	-53.8521	-32.0479	-30.9872	-32.1448	-24.2884	-26.5933	-37.97	-32.0107	-23.5432	-4.54674	-33.5499	-38.8181	-21.8261	-16.9774	-22.0183	0.405937	2.00919	7.53945	3.52193	1.41092	1.25516	2.64456	3.0692	0.779996	0.858406	-2.37245	-0.41554	0.929486	2.32322	1.9901	1.36199	-0.81925	2.34064	0.534359	-0.05345	0.613154	-0.1673
9.81667	-29.8652	-49.175	-57.0944	-43.7182	-35.4113	-23.8226	-50.0539	-53.8754	-32.0921	-30.999	-32.0611	-24.2443	-26.6765	-37.9579	-31.8926	-23.4152	-4.43595	-33.5692	-38.9414	-22.0096	-16.8585	-22.2059	0.417512	1.96851	7.5501	3.55303	1.42639	1.26191	2.64514	3.06815	0.779007	0.896229	-2.42484	-0.42612	0.949264	2.31741	1.97605	1.3509	-0.85304	2.33897	0.543522	-0.03404	0.582687	-0.13962
9.83333	-29.9638	-48.9558	-57.1033	-43.6447	-35.4634	-23.92	-50.1201	-53.8734	-32.0962	-30.9949	-31.9584	-24.1773	-26.6777	-37.9092	-31.7889	-23.4095	-4.20849	-33.6311	-39.0815	-22.1336	-16.6002	-22.338	0.439111	1.9022	7.56871	3.57074	1.42014	1.26336	2.63399	3.0629	0.775877	0.932565	-2.46758	-0.43147	0.945893	2.3218	1.96039	1.37023	-0.94989	2.31748	0.567953	-0.00579	0.547206	-0.13331
9.85	-30.0944	-48.7601	-57.1186	-43.5178	-35.5029	-24.0628	-50.141	-53.8942	-32.0903	-31.0239	-31.9093	-24.1418	-26.7025	-37.8961	-31.7005	-23.464	-3.87578	-33.6645	-39.2185	-22.2927	-16.4402	-22.4651	0.439854	1.85662	7.58244	3.58021	1.4422	1.26646	2.6095	3.05263	0.770792	0.950393	-2.47768	-0.44321	0.918969	2.31685	1.95042	1.38115	-1.0263	2.28614	0.602075	0.045599	0.53128	-0.11841
9.86667	-30.2121	-48.5969	-57.1306	-43.4131	-35.4866	-24.1258	-50.1561	-53.9194	-32.1306	-31.0823	-31.9172	-24.0492	-26.7289	-37.92	-31.6604	-23.4128	-3.60104	-33.7086	-39.3405	-22.4685	-16.335	-22.5555	0.43994	1.78582	7.59329	3.62333	1.44669	1.28252	2.57854	3.05225	0.771729	0.994093	-2.49224	-0.4565	0.906701	2.31548	1.95902	1.35886	-1.12037	2.26969	0.635022	0.123928	0.519551	-0.082
9.88333	-30.3402	-48.4195	-57.1533	-43.3552	-35.3572	-24.1183	-50.2011	-53.9361	-32.1784	-31.1486	-31.9314	-23.9064	-26.7826	-37.9797	-31.645	-23.345	-3.16064	-33.712	-39.4859	-22.7232	-16.2938	-22.652	0.446512	1.75402	7.60176	3.63542	1.42828	1.28203	2.56331	3.04708	0.772042	1.07099	-2.4932	-0.46299	0.910508	2.34001	1.95572	1.36298	-1.18136	2.25134	0.662291	0.159073	0.508102	-0.0431
9.9	-30.4178	-48.27	-57.1784	-43.373	-35.3227	-24.0637	-50.2612	-53.9418	-32.221	-31.2373	-31.9304	-23.7643	-26.864	-37.9845	-31.7226	-23.2099	-2.88723	-33.675	-39.6279	-22.9952	-16.3019	-22.7912	0.449311	1.7412	7.60542	3.66041	1.45076	1.25939	2.55894	3.03866	0.766973	1.13698	-2.52721	-0.46498	0.914138	2.32382	1.95225	1.34241	-1.21958	2.23861	0.686504	0.177907	0.510271	-0.01413
9.91667	-30.5334	-48.1366	-57.239	-43.3819	-35.3331	-23.8854	-50.3218	-53.9344	-32.2674	-31.3095	-31.9558	-23.6302	-26.9288	-37.9474	-31.8202	-23.0309	-2.08271	-33.631	-39.7407	-23.3132	-16.374	-22.935	0.448882	1.71741	7.56589	3.63765	1.44483	1.24002	2.57926	3.02881	0.761147	1.20482	-2.55277	-0.47193	0.942942	2.30628	1.97767	1.31203	-1.29352	2.22356	0.69484	0.188901	0.518416	0.030568
9.93333	-30.6305	-48.006	-57.371	-43.367	-35.351	-23.8613	-50.4143	-53.9276	-32.2827	-31.4036	-31.957	-23.5597	-26.9278	-37.9257	-31.875	-22.8633	-1.00443	-33.6286	-39.8127	-23.619	-16.4721	-23.084	0.454571	1.69154	7.45666	3.64373	1.43582	1.22879	2.57556	3.01646	0.755585	1.26731	-2.57617	-0.47361	0.92287	2.31299	1.99257	1.26722	-1.40213	2.20377	0.708986	0.207786	0.50854	0.0961
9.95	-30.7204	-47.8084	-57.4325	-43.2547	-35.3717	-23.9432	-50.5221	-53.93	-32.3025	-31.4927	-31.9219	-23.4591	-26.9433	-37.9263	-31.9656	-22.7694	-0.36201	-33.5245	-39.8474	-23.9232	-16.6569	-23.2481	0.46374	1.67038	7.45647	3.61053	1.42299	1.25014	2.55143	3.0098	0.757346	1.31985	-2.58008	-0.46827	0.922574	2.30464	2.03489	1.23408	-1.44812	2.22448	0.70593	0.245763	0.521271	0.104725
9.96667	-30.8008	-47.638	-57.4907	-43.1373	-35.3123	-24.0074	-50.618	-53.9126	-32.3394	-31.5081	-31.9102	-23.3503	-26.9333	-37.916	-32.0629	-22.6091	0.000777	-33.41	-39.9005	-24.2461	-16.8881	-23.1314	0.471711	1.64266	7.4797	3.58756	1.39466	1.26581	2.51887	3.00472	0.765444	1.36087	-2.58969	-0.47218	0.919116	2.29425	2.06129	1.19122	-1.48593	2.2624	0.709421	0.275681	0.549322	0.104718
9.98333	-30.8167	-47.4534	-57.5444	-43.1093	-35.3253	-24.0519	-50.708	-53.9153	-32.3862	-31.5259	-31.9147	-23.2522	-26.9533	-37.8963	-32.0828	-22.5013	0.584958	-33.3138	-40.0096	-24.5153	-17.1579	-23.002	0.459382	1.60997	7.49178	3.56229	1.38301	1.28979	2.47853	3.00271	0.772296	1.38411	-2.59036	-0.48471	0.912196	2.29814	2.04058	1.16062	-1.55252	2.25136	0.714309	0.304106	0.582015	0.141567
10	-30.8338	-47.2491	-57.5922	-43.1334	-35.2989	-24.1442	-50.8009	-53.9214	-32.4397	-31.575	-31.9144	-23.1147	-26.973	-37.9139	-31.9039	-22.4506	0.953124	-33.2848	-40.1001	-24.7395	-17.4194	-22.9434	0.4646	1.58883	7.50263	3.60668	1.35318	1.32295	2.45222	3.00298	0.779611	1.42629	-2.59314	-0.49503	0.937516	2.2929	2.03473	1.1297	-1.59681	2.2173	0.726974	0.32595	0.597633	0.118692
10.0167	-30.8617	-47.0457	-57.6152	-43.1903	-35.1292	-24.2075	-50.8969	-53.9292	-32.5194	-31.6207	-31.9492	-23.0407	-27.0044	-37.9476	-31.8054	-22.3762	1.55003	-33.2219	-40.1955	-24.9498	-17.6265	-22.928	0.462179	1.55452	7.50679	3.60233	1.32945	1.33967	2.41888	2.99457	0.786629	1.48776	-2.60967	-0.49973	0.928146	2.29353	2.01029	1.11268	-1.65204	2.18927	0.726469	0.342061	0.610329	0.119803
10.0333	-30.9055	-46.8856	-57.6273	-43.2688	-35.0507	-24.3021	-51.0096	-53.9317	-32.568	-31.6791	-31.9971	-23.0049	-27.0229	-38.0264	-31.7609	-22.3519	2.70552	-33.1611	-40.3044	-25.1721	-17.835	-22.9585	0.471945	1.49489	7.52241	3.60993	1.31617	1.36506	2.38212	2.9828	0.783307	1.54727	-2.62474	-0.5042	0.918513	2.29746	2.006	1.0616	-1.77305	2.16681	0.738047	0.379561	0.612473	0.178781
10.05	-30.9174	-46.6593	-57.6628	-43.2922	-35.0436	-24.4293	-51.1182	-53.9237	-32.5405	-31.7776	-32.0529	-23.0893	-26.998	-38.1393	-31.6961	-22.3764	3.42346	-33.1243	-40.3998	-25.3555	-17.9833	-23.0009	0.46735	1.52514	7.52414	3.60757	1.30887	1.35543	2.34741	2.96814	0.768827	1.58508	-2.59678	-0.49991	0.908769	2.32175	2.00467	1.01379	-1.83597	2.13782	0.740935	0.404761	0.611293	0.186502
10.0667	-30.9668	-46.4385	-57.6802	-43.2863	-35.1432	-24.6313	-51.189	-53.9163	-32.3986	-31.9182	-32.1204	-23.1562	-26.9727	-38.2663	-31.6515	-22.4692	3.81294	-33.0749	-40.4762	-25.4616	-18.1048	-23.0644	0.466269	1.5601	7.55172	3.62839	1.34755	1.38379	2.37325	2.96022	0.757249	1.61021	-2.60997	-0.49668	0.900858	2.34484	1.99346	0.979798	-1.88749	2.11184	0.75263	0.457147	0.60684	0.196981
10.0833	-31.0219	-46.1958	-57.7043	-43.297	-35.3096	-24.7943	-51.261	-53.9251	-32.3068	-32.0771	-32.1355	-23.1924	-26.9131	-38.3779	-31.639	-22.5898	4.41355	-33.0456	-40.4904	-25.5167	-18.1212	-23.0937	0.474119	1.54596	7.56268	3.67006	1.39433	1.40966	2.38022	2.95513	0.755013	1.60242	-2.60223	-0.49713	0.887296	2.36174	1.98577	0.942726	-1.96199	2.07729	0.743076	0.52666	0.599623	0.212708
10.1	-31.0981	-45.9086	-57.6994	-43.3417	-35.5587	-24.5062	-51.2923	-53.9398	-32.2978	-32.2496	-32.1166	-23.1659	-26.8322	-38.4283	-31.4001	-22.7536	4.77535	-33.0285	-40.5209	-25.5332	-18.2218	-23.1346	0.482561	1.5443	7.57523	3.69781	1.42945	1.37328	2.36319	2.95319	0.756305	1.59166	-2.60084	-0.50167	0.844544	2.37349	1.97381	0.908012	-2.02147	2.0552	0.725728	0.578606	0.611096	0.193087
10.1167	-31.1658	-45.6448	-57.6907	-43.4445	-35.7439	-24.0399	-51.3193	-53.9647	-32.309	-32.4054	-32.0769	-22.9643	-26.7255	-38.484	-31.1524	-22.9046	4.91805	-33.003	-40.5444	-25.5533	-18.3394	-23.251	0.49351	1.5246	7.58069	3.71888	1.47057	1.29142	2.34843	2.94653	0.757323	1.57916	-2.60753	-0.50785	0.807807	2.3931	1.95649	0.927009	-2.04474	2.02044	0.722921	0.640312	0.612576	0.191634
10.1333	-31.2037	-45.3039	-57.6714	-43.5862	-35.9191	-23.8649	-51.3473	-53.9765	-32.364	-32.554	-32.0397	-22.8156	-26.6021	-38.5767	-31.0238	-23.0701	5.18586	-32.9979	-40.5355	-25.5713	-18.4115	-23.3023	0.498646	1.50936	7.57585	3.79897	1.50798	1.28516	2.34489	2.94447	0.762783	1.55072	-2.60483	-0.51778	0.76209	2.42939	1.92528	0.954787	-2.08554	1.99473	0.713739	0.698562	0.605038	0.194444
10.15	-31.2402	-45.0169	-57.6608	-43.7251	-36.0096	-23.8425	-51.3764	-53.9755	-32.4446	-32.6917	-32.011	-22.7331	-26.4772	-38.6557	-30.8533	-23.2322	5.33885	-33.0062	-40.5938	-25.6615	-18.4913	-23.3967	0.489563	1.49014	7.57894	3.82771	1.53823	1.30913	2.35969	2.93636	0.771379	1.52729	-2.60537	-0.51328	0.75357	2.41463	1.90403	0.96835	-2.07768	1.97054	0.708657	0.757624	0.609682	0.196488
10.1667	-31.2891	-44.7789	-57.6424	-43.8101	-36.1109	-23.7924	-51.3907	-53.9935	-32.5415	-32.8328	-31.9094	-22.6836	-26.3701	-38.5971	-30.7923	-23.3737	5.11731	-33.0241	-40.6363	-25.8484	-18.589	-23.5211	0.481648	1.47575	7.59273	3.86502	1.53838	1.32093	2.36958	2.93292	0.788235	1.51887	-2.59608	-0.49653	0.757892	2.39667	1.86109	0.996357	-2.08863	1.9493	0.710269	0.797281	0.605698	0.206958
10.1833	-31.2736	-44.5996	-57.665	-43.9359	-36.2723	-23.8402	-51.4309	-54.0093	-32.6054	-32.9897	-31.8159	-22.6408	-26.3177	-38.59	-30.8664	-23.4258	4.60842	-33.0651	-40.6191	-26.0644	-18.7686	-23.6331	0.48817	1.45639	7.5744	3.89914	1.55761	1.31347	2.3727	2.92473	0.794164	1.50336	-2.60208	-0.49592	0.740194	2.38885	1.85238	1.01469	-2.04935	1.91519	0.69767	0.806373	0.613721	0.214531
10.2	-31.2306	-44.4641	-57.7724	-44.1179	-36.4195	-24.0446	-51.4634	-54.0454	-32.6484	-33.1195	-31.7545	-22.6727	-26.3039	-38.6231	-30.7913	-23.4586	4.07209	-33.0902	-40.6276	-26.2318	-18.9865	-23.7708	0.493046	1.42804	7.45533	3.94826	1.56659	1.33682	2.37642	2.92444	0.796038	1.4848	-2.60608	-0.48811	0.721656	2.4027	1.87776	1.03343	-1.98553	1.88122	0.698996	0.819377	0.639492	0.200008
10.2167	-31.1992	-44.3122	-57.8204	-44.2896	-36.34	-24.1948	-51.4884	-54.0759	-32.6637	-33.2171	-31.6587	-22.6549	-26.296	-38.6873	-30.633	-23.3635	3.42662	-33.1187	-40.5574	-26.4147	-19.0303	-23.9027	0.487671	1.3976	7.44239	3.98125	1.54376	1.35326	2.37876	2.92012	0.794156	1.47186	-2.63446	-0.48989	0.775068	2.4075	1.90971	1.02947	-1.94139	1.84914	0.677721	0.815446	0.631396	0.230525
10.2333	-31.1754	-44.1709	-57.8785	-44.4779	-36.352	-24.3209	-51.4942	-54.0926	-32.7006	-33.3034	-31.5497	-22.6851	-26.2972	-38.7345	-30.5606	-23.3121	2.72216	-33.1319	-40.5434	-26.5561	-18.7817	-23.9095	0.479576	1.41285	7.42917	3.95407	1.53682	1.36479	2.3749	2.90899	0.78728	1.43627	-2.64902	-0.4926	0.825498	2.42227	1.88045	1.05037	-1.89332	1.83975	0.673056	0.841412	0.589129	0.243553
10.25	-31.1801	-43.9979	-57.9208	-44.5599	-36.2862	-24.4792	-51.3643	-54.0979	-32.7677	-33.4075	-31.4419	-22.772	-26.3724	-38.7834	-30.5894	-23.0911	2.08818	-33.1765	-40.5339	-26.709	-18.6527	-23.9642	0.484232	1.41389	7.42625	3.92601	1.51981	1.37844	2.32234	2.89146	0.791146	1.41341	-2.65406	-0.49278	0.885356	2.42694	1.90166	1.0489	-1.85627	1.82167	0.674712	0.864947	0.569331	0.250745
10.2667	-31.1981	-43.7103	-57.9664	-44.6003	-36.2642	-24.4862	-51.2684	-54.1039	-32.8713	-33.4952	-31.3956	-22.8848	-26.4735	-38.7399	-30.6678	-22.9307	1.49016	-33.2408	-40.5094	-26.8462	-18.6144	-24.0156	0.499182	1.4535	7.4161	3.9055	1.49958	1.36542	2.28553	2.87941	0.79962	1.38278	-2.66017	-0.48222	0.914507	2.42056	1.92487	1.04328	-1.82675	1.80744	0.663451	0.887217	0.567055	0.266745
10.2833	-31.2712	-43.4394	-57.9562	-44.6809	-36.3216	-24.5758	-51.2046	-54.1046	-32.9414	-33.5687	-31.3815	-22.9949	-26.577	-38.7344	-30.6115	-22.8511	0.920159	-33.2603	-40.478	-26.9416	-18.6539	-23.9726	0.498689	1.49962	7.42127	3.89336	1.50745	1.35145	2.25927	2.86323	0.792622	1.35555	-2.65154	-0.48339	0.913818	2.41977	1.91077	1.06887	-1.785	1.79514	0.655952	0.901954	0.566612	0.301521
10.3	-31.3245	-43.2588	-57.9371	-44.8166	-36.4038	-24.7534	-51.1346	-54.1106	-32.9804	-33.6222	-31.3677	-23.0814	-26.6261	-38.6984	-30.685	-22.8412	0.326548	-33.2799	-40.5176	-26.9181	-18.7951	-23.7405	0.50387	1.52609	7.43203	3.85326	1.55017	1.36217	2.26048	2.85319	0.788492	1.34845	-2.62555	-0.48256	0.917635	2.39835	1.89894	1.08969	-1.74318	1.77344	0.653116	0.9104	0.578535	0.249725
10.3167	-31.351	-43.0948	-57.9429	-44.9563	-36.421	-24.8874	-51.0792	-54.1384	-33.0537	-33.628	-31.3591	-23.0733	-26.6518	-38.6858	-30.8514	-22.732	-0.37635	-33.2828	-40.5887	-26.891	-18.9418	-23.4755	0.508846	1.51277	7.42902	3.87873	1.53411	1.35928	2.29031	2.83832	0.785976	1.32362	-2.6165	-0.47932	0.934925	2.38491	1.92073	1.09511	-1.67378	1.75524	0.668102	0.91054	0.595009	0.241803
10.3333	-31.3144	-42.9597	-57.9691	-45.1389	-36.4503	-25.1387	-51.0478	-54.1801	-33.1022	-33.592	-31.3344	-23.0591	-26.679	-38.7064	-31.0658	-22.6948	-1.09074	-33.2734	-40.6631	-26.8611	-19.0995	-23.2156	0.513433	1.50436	7.41189	3.89621	1.53672	1.37661	2.28971	2.81689	0.781589	1.29954	-2.5809	-0.49335	0.934912	2.39299	1.96374	1.10842	-1.63359	1.72903	0.676339	0.907582	0.618571	0.217667
10.35	-31.3563	-42.7667	-57.9897	-45.3528	-36.539	-25.3167	-50.9843	-54.215	-33.1136	-33.554	-31.3097	-23.0498	-26.6541	-38.7197	-31.3293	-22.7059	-1.82649	-33.2351	-40.7633	-26.776	-19.3015	-23.0503	0.5181	1.49636	7.39867	3.9263	1.54036	1.3721	2.27	2.81288	0.777234	1.30126	-2.57596	-0.49342	0.916497	2.39814	2.00804	1.10448	-1.55562	1.70752	0.687414	0.899785	0.643767	0.240193
10.3667	-31.389	-42.6174	-58.0187	-45.5095	-36.6413	-25.2183	-50.8932	-54.2508	-33.1462	-33.4586	-31.3386	-23.0024	-26.626	-38.6419	-31.5611	-22.7463	-2.53789	-33.1746	-40.8685	-26.6644	-19.4247	-22.9217	0.519277	1.47219	7.40144	3.95746	1.54884	1.34928	2.26429	2.8139	0.770154	1.2979	-2.59044	-0.48895	0.931468	2.40398	2.04406	1.10756	-1.48542	1.67739	0.701985	0.883993	0.647227	0.204163
10.3833	-31.3502	-42.4968	-58.0409	-45.603	-36.7724	-25.104	-50.8439	-54.2962	-33.1626	-33.1724	-31.3636	-22.955	-26.5984	-38.551	-31.7627	-22.827	-3.07575	-33.097	-41.0073	-26.5792	-19.515	-22.8358	0.532954	1.45895	7.40916	3.98405	1.55287	1.3122	2.27142	2.8228	0.762769	1.28155	-2.58188	-0.49748	0.929389	2.38028	2.02153	1.15206	-1.41208	1.65335	0.724433	0.871992	0.656024	0.250888
10.4	-31.3411	-42.3576	-58.0575	-45.7053	-36.9617	-25.0862	-50.8129	-54.3357	-33.1778	-32.9177	-31.4282	-22.9748	-26.5964	-38.4419	-31.8444	-22.9151	-3.57296	-32.9938	-41.1258	-26.5317	-19.6317	-22.7511	0.537238	1.44229	7.39846	4.00838	1.59445	1.29779	2.25839	2.82571	0.758554	1.27935	-2.60022	-0.51031	0.943256	2.35976	2.02593	1.18704	-1.33881	1.63216	0.73685	0.886996	0.674301	0.328077
10.4167	-31.3306	-42.2239	-58.0627	-45.8095	-37.1365	-25.187	-50.8128	-54.3746	-33.1382	-32.6612	-31.5009	-23.0658	-26.5902	-38.3678	-32.0016	-22.9703	-4.05746	-32.897	-41.216	-26.4887	-19.7854	-22.7312	0.545232	1.41946	7.3884	3.99894	1.6267	1.31108	2.26247	2.83038	0.745298	1.26776	-2.59398	-0.51743	0.94098	2.34702	2.04859	1.23581	-1.26353	1.61511	0.746249	0.887895	0.688554	0.377888
10.4333	-31.3215	-42.0312	-58.0654	-45.8963	-37.3266	-25.3584	-50.8501	-54.4066	-33.1142	-32.4013	-31.4963	-23.1966	-26.5769	-38.3622	-32.1498	-22.983	-4.37852	-32.831	-41.3447	-26.5081	-19.8879	-22.8161	0.563129	1.39643	7.37795	4.01262	1.64297	1.34484	2.27738	2.84064	0.738292	1.25661	-2.58335	-0.50918	0.956932	2.35047	2.04567	1.25861	-1.24921	1.60539	0.746736	0.876572	0.704139	0.411279
10.45	-31.3693	-41.8617	-58.0464	-45.9368	-37.4537	-25.5569	-50.8882	-54.4282	-33.0826	-32.1973	-31.4631	-23.2768	-26.5607	-38.4009	-32.2638	-22.9175	-4.40393	-32.7898	-41.4946	-26.5147	-20.0218	-22.9201	0.568847	1.40675	7.34959	4.01983	1.65581	1.36643	2.30554	2.84448	0.722685	1.24303	-2.56419	-0.50898	0.978875	2.36076	2.06407	1.26121	-1.24112	1.58652	0.757846	0.871718	0.709044	0.472655
10.4667	-31.4059	-41.6681	-58.0121	-45.973	-37.6086	-25.7111	-50.9298	-54.4499	-33.0954	-32.0741	-31.3972	-23.3433	-26.4627	-38.4567	-32.3367	-22.7206	-4.53095	-32.769	-41.6497	-26.4194	-20.059	-23.0774	0.577039	1.37637	7.34701	4.04113	1.66373	1.40382	2.31999	2.85262	0.71662	1.22118	-2.5852	-0.51148	0.989558	2.38339	2.0703	1.22798	-1.21496	1.57277	0.762151	0.849448	0.707549	0.493336
10.4833	-31.3954	-41.5348	-57.9984	-46.0176	-37.7571	-25.9307	-50.9804	-54.4466	-33.1604	-31.9953	-31.3284	-23.4116	-26.2817	-38.548	-32.2909	-22.2966	-4.66177	-32.79	-41.7983	-26.3185	-20.1256	-23.2338	0.582421	1.38104	7.34599	3.98965	1.69071	1.464	2.30441	2.84731	0.721742	1.22482	-2.57822	-0.50531	0.992254	2.37734	2.10143	1.19178	-1.18425	1.55044	0.782079	0.844021	0.7098	0.540661
10.5	-31.3628	-41.4368	-57.9876	-46.092	-37.8892	-26.2086	-51.0149	-54.4034	-33.2188	-31.9335	-31.2709	-23.3738	-26.1153	-38.6334	-32.3549	-22.0748	-4.88846	-32.7405	-41.9334	-26.2226	-20.1682	-23.4634	0.580304	1.35448	7.33994	3.98702	1.71898	1.49575	2.32057	2.83782	0.728567	1.20844	-2.56965	-0.5051	0.974687	2.40136	2.1216	1.18354	-1.14519	1.52359	0.793915	0.832384	0.71268	0.528628
10.5167	-31.3538	-41.3173	-57.9787	-46.1663	-38.0187	-26.422	-51.0422	-54.3831	-33.2773	-31.8904	-31.1316	-23.3333	-25.9674	-38.7081	-32.211	-21.9431	-5.12316	-32.6165	-42.0157	-26.157	-20.0591	-23.6608	0.57975	1.31997	7.35125	3.98179	1.72609	1.50648	2.31311	2.83109	0.745051	1.2065	-2.56582	-0.51351	0.981049	2.40964	2.10034	1.17846	-1.11701	1.49406	0.791022	0.817232	0.697107	0.57634
10.5333	-31.3431	-41.164	-57.964	-46.2454	-38.1528	-26.639	-51.0883	-54.3702	-33.3363	-31.8243	-31.0356	-23.3835	-25.7792	-38.7733	-32.0021	-21.588	-5.14164	-32.4847	-42.1172	-26.1021	-19.8886	-23.8955	0.585639	1.30186	7.36372	3.98155	1.73353	1.52495	2.28588	2.82216	0.753224	1.20122	-2.59607	-0.50837	0.948661	2.41786	2.08131	1.12936	-1.11295	1.46042	0.804133	0.8066	0.660853	0.579787
10.55	-31.3545	-40.9909	-57.9397	-46.38	-38.248	-26.7906	-51.1476	-54.3531	-33.3694	-31.7535	-31.0344	-23.481	-25.6189	-38.7981	-31.7831	-21.447	-5.03013	-32.3457	-42.1636	-26.055	-19.8116	-24.1187	0.586812	1.27629	7.36859	3.93922	1.74513	1.50451	2.25395	2.81877	0.751588	1.18154	-2.60665	-0.50073	0.944357	2.42503	2.02959	1.12344	-1.10655	1.43281	0.788611	0.793164	0.651948	0.59945
10.5667	-31.3622	-40.8552	-57.9312	-46.4439	-38.3935	-26.8643	-51.1997	-54.3491	-33.3956	-31.6624	-30.9905	-23.5651	-25.4987	-38.815	-31.5018	-21.4027	-4.96912	-32.2821	-42.172	-26.0487	-19.8264	-24.2098	0.599311	1.25885	7.36674	3.95823	1.77227	1.5364	2.2163	2.81423	0.748753	1.15559	-2.60975	-0.49665	0.939363	2.44058	1.98614	1.13125	-1.12383	1.40711	0.777243	0.779263	0.648569	0.625328
10.5833	-31.3238	-40.717	-57.9412	-46.5195	-38.4928	-26.9965	-51.2332	-54.3457	-33.4048	-31.6088	-30.9468	-23.6169	-25.4168	-38.8364	-31.4201	-21.4116	-4.94967	-32.2391	-42.2427	-26.0179	-19.8546	-24.2799	0.589128	1.26128	7.38415	3.96592	1.78073	1.55392	2.22463	2.81554	0.744443	1.15175	-2.60418	-0.49225	0.952206	2.4473	1.9615	1.16628	-1.1235	1.38245	0.771268	0.764514	0.619598	0.637941
10.6	-31.3182	-40.6193	-57.9755	-46.6337	-38.649	-27.0355	-51.2565	-54.3604	-33.4235	-31.5815	-30.9327	-23.6461	-25.3486	-38.8431	-31.487	-21.4925	-4.94469	-32.1959	-42.2847	-25.8818	-19.8589	-24.2616	0.590171	1.27265	7.39863	3.95083	1.80432	1.55112	2.22121	2.8139	0.743062	1.14559	-2.60477	-0.49167	0.994735	2.45934	1.97528	1.16592	-1.10118	1.3643	0.755773	0.738756	0.600905	0.650945
10.6167	-31.3499	-40.5882	-58.0166	-46.7238	-38.7632	-27.1289	-51.2757	-54.3614	-33.382	-31.544	-30.8954	-23.633	-25.3189	-38.8767	-31.6167	-21.593	-5.01426	-32.136	-42.3355	-25.5423	-19.86	-24.3313	0.587414	1.29081	7.40705	4.02337	1.80353	1.5482	2.188	2.81486	0.731973	1.14346	-2.56778	-0.48761	1.01529	2.46688	1.98852	1.18064	-1.08416	1.33984	0.746728	0.702068	0.587616	0.643933
10.6333	-31.423	-40.5937	-58.0715	-46.7432	-38.8621	-27.341	-51.2782	-54.3739	-33.384	-31.4757	-30.9008	-23.5963	-25.3167	-38.8801	-31.7679	-21.6272	-5.17535	-32.0729	-42.4094	-25.35	-19.9645	-24.4627	0.595535	1.29388	7.42567	4.06752	1.78995	1.57098	2.15671	2.82224	0.726129	1.1383	-2.58282	-0.49202	1.06154	2.47127	1.99565	1.20518	-1.03289	1.32313	0.750806	0.682402	0.584323	0.602608
10.65	-31.4828	-40.5755	-58.1458	-46.749	-38.9688	-27.5143	-51.2712	-54.3959	-33.3591	-31.3788	-30.962	-23.5612	-25.3437	-38.9117	-31.9032	-21.5895	-5.34966	-32.0078	-42.4434	-25.2337	-20.0728	-24.5955	0.59209	1.30086	7.44927	4.10232	1.78169	1.60355	2.13982	2.82715	0.721919	1.14869	-2.57649	-0.48516	1.05991	2.48891	1.98756	1.22032	-1.01049	1.30422	0.751511	0.656847	0.613839	0.57993
10.6667	-31.48	-40.5496	-58.2237	-46.6241	-39.0765	-27.709	-51.3031	-54.4078	-33.3266	-31.1042	-31.0134	-23.5741	-25.352	-38.9732	-31.9977	-21.6657	-5.55008	-31.9658	-42.5003	-25.1487	-20.1321	-24.6927	0.598425	1.28956	7.46959	4.08488	1.79464	1.64367	2.13318	2.8325	0.715869	1.12235	-2.5391	-0.48097	1.07866	2.50213	1.98303	1.23157	-0.9788	1.28342	0.762374	0.63976	0.612496	0.62471
10.6833	-31.4444	-40.5121	-58.3134	-46.5045	-39.1982	-27.8675	-51.3533	-54.4127	-33.2548	-30.886	-31.0007	-23.6305	-25.3507	-39.0276	-32.1357	-21.7181	-5.76915	-31.8882	-42.5574	-24.9231	-20.2187	-24.765	0.591957	1.28909	7.47668	4.10134	1.78945	1.6774	2.11615	2.83475	0.70891	1.08969	-2.54043	-0.47592	1.07842	2.51454	1.95784	1.26787	-0.93815	1.26237	0.76514	0.619831	0.620021	0.651775
10.7	-31.447	-40.5102	-58.399	-46.3945	-39.3472	-28.0676	-51.4303	-54.4184	-33.2244	-30.7415	-30.9808	-23.7246	-25.3566	-39.1142	-32.2535	-21.8361	-6.12031	-31.7729	-42.6357	-24.7288	-20.2914	-24.7477	0.594301	1.28604	7.47956	4.12425	1.80207	1.70853	2.09381	2.83825	0.704661	1.08962	-2.52514	-0.47987	1.08501	2.52896	1.93904	1.25787	-0.93026	1.24278	0.775522	0.592101	0.619284	0.660165
10.7167	-31.4513	-40.4621	-58.4917	-46.1922	-39.4215	-28.2724	-51.5197	-54.4274	-33.1985	-30.5602	-30.9723	-23.8349	-25.2362	-39.2128	-32.3128	-21.8508	-6.3518	-31.66	-42.688	-24.6036	-20.3063	-24.5923	0.598526	1.27186	7.47211	4.13792	1.82158	1.74018	2.0735	2.83591	0.701315	1.05189	-2.51127	-0.4801	1.10724	2.54363	1.92201	1.2769	-0.89466	1.22254	0.786197	0.56492	0.611193	0.644323
10.7333	-31.4265	-40.3801	-58.5952	-46.0131	-39.531	-28.4115	-51.5783	-54.4468	-33.2191	-30.3572	-30.9672	-23.9754	-25.0886	-39.3047	-32.4087	-21.8946	-6.53874	-31.5325	-42.7492	-24.5395	-20.3288	-24.5954	0.593344	1.24946	7.47623	4.11543	1.83432	1.75337	2.03476	2.8428	0.699967	1.02592	-2.48794	-0.47378	1.08018	2.55797	1.91543	1.30041	-0.89535	1.20329	0.796962	0.542967	0.612945	0.604118
10.75	-31.4666	-40.3183	-58.7083	-45.9035	-39.6745	-28.4948	-51.6264	-54.4306	-33.2151	-30.1758	-30.9167	-23.9256	-24.9025	-39.396	-32.3611	-22.0065	-6.76429	-31.4426	-42.8111	-24.5759	-20.2892	-24.5006	0.590511	1.21524	7.4947	4.12728	1.87975	1.73908	2.00593	2.83894	0.693165	1.018	-2.47615	-0.48005	1.07247	2.55538	1.8631	1.32624	-0.8622	1.17833	0.803571	0.52776	0.60703	0.760604
10.7667	-31.5208	-40.2886	-58.8233	-45.8335	-39.8743	-28.4679	-51.642	-54.4229	-33.1933	-30.0826	-30.8339	-23.8325	-24.7193	-39.5025	-32.1801	-21.9484	-7.17271	-31.3866	-42.8948	-24.4979	-20.2562	-24.5893	0.605463	1.20962	7.5192	4.14217	1.94938	1.73385	2.04327	2.83359	0.686332	1.01726	-2.49463	-0.48915	1.07927	2.57652	1.82532	1.34171	-0.82857	1.15279	0.806265	0.502392	0.591735	0.809501
10.7833	-31.5048	-40.2861	-58.946	-45.7539	-40.068	-28.4872	-51.6455	-54.4242	-33.1458	-30.0284	-30.8197	-23.8001	-24.5792	-39.6045	-32.0789	-21.9492	-7.64919	-31.3459	-42.9617	-24.3778	-20.3031	-24.6598	0.600324	1.18165	7.5274	4.16639	1.98839	1.73615	2.04581	2.829	0.679067	1.02159	-2.45729	-0.48733	1.07634	2.58713	1.7744	1.34298	-0.79452	1.12812	0.812602	0.475451	0.577618	0.808832
10.8	-31.4679	-40.2403	-59.0644	-45.6798	-40.2599	-28.6135	-51.6556	-54.4326	-33.0544	-29.9748	-30.7954	-23.7038	-24.3917	-39.6593	-32.0248	-21.9314	-8.18317	-31.3058	-43.038	-24.3062	-20.3839	-24.7261	0.600704	1.1778	7.54365	4.16262	2.01984	1.79054	2.02763	2.82783	0.665324	1.00061	-2.43114	-0.49562	1.08493	2.60067	1.74664	1.34725	-0.75991	1.11082	0.82504	0.459886	0.58686	0.85215
10.8167	-31.4103	-40.1755	-59.1691	-45.5593	-40.3802	-28.6503	-51.6613	-54.4484	-32.9957	-29.9315	-30.7209	-23.5856	-24.2575	-39.7272	-32.0168	-22.0133	-8.70397	-31.2722	-43.0653	-24.2458	-20.5089	-24.8083	0.602664	1.15894	7.5424	4.17344	2.02263	1.79645	2.0124	2.83006	0.670475	0.992213	-2.31677	-0.50344	1.07434	2.60441	1.69645	1.32549	-0.742	1.09205	0.827282	0.440358	0.5781	0.90168
10.8333	-31.3883	-40.1071	-59.2288	-45.4111	-40.5196	-28.5631	-51.6509	-54.4554	-32.9896	-29.83	-30.7831	-23.5201	-24.1538	-39.7827	-31.956	-21.9032	-9.16193	-31.2556	-43.1048	-24.1901	-20.6486	-24.8969	0.595381	1.16402	7.54662	4.13166	2.03556	1.7887	2.00969	2.82919	0.679441	0.973382	-2.28284	-0.50852	1.0716	2.6111	1.66752	1.29472	-0.72645	1.07255	0.824871	0.41337	0.588594	0.953694
10.85	-31.3956	-40.048	-59.3005	-45.3448	-40.6691	-28.316	-51.6305	-54.4595	-32.9973	-29.8069	-30.7655	-23.474	-24.0711	-39.8529	-31.634	-21.8073	-9.54727	-31.248	-43.18	-24.2075	-20.8452	-24.9083	0.596658	1.20457	7.55111	4.12112	2.05627	1.79288	2.03101	2.82896	0.687757	0.951256	-2.15346	-0.52192	1.05076	2.60776	1.61575	1.28468	-0.67188	1.0634	0.84034	0.398766	0.609459	0.982057
10.8667	-31.3695	-40.0398	-59.3777	-45.2872	-40.7116	-28.2538	-51.6177	-54.465	-33.048	-29.7649	-30.8852	-23.4127	-23.9992	-39.917	-31.2741	-21.7141	-9.9924	-31.2236	-43.2503	-24.2577	-20.9852	-24.7223	0.607229	1.19594	7.57244	4.12085	2.06194	1.806	2.04415	2.82782	0.701577	0.953052	-2.17377	-0.52678	1.05706	2.62353	1.54195	1.29372	-0.64757	1.0527	0.856604	0.396373	0.615106	0.980088
[truncated: 248 more rows]

## Sheet: 1B
control	muGIPR Ab
-29.9396	-23.2304
-50.4726	-25.8937
-56.4161	-38.193
-42.4897	-32.7624
-36.7707	-23.7255
-24.9962	-4.31746
-49.3475	-32.8322
-53.7	-39.462
-31.3919	-22.9695
-32.0332	-17.562
[truncated: 1 more rows]

## Sheet: 1E
Time (min)	Control										muGIPR Ab										Control Isos										muGIPR Ab Isos
[truncated: 1,262 more rows]

[truncated: 68 more sheets: 1F, 1I, 1J, 2A, 2B, 2E, 2F, 2I, 2J, 3A, 3B, 3C, 3D, 3E, 3F, 4B, 5A, 5B, 5C, 5D …]
